# Supplementary material for: Small Protein Enrichment Improves Proteomics Detection of sORF Encoded Polypeptides
Source: Front Genet. 2021 Oct 15;12:713400. doi: 10.3389/fgene.2021.713400 (PMC8554064; doi:10.3389/fgene.2021.713400)
Supplement: Supplementary file 1 [file Table2.XLSX]

## Sheet: Table_S2
Cluster	Uniprot Identifier	Protein IDs	Gene name	Uniprot function	Amphi+	GuHCl	Urea	Amphi	Amphi+pellet	Pfam name	InterPro name	Keywords	Mol. Weight	Sequence	GOBP name	GOMF name	GOCC name	Uniprot subcellular location	Fasta headers
Cluster 1	A0A0H3NVH0	Chromosome:4503766-4520445	siiE		1.41921	0.291532	-1.17789	0.911647	-1.13451	Big_3_2;Big_3_3	Ig_E-set;Ig-like_bact;Ig-like_fold	Coiled coil {ECO:0000256|SAM:Coils};Complete proteome {ECO:0000313|Proteomes:UP000008962}	594.9	5559					strand:+ siiE description:large repetitive protein
Cluster 1	A0A0H3NGE9	Chromosome:3498363-3498998	yrbC		2.00388	0.197913	-0.693495	0.272233	-1.05369	MlaC	MlaC/ttg2D	Complete proteome {ECO:0000313|Proteomes:UP000008962};Signal {ECO:0000256|SAM:SignalP}	24.004	211					strand:- yrbC description:possible exported protein
Cluster 1	A0A0H3NSE0	Chromosome:3507283-3507570	yhbH		1.67502	0.0743446	-0.688238	1.08259	-0.801281	Ribosomal_S30AE	RHF/RaiA;RHF-like	Complete proteome {ECO:0000313|Proteomes:UP000008962}	10.857	95	primary metabolic process				strand:+ yhbH description:probable sigma(54) modulation protein
Cluster 1	A0A0H3NPS2	Chromosome:2677776-2678291		Co-chaperone involved in the maturation of iron-sulfurcluster-containing proteins. Seems to help targeting proteins tobe folded toward HscA.	0.614019	0.971657	-1.89365	0.420901	-0.768888	HSCB_C	DnaJ_domain;HscB;HscB_C_sf;HscB_oligo_C;J_dom_sf	Coiled coil {ECO:0000256|SAM:Coils};Complete proteome {ECO:0000313|Proteomes:UP000008962};ECO:0000256|SAAS:SAAS00979122}	19.98	171	protein complex oligomerization;protein folding;protein maturation by iron-sulfur cluster transfer	ATPase activator activity;chaperone binding			strand:- hscB description:Co-chaperone protein hscB
Cluster 1	A0A0H3N8C8	Chromosome:302862-303329		Endonuclease that specifically degrades the RNA of RNA-DNA hybrids.	1.07691	0.187006	-1.6785	1.1353	-0.179131	RNase_H	RNaseH_domain;RNaseH_sf;RNaseHI;RNaseH-like_sf	Complete proteome {ECO:0000313|Proteomes:UP000008962};ECO:0000256|SAAS:SAAS01082062};ECO:0000256|SAAS:SAAS01082063};ECO:0000256|SAAS:SAAS01082080};ECO:0000256|SAAS:SAAS01082089};ECO:0000256|SAAS:SAAS01082100};ECO:0000256|SAAS:SAAS01082115}	17.51	155	RNA catabolic process	magnesium ion binding;nucleic acid binding;RNA-DNA hybrid ribonuclease activity	cytoplasm	Cytoplasm {ECO:0000256|HAMAP-Rule:MF_00042,ECO:0000256|SAAS:SAAS01082116}.	strand:- rnhA description:ribonuclease H
Cluster 1	A0A0H3NRB0	Chromosome:3161221-3162318	mltA	Murein-degrading enzyme. May play a role in recycling ofmuropeptides during cell elongation and/or cell division	1.92494	0.24207	0.485349	-0.443186	-0.720639	3D;MltA	3D_dom;MltA;MltA_3D;MltA_B;RlpA-like_sf	Cell wall biogenesis/degradation {ECO:0000256|PIRNR:PIRNR019422};Complete proteome {ECO:0000313|Proteomes:UP000008962};Lyase {ECO:0000256|PIRNR:PIRNR019422}	40.27	365	cell wall organization;peptidoglycan turnover	hydrolase activity, hydrolyzing O-glycosyl compounds;lyase activity	outer membrane		strand:- mltA description:membrane-bound lytic murein transglycosylase A precursor
Cluster 1	A0A0H3NBB4	Chromosome:1544456-1544659	ydfZ		1.85697	0.530055	0.409703	-0.390731	-0.690051	YdfZ	Se-bd_putative_YdfZ	Complete proteome {ECO:0000313|Proteomes:UP000008962}	7.2223	67					strand:- ydfZ description:conserved hypothetical protein
Cluster 1	A0A0H3ND09	Chromosome:281683-282384	cutF		1.88817	0.181653	0.607985	-1.02272	-0.771842	NlpE;NlpE_C	Cu-R_lipoprotein_NlpE;NlpE_C;NlpE_C_dom_sf	Complete proteome {ECO:0000313|Proteomes:UP000008962};Lipoprotein {ECO:0000313|EMBL:CBW16344.1};Signal {ECO:0000256|SAM:SignalP}	25.225	233					strand:+ cutF description:copper homeostasis protein CutF precursor (lipoprotein nlpE)
Cluster 1	A0A0H3NV46	Chromosome:4369506-4371392		Involved in the active translocation of vitamin B12(cyanocobalamin) across the outer membrane to the periplasmicspace. It derives its energy for transport by interacting with thetrans-periplasmic membrane protein TonB.	1.67697	0.665255	0.49735	-0.568029	-1.25645	Plug;TonB_dep_Rec	B12_transptr_BtuB;BtuB-like;Plug_dom;Plug_dom_sf;TonB_box_CS;TonB_rcpt_b-brl_sf;TonB_rcpt_CS;TonB-dep_rcpt_b-brl	Calcium {ECO:0000256|HAMAP-Rule:MF_01531};Complete proteome {ECO:0000313|Proteomes:UP000008962};ECO:0000256|SAAS:SAAS00977706};ECO:0000256|SAAS:SAAS01009174};ECO:0000256|SAAS:SAAS01009188};ECO:0000256|SAAS:SAAS01009224};ECO:0000256|SAAS:SAAS01009241};ECO:0000256|SAAS:SAAS01009271};Ion transport {ECO:0000256|HAMAP-Rule:MF_01531};Metal-binding {ECO:0000256|HAMAP-Rule:MF_01531};Porin {ECO:0000256|HA…	70.045	628	ion transport	cobalamin-transporting ATPase activity;metal ion binding;porin activity	cell outer membrane;pore complex	Multi-pass membrane protein {ECO:0000256|HAMAP-Rule:MF_01531}.;Cell outer membrane {ECO:0000256|HAMAP-Rule:MF_01531}	strand:+ btuB description:vitamin B12 receptor protein
Cluster 1	A0A0H3NHC1	Chromosome:3900964-3901326	yibL		1.72749	0.639114	0.262753	-0.482074	-1.42701	DUF2810	DUF2810	Coiled coil {ECO:0000256|SAM:Coils};Complete proteome {ECO:0000313|Proteomes:UP000008962}	13.792	120					strand:+ yibL description:conserved hypothetical protein
Cluster 1	A0A0H3NFT8	Chromosome:3247469-3248215	yggE		1.56339	0.640774	0.810993	-0.595926	-1.05795	SIMPL	DUF541	Complete proteome {ECO:0000313|Proteomes:UP000008962};Signal {ECO:0000256|SAM:SignalP}	26.496	248					strand:- yggE description:conserved hypothetical protein
Cluster 1	A0A0H3N852	Chromosome:223735-225924	fhuA		1.40152	0.809907	0.591945	-1.07056	-1.34258	Plug;TonB_dep_Rec	Plug_dom;Plug_dom_sf;TonB_box_CS;TonB_rcpt_b-brl_sf;TonB_rcpt_CS;TonB_sidphr_rcpt;TonB-dep_rcpt;TonB-dep_rcpt_b-brl	Cell outer membrane {ECO:0000256|SAAS:SAAS01009188};Complete proteome {ECO:0000313|Proteomes:UP000008962};ECO:0000256|SAAS:SAAS01009224};ECO:0000256|SAAS:SAAS01009241};Receptor {ECO:0000256|SAAS:SAAS01076112, ECO:0000313|EMBL:CBW16294.1};Signal {ECO:0000256|SAM:SignalP};Transport {ECO:0000256|SAAS:SAAS00977706}	80.626	729	siderophore transport	iron ion binding;signaling receptor activity	cell outer membrane	Cell outer membrane{ECO:0000256|RuleBase:RU003357, ECO:0000256|SAAS:SAAS01009251}.	strand:+ fhuA description:ferrichrome-iron receptor
Cluster 1	A0A0H3NCC6	Chromosome:1321042-1321788	mipA		1.54798	0.627104	0.765847	-0.748922	-1.284	MipA	MipA	Complete proteome {ECO:0000313|Proteomes:UP000008962};Signal {ECO:0000256|SAM:SignalP}	27.992	248					strand:+ mipA description:hypothetical outer membrane protein
Cluster 1	A0A0H3NC05	Chromosome:1825176-1825529	ychN		1.70616	0.529436	0.39463	-0.704842	-1.40361	DrsE	DsrEFH-like;Sulphur_relay_DrsE/F-like	Complete proteome {ECO:0000313|Proteomes:UP000008962}	12.668	117					strand:+ ychN description:conserved hypothetical protein
Cluster 1	A0A0H3NUC4	Chromosome:4146381-4146710	trxA		1.67862	0.52397	0.292211	-0.604635	-0.934439	Thioredoxin	Thioredoxin;Thioredoxin_CS;Thioredoxin_domain;Thioredoxin-like_sf	Complete proteome {ECO:0000313|Proteomes:UP000008962};Disulfide bond {ECO:0000256|PIRSR:PIRSR000077-4};Redox-active center {ECO:0000256|PIRSR:PIRSR000077-4}	11.806	109	cell redox homeostasis;glycerol ether metabolic process	protein disulfide oxidoreductase activity	cell		strand:+ trxA description:thioredoxin
Cluster 1	A0A0H3NJ43	Chromosome:3943352-3943519			1.48438	0.328569	0.214614	-1.27289	-1.2917	Ribosomal_L33	L33_sf;Ribosomal_L33;Ribosomal_L33_CS;Ribosomal_zn-bd	Complete proteome {ECO:0000313|Proteomes:UP000008962};Ribonucleoprotein {ECO:0000256|HAMAP-Rule:MF_00294};Ribosomal protein {ECO:0000256|HAMAP-Rule:MF_00294}	6.3715	55	translation	structural constituent of ribosome	ribosome		strand:- rpmG description:50S ribosomal subunit protein L33
Cluster 1	A0A0H3NF46	Chromosome:2999551-3000630	mltB		1.82675	0.295545	0.211092	-0.729838	-1.08931	SLT_2	Lysozyme-like_dom_sf;Lytic_transglycosylase_MltB;SLT_2	Complete proteome {ECO:0000313|Proteomes:UP000008962};Signal {ECO:0000256|SAM:SignalP}	39.981	359					strand:- mltB description:membrane-bound lytic transglycosylase B precursor
Cluster 1	A0A0H3NK87	Chromosome:1231988-1232161	rpl32		1.34442	0.316206	0.275721	-0.930782	-1.25533	Ribosomal_L32p	Ribosomal_L32p;Ribosomal_zn-bd	Complete proteome {ECO:0000313|Proteomes:UP000008962};ECO:0000313|EMBL:CBW17224.1};Ribonucleoprotein {ECO:0000256|HAMAP-Rule:MF_00340}	6.4463	57	translation	structural constituent of ribosome	large ribosomal subunit		strand:+ rpl32 description:50S ribosomal protein L32. Chloroplast 50S ribosomal protein L32.
Cluster 1	A0A0H3NFI2	Chromosome:2500105-2501418	fadL		1.79759	0.477388	0.374023	-0.982165	-1.1382	Toluene_X	OMPP1/FadL/TodX	Complete proteome {ECO:0000313|Proteomes:UP000008962};Signal {ECO:0000256|SAM:SignalP}	47.704	437					strand:+ fadL description:long-chain fatty acid transport protein precursor
Cluster 1	A0A0H3NP94	Chromosome:4491975-4492688	aphA		1.75465	0.716882	0.120593	-1.12049	-0.98204	Acid_phosphat_B	Acid_phosphat_B-like;HAD_sf;HAD-like_sf;HAD-SF_ppase_IIIB_AphA	Complete proteome {ECO:0000313|Proteomes:UP000008962};ECO:0000256|PIRSR:PIRSR017818-3};Hydrolase {ECO:0000256|PIRNR:PIRNR017818};Periplasm {ECO:0000256|PIRNR:PIRNR017818};Signal {ECO:0000256|SAM:SignalP}	26.314	237		acid phosphatase activity;metal ion binding	outer membrane-bounded periplasmic space	Periplasm {ECO:0000256|PIRNR:PIRNR017818}.	strand:+ aphA description:class B acid phosphatase precursor
Cluster 1	A0A0H3NHA5	Chromosome:1784746-1785384	ompW		1.86121	0.708888	-0.028814	-0.693447	-1.12718	OmpW	OMP/PagP_b-brl;OMPW	Complete proteome {ECO:0000313|Proteomes:UP000008962};Signal {ECO:0000256|SAM:SignalP}	22.958	212			outer membrane		strand:- ompW description:hypothetical outer membrane protein
Cluster 1	A0A0H3NN94	Chromosome:4084896-4085936	pstS	Part of the ABC transporter complex PstSACB involved inphosphate import.	1.76028	0.726029	0.29381	-1.09934	-0.778363	PBP_like_2	ABC_phos-bd_PstS;PBP_domain	Complete proteome {ECO:0000313|Proteomes:UP000008962};Phosphate transport {ECO:0000256|PIRNR:PIRNR002756};Signal {ECO:0000256|SAM:SignalP};Transport {ECO:0000256|PIRNR:PIRNR002756}	36.816	346	phosphate ion transmembrane transport	phosphate ion binding	ATP-binding cassette (ABC) transporter complex		strand:- pstS description:periplasmic phosphate-binding protein
Cluster 1	A0A0H3NEM7	Chromosome:898795-899310	ompX		1.40455	1.13154	0.489856	-1.06857	-0.757272	OMP_b-brl	Enterovir_OMP;OMP/PagP_b-brl;OMP_b-brl	Complete proteome {ECO:0000313|Proteomes:UP000008962};Signal {ECO:0000256|SAM:SignalP}	18.494	171			cell outer membrane		strand:+ ompX description:outer membrane protein x precursor
Cluster 1	A0A0H3N8W7	Chromosome:707930-708520	rlpB	Together with LptD, is involved in the assembly oflipopolysaccharide (LPS) at the surface of the outer membrane.Required for the proper assembly of LptD. Binds LPS and may serveas the LPS recognition site at the outer membrane	1.47855	0.627255	0.551832	-1.65396	-0.389994	LptE	LPS_assembly_LptE	Complete proteome {ECO:0000313|Proteomes:UP000008962};ECO:0000256|SAAS:SAAS00963592};ECO:0000256|SAAS:SAAS00963597};Lipoprotein {ECO:0000313|EMBL:CBW16735.1}	21.457	196	Gram-negative-bacterium-type cell outer membrane assembly		cell outer membrane	Lipid-anchor{ECO:0000256|SAAS:SAAS00963603}.;Cell outer membrane{ECO:0000256|SAAS:SAAS00963603}	strand:- rlpB description:rare lipoprotein B precursor
Cluster 1	A0A0H3NGE8	Chromosome:3497625-3497918	yrbA		1.36727	0.636247	0.712367	-1.45009	-0.915743	BolA	BolA;BolA-like_sf	Complete proteome {ECO:0000313|Proteomes:UP000008962}	11.028	97					strand:- yrbA description:conserved hypothetical protein
Cluster 1	A0A0H3NJV2	Chromosome:2491429-2492253		Murein endopeptidase that cleaves the D-alanyl-meso-2,6-diamino-pimelyl amide bond that connects peptidoglycan strands.Likely plays a role in the removal of murein from the sacculus	0.743399	-0.340326	1.35328	-1.28758	-1.15519	Peptidase_M74	Hedgehog_sig/DD-Pept_Zn-bd_sf;Peptidase_M74	Complete proteome {ECO:0000313|Proteomes:UP000008962};Disulfide bond {ECO:0000256|HAMAP-Rule:MF_01623};ECO:0000256|SAAS:SAAS00067067};ECO:0000256|SAAS:SAAS00086426};ECO:0000256|SAAS:SAAS00086433};ECO:0000256|SAAS:SAAS00086440};Periplasm {ECO:0000256|HAMAP-Rule:MF_01623};Signal {ECO:0000256|HAMAP-Rule:MF_01623};Zinc {ECO:0000256|HAMAP-Rule:MF_01623, ECO:0000256|SAAS:SAAS00067082}	30.261	274	peptidoglycan metabolic process	metal ion binding;metalloendopeptidase activity;serine-type endopeptidase activity	outer membrane-bounded periplasmic space	Periplasm {ECO:0000256|HAMAP-Rule:MF_01623,ECO:0000256|SAAS:SAAS00086424}.	strand:- mepA description:penicillin-insensitive murein endopeptidase precursor
Cluster 1	A0A0H3NI01	Chromosome:3369271-3370746	tolC		1.34063	0.849583	0.63816	-1.25765	-1.13599	OEP	OMP_efflux;T1SS_OMP_TolC	Complete proteome {ECO:0000313|Proteomes:UP000008962};Signal {ECO:0000256|SAM:SignalP}	53.685	491		efflux transmembrane transporter activity	outer membrane		strand:+ tolC description:outer membrane protein TolC precursor
Cluster 1	A0A0H3P177	pSLT_SL1344:9912-10643	traT		1.43939	0.736068	0.861198	-0.265137	-0.919911	TraT	TraT_complement-R	Complete proteome {ECO:0000313|Proteomes:UP000008962};Plasmid {ECO:0000313|EMBL:CCF76714.1};Signal {ECO:0000256|SAM:SignalP}	26.169	243	regulation of conjugation		outer membrane		strand:- traT description:conjugative transfer, surface exclusion protein
Cluster 1	A0A0H3NH08	Chromosome:52280-52543		Binds directly to 16S ribosomal RNA.	1.55229	0.541809	0.602103	0.111944	-0.971897	Ribosomal_S20p	Ribosomal_S20;Ribosomal_S20_sf	Complete proteome {ECO:0000313|Proteomes:UP000008962};ECO:0000313|EMBL:CBW16145.1};Ribonucleoprotein {ECO:0000256|HAMAP-Rule:MF_00500};RNA-binding {ECO:0000256|HAMAP-Rule:MF_00500};rRNA-binding {ECO:0000256|HAMAP-Rule:MF_00500}	9.6553	87	translation	rRNA binding;structural constituent of ribosome	ribosome		strand:- rpsT description:30S ribosomal protein S20
Cluster 1	A0A0H3NCI5	Chromosome:1371625-1371822	rpl35		1.28449	0.684135	0.972786	0.00277679	-0.974712	Ribosomal_L35p	Ribosomal_L35;Ribosomal_L35_CS;Ribosomal_L35_non-mt;Ribosomal_L35_sf	Complete proteome {ECO:0000313|Proteomes:UP000008962};ECO:0000256|RuleBase:RU000568, ECO:0000313|EMBL:CBW17366.1};ECO:0000256|RuleBase:RU000568}	7.2888	65	translation	structural constituent of ribosome	ribosome		strand:+ rpl35 description:50S ribosomal protein L35. Chloroplast 50S ribosomal protein L35.
Cluster 1	A0A0H3NB31	Chromosome:1477220-1477687	slyB		1.2749	0.898187	0.710259	-0.046371	-0.475009	Rick_17kDa_Anti	Gly_zipper_2TM_dom	Complete proteome {ECO:0000313|Proteomes:UP000008962};Lipoprotein {ECO:0000313|EMBL:CBW17473.1};Signal {ECO:0000256|SAM:SignalP}	15.547	155			outer membrane		strand:- slyB description:outer membrane lipoprotein SlyB precursor
Cluster 1	A0A0H3NDW6	Chromosome:605536-608148	fimD		0.8364	0.664369	1.08966	-1.13599	-1.50659	PapC_C;PapC_N;Usher	Fimb_usher;Fimbrial_membr_usher_CS;PapC_N;PapC_N_sf;PapC-like_C	Cell outer membrane {ECO:0000256|RuleBase:RU003884};Complete proteome {ECO:0000313|Proteomes:UP000008962};Fimbrium biogenesis {ECO:0000256|RuleBase:RU003884};Membrane {ECO:0000256|RuleBase:RU003884};Transmembrane {ECO:0000256|RuleBase:RU003884};Transport {ECO:0000256|RuleBase:RU003884}	95.126	870	pilus assembly	fimbrial usher porin activity	cell outer membrane;integral component of membrane	Multi-pass membrane protein{ECO:0000256|RuleBase:RU003884}.;Cell outer membrane{ECO:0000256|RuleBase:RU003884}	strand:+ fimD description:outer membrane usher protein FimD precursor
Cluster 1	A0A0H3N941	Chromosome:565342-565956	tesA		0.357219	1.14734	1.2096	-0.525833	-1.59545	Lipase_GDSL_2	Lipase_GDSL_AS;SGNH_hydro;SGNH_hydro_sf	Complete proteome {ECO:0000313|Proteomes:UP000008962};Signal {ECO:0000256|SAM:SignalP}	23.051	204	lipid metabolic process	lipase activity			strand:- tesA description:acyl-coA thioesterase I
Cluster 1	A0A0H3NFI8	Chromosome:3138730-3139275		Interacts with the SecY protein in vivo. May bindpreferentially to an uncomplexed state of SecY, thus functioningeither as a chelating agent for excess SecY in the cell or as aregulatory factor that negatively controls the translocasefunction.	0.550023	1.4632	0.81376	-0.942405	-0.94208	Syd	Syd;Syd_sf	Complete proteome {ECO:0000313|Proteomes:UP000008962};ECO:0000256|SAAS:SAAS00851387};ECO:0000256|SAAS:SAAS00851389};ECO:0000256|SAAS:SAAS00851391}	20.518	181			cytoplasmic side of plasma membrane	Cytoplasmic side {ECO:0000256|HAMAP-Rule:MF_01104}. Note=Loosely associated with the cytoplasmic sideof the inner membrane, probably via SecY. {ECO:0000256|HAMAP-Rule:MF_01104}.; Peripheral membrane protein {ECO:0000256|HAMAP-Rule:MF_01104};Cell inner membrane {ECO:0000256|HAMAP-Rule:MF_01104}	strand:- syd description:syd protein
Cluster 1	A0A0H3NJC8	Chromosome:4066999-4067139			0.231643	0.60554	0.489708	-0.918262	-1.20916	Ribosomal_L34	Ribosomal_L34;Ribosomal_L34_CS	Complete proteome {ECO:0000313|Proteomes:UP000008962};ECO:0000256|SAAS:SAAS00020257};ECO:0000256|SAAS:SAAS00020258, ECO:0000313|EMBL:CBW19897.1}	5.3803	46	translation	structural constituent of ribosome	ribosome		strand:+ rpmH description:50s ribosomal protein l34
Cluster 1	A0A0H3N8G7	Chromosome:527619-527837	hha	H-NS alone silences "core" genes while the H-NS-Hhacomplex (and presumably also H-NS-YdgT) silences genes acquired byhorizontal gene transfer (PubMed:19521501). Plays a role silencingvirulence factors in the absence of factors that inducepathogenicity (PubMed:17307861). Probably requires H-NS to bindDNA (By similarity).;Binds to H-NS and modifies the range of genes itsilences	1.46192	-0.240471	-0.0981416	-0.75633	-1.55943	HHA	Hemolysn_expr_modulating_HHA;HHA_sf	Complete proteome;Transcription;Transcription regulation;Virulence	8.6139	72	pathogenesis				strand:- hha description:haemolysin expression modulating protein
Cluster 1	A0A0H3NNU1	Chromosome:4312583-4313179	yiiQ		1.77001	-0.354325	0.526479	-0.745856	-1.3584	DUF1454	DUF1454	Complete proteome {ECO:0000313|Proteomes:UP000008962};Signal {ECO:0000256|SAM:SignalP}	21.706	198					strand:- yiiQ description:conserved hypothetical protein
Cluster 1	E1WAC8	Chromosome:3050433-3051662	sipC	Actin-binding protein that interferes with host cellactin cytoskeleton. Nucleates actin polymerization and condensatesactin filaments into cables (bundling). SipA potenciates SipCactivity and both are required for an efficient bacterialinternalization by the host cell (By similarity).	1.68957	-0.439759	0.294876	-0.597361	-1.42609	IpaC_SipC	BacInvasinC	Actin-binding;Complete proteome;Secreted;Virulence	42.983	409	actin filament organization;pathogenesis;positive regulation of growth of symbiont in host;protein localization to Golgi apparatus;regulation of cellular protein localization;regulation of entry of bacterium into host cell	actin binding;identical protein binding;syntaxin binding	extracellular region;phagocytic vesicle	Secreted {ECO:0000269|PubMed:7608068}.Note=Secreted via the type III secretion system 1 (SPI-1 TTSS) andinserted into the host cell plasma membrane.	strand:- sipC description:pathogenicity island 1 Type III secretion system effector protein-involved in bacterial entry by actin bundling and part of the Translocon
Cluster 1	A0A0H3NH55	Chromosome:3778391-3779587	yhiN		1.57727	-0.696712	0.0930907	-0.733805	-1.34847		BaiN-like;FAD/NAD-bd_sf;HI0933-like_dom_sf	Complete proteome {ECO:0000313|Proteomes:UP000008962}	43.585	398					strand:- yhiN description:hypothetical exported protein
Cluster 1	A0A0H3NER9	Chromosome:2836262-2836600	smpA	Part of the outer membrane protein assembly complex,which is involved in assembly and insertion of beta-barrelproteins into the outer membrane.	1.16831	-1.03317	0.975733	0.0948808	-1.56659	SmpA_OmlA	BamE;BamE-like;Lipoprotein_SmpA/OmlA	Cell outer membrane {ECO:0000256|HAMAP-Rule:MF_00925};Complete proteome {ECO:0000313|Proteomes:UP000008962};Membrane {ECO:0000256|HAMAP-Rule:MF_00925};Signal {ECO:0000256|HAMAP-Rule:MF_00925}	12.345	112	Gram-negative-bacterium-type cell outer membrane assembly;protein insertion into membrane		cell outer membrane	Cell outer membrane {ECO:0000256|HAMAP-Rule:MF_00925}.	strand:+ smpA description:small protein A
Cluster 1	A0A0H3NA56	Chromosome:557433-559934	copA		1.66352	-0.596405	-0.0778807	-0.0797203	-1.60957	HMA	ATPase_P-typ_cyto_dom_N;ATPase_P-typ_P_site;ATPase_P-typ_TM_dom_sf;ATPase_P-typ_transduc_dom_A_sf;HAD_sf;HAD-like_sf;Heavy-metal-associated_CS;HMA_dom;HMA_dom_sf;P_typ_ATPase;P-typ_ATPase_IB	Complete proteome {ECO:0000313|Proteomes:UP000008962};Hydrolase {ECO:0000256|RuleBase:RU362081};Membrane {ECO:0000256|RuleBase:RU362081};Metal-binding {ECO:0000256|PROSITE-ProRule:PRU00280};Transmembrane {ECO:0000256|RuleBase:RU362081};Transmembrane helix {ECO:0000256|RuleBase:RU362081}	87.909	833	metal ion transport	cation-transporting ATPase activity;metal ion binding;nucleotide binding	integral component of membrane;plasma membrane	Cell membrane{ECO:0000256|RuleBase:RU362081}.	strand:- copA description:copper-transporting ATPase
Cluster 1	A0A0H3N8U0	Chromosome:679477-680283	rna		2.08641	-0.446329	0.0154397	0.310742	-0.857629	Ribonuclease_T2	RNase_T2_His_AS_1;RNase_T2_His_AS_2;RNase_T2-like;RNase_T2-like_sf	Complete proteome {ECO:0000313|Proteomes:UP000008962};Signal {ECO:0000256|SAM:SignalP}	29.527	268		ribonuclease T2 activity;RNA binding			strand:- rna description:ribonuclease I precursor
Cluster 1	A0A0H3NJ77	Chromosome:4703860-4704246	cybC		1.79592	-0.476678	0.307037	0.671017	-1.09443	Cytochrom_B562	Cyt_b562;Cyt_c/b562	Coiled coil {ECO:0000256|SAM:Coils};Complete proteome {ECO:0000313|Proteomes:UP000008962};Heme {ECO:0000256|PIRSR:PIRSR000029-1};Iron {ECO:0000256|PIRSR:PIRSR000029-1};Metal-binding {ECO:0000256|PIRSR:PIRSR000029-1};Signal {ECO:0000256|SAM:SignalP}	13.912	128		electron transfer activity;heme binding;iron ion binding	periplasmic space		strand:+ cybC description:soluble cytochrome b562
Cluster 1	A0A0H3NK70	Chromosome:1215225-1215923	flgD	Required for flagellar hook formation. May act as ascaffolding protein.	1.80014	-0.638268	0.130637	0.563944	-1.36344	FlgD;FlgD_ig;FLgD_tudor	FlgD;FlgD_Ig;FLgD_Tudor	Bacterial flagellum biogenesis {ECO:0000256|RuleBase:RU362076};Cell projection {ECO:0000313|EMBL:CBW17209.1};Cilium {ECO:0000313|EMBL:CBW17209.1};Complete proteome {ECO:0000313|Proteomes:UP000008962};Flagellum {ECO:0000313|EMBL:CBW17209.1}	23.987	232	bacterial-type flagellum organization				strand:+ flgD description:flagellar hook formation protein FlgD
Cluster 1	A0A0H3NDN6	Chromosome:1866419-1866592			1.90644	-0.719067	-0.148749	0.608893	-1.10484	GnsAB_toxin	Gns	Complete proteome {ECO:0000313|Proteomes:UP000008962}	6.4824	57					strand:-
Cluster 1		Chromosome:4435285-4435974			1.4926	-0.256062	0.0459851	1.07054	-1.42733				24.769	229					strand:- pepE description:peptidase E (pseudogene)
Cluster 1	A0A0H3NLF1	Chromosome:1636624-1637943	srfA		1.41077	-0.253567	0.441945	1.1184	-1.05538			Complete proteome {ECO:0000313|Proteomes:UP000008962}	47.342	439					strand:+ srfA description:virulence protein
Cluster 1	A0A0H3NNK0	Chromosome:4224288-4224557	yihD		1.46631	-0.16369	0.367035	0.84319	-0.731473	DUF1040	DUF1040;YihD_sf	Complete proteome {ECO:0000313|Proteomes:UP000008962}	10.29	89					strand:+ yihD description:conserved hypothetical protein
Cluster 1	A0A0H3NJ14	Chromosome:4620945-4622264	amiB		1.33145	0.620615	0.535205	0.540187	-1.16317	Amidase_3	MurNAc-LAA_cat	Complete proteome {ECO:0000313|Proteomes:UP000008962};Signal {ECO:0000256|SAM:SignalP}	46.789	439	peptidoglycan catabolic process	N-acetylmuramoyl-L-alanine amidase activity			strand:+ amiB description:N-acetylmuramoyl-L-alanine amidase
Cluster 1	A0A0H3NNE5	Chromosome:2239971-2240285			1.52979	0.268206	0.530757	0.292176	-1.63664	RcnB	RcnB	Complete proteome {ECO:0000313|Proteomes:UP000008962};Signal {ECO:0000256|SAM:SignalP}	11.835	104					strand:+
Cluster 1	A0A0H3NC27	Chromosome:1213188-1213481	flgM		0.94637	0.511419	0.690414	0.739843	-1.63496	FlgM	Anti-sigma-28_factor_FlgM_sf;FlgM;FlgM_C	Cell projection {ECO:0000313|EMBL:CBW17205.1};Cilium {ECO:0000313|EMBL:CBW17205.1};Complete proteome {ECO:0000313|Proteomes:UP000008962};Flagellum {ECO:0000313|EMBL:CBW17205.1}	10.568	97	negative regulation of transcription, DNA-templated				strand:- flgM description:negative regulator of flagellin synthesis (anti-sigma factor)
Cluster 1	A0A0H3NFW2	Chromosome:1327338-1327616	yeaC		1.43478	0.245671	0.564046	0.453877	-1.45838	DUF1315	DUF1315	Complete proteome {ECO:0000313|Proteomes:UP000008962}	10.452	92					strand:+ yeaC description:conserved hypothetical protein
Cluster 1	A0A0H3N9P3	Chromosome:817236-818024	ybgF	Mediates coordination of peptidoglycan synthesis andouter membrane constriction during cell division	1.84329	-0.221057	0.234534	0.494309	-1.30574	TolA_bind_tri;TPR_6	CpoB;CpoB_C;TPR_repeat;TPR-contain_dom;TPR-like_helical_dom_sf;YbgF_tri	Cell cycle {ECO:0000256|HAMAP-Rule:MF_02066};Cell division {ECO:0000256|HAMAP-Rule:MF_02066};Coiled coil {ECO:0000256|SAM:Coils};Complete proteome {ECO:0000313|Proteomes:UP000008962};Periplasm {ECO:0000256|HAMAP-Rule:MF_02066};Signal {ECO:0000256|HAMAP-Rule:MF_02066};TPR repeat {ECO:0000256|PROSITE-ProRule:PRU00339}	28.247	262	FtsZ-dependent cytokinesis;protein trimerization		outer membrane-bounded periplasmic space	Periplasm {ECO:0000256|HAMAP-Rule:MF_02066}.	strand:+ ybgF description:hypothetical exported protein
Cluster 1	A0A0H3NPP2	Chromosome:4672145-4672489	ytfP		1.5599	0.254232	0.37338	0.21711	-1.63806	GGACT	AIG2-like;GGACT;GGCT-like;GGCT-like_sf	Complete proteome {ECO:0000313|Proteomes:UP000008962}	13.007	114		gamma-glutamylaminecyclotransferase activity			strand:+ ytfP description:conserved hypothetical protein
Cluster 1	A0A0H3NP31	Chromosome:4437634-4437906	yjbD		1.76763	0.195925	0.155895	0.288501	-1.41601	DUF3811	Uncharacterised_YjbD	Coiled coil {ECO:0000256|SAM:Coils};Complete proteome {ECO:0000313|Proteomes:UP000008962}	10.5	90					strand:- yjbD description:conserved hypothetical protein
Cluster 1	A0A0H3NNN0	Chromosome:4259649-4260086	yihZ	rejectsL-amino acids rather than detecting D-amino acids in the activesite. By recycling D-aminoacyl-tRNA to D-amino acids and free tRNAmolecules, this enzyme counteracts the toxicity associated withthe formation of D-aminoacyl-tRNA entities in vivo and helpsenforce protein L-homochirality.;An aminoacyl-tRNA editing enzyme that deacylatesmischarged D-aminoacyl-tRNAs. Also deacylates mischarged gl…	1.88581	-0.046682	0.371861	0.106257	-1.29595	Tyr_Deacylase	Daa-tRNA_deacyls_DTD;DTD-like_sf	Complete proteome {ECO:0000313|Proteomes:UP000008962};ECO:0000256|SAAS:SAAS00094366};ECO:0000256|SAAS:SAAS00464675};ECO:0000256|SAAS:SAAS01081646};ECO:0000256|SAAS:SAAS01081683}	15.925	145	D-amino acid catabolic process	D-aminoacyl-tRNA deacylase activity;Gly-tRNA(Ala) hydrolase activity;Ser(Gly)-tRNA(Ala) hydrolase activity;tRNA binding	cytoplasm	Cytoplasm {ECO:0000256|HAMAP-Rule:MF_00518,ECO:0000256|SAAS:SAAS00094335}.	strand:+ yihZ description:conserved hypothetical protein
Cluster 1	A0A0H3N8I7	Chromosome:370217-370540			1.88188	0.0781968	0.354905	0.0295993	-1.32961	DUF1889	DUF1889;YoaC-like_sf	Complete proteome {ECO:0000313|Proteomes:UP000008962}	11.858	107					strand:+
Cluster 1	A0A0H3NGU9	Chromosome:3642705-3643277	ppiA	PPIases accelerate the folding of proteins. It catalyzesthe cis-trans isomerization of proline imidic peptide bonds inoligopeptides.	1.67008	0.0109142	0.378789	0.362634	-1.51773	Pro_isomerase	Cyclophilin-like_dom_sf;Cyclophilin-type_PPIase_CS;Cyclophilin-type_PPIase_dom	Complete proteome {ECO:0000313|Proteomes:UP000008962};ECO:0000313|EMBL:CBW19534.1};Rotamase {ECO:0000256|RuleBase:RU363019};Signal {ECO:0000256|RuleBase:RU363019}	20.332	190	protein folding	peptidyl-prolyl cis-trans isomerase activity			strand:- ppiA description:peptidyl-prolyl cis-trans isomerase
Cluster 1	A0A0H3NGR5	Chromosome:3612196-3612510		One of the proteins that surrounds the polypeptide exittunnel on the outside of the subunit.	1.86375	-0.152352	-0.0974769	0.164477	-1.31728	KOW;ribosomal_L24	KOW;Rib_L2_dom2;Ribosomal_L24;Ribosomal_L24/26_CS;Translation_prot_SH3-like_sf	Complete proteome {ECO:0000313|Proteomes:UP000008962};ECO:0000256|RuleBase:RU003477};RNA-binding {ECO:0000256|HAMAP-Rule:MF_01326};rRNA-binding {ECO:0000256|HAMAP-Rule:MF_01326}	11.316	104	translation	rRNA binding;structural constituent of ribosome	ribosome		strand:- rplX description:50S ribosomal subunit protein L24
Cluster 1	A0A0H3NEP6	Chromosome:2816456-2816794			1.72407	0.0877238	-0.0942486	0.503834	-1.58931	DUF2511	DUF2511	Complete proteome {ECO:0000313|Proteomes:UP000008962};Signal {ECO:0000256|SAM:SignalP}	12.347	112					strand:-
Cluster 1	A0A0H3NDV3	Chromosome:1925864-1926217			1.75689	-0.122424	0.18537	0.431504	-1.55607	DUF2511	DUF2511	Complete proteome {ECO:0000313|Proteomes:UP000008962};Signal {ECO:0000256|SAM:SignalP}	12.729	117					strand:-
Cluster 1	A0A0H3NQ29	Chromosome:2789067-2789486	trxC		1.62427	0.169921	-0.104016	0.169461	-1.79905	Thioredoxin	Thioredoxin;Thioredoxin_CS;Thioredoxin_domain;Thioredoxin-like_sf	Complete proteome {ECO:0000313|Proteomes:UP000008962};Disulfide bond {ECO:0000256|PIRSR:PIRSR000077-4};Redox-active center {ECO:0000256|PIRSR:PIRSR000077-4}	15.56	139	cell redox homeostasis;glycerol ether metabolic process	protein disulfide oxidoreductase activity	cell		strand:+ trxC description:thioredoxin 2
Cluster 1	A0A0H3NNF8	Chromosome:4172092-4172412		Involved in iron-sulfur (Fe-S) cluster assembly. May actas a regulator of Fe-S biogenesis.	2.12376	-0.6805	0.158118	0.0611575	-0.32998	Frataxin_Cyay	Frataxin/CyaY;Frataxin/CyaY_sf;Frataxin_CS	Complete proteome {ECO:0000313|Proteomes:UP000008962};ECO:0000256|SAAS:SAAS01015786};Iron {ECO:0000256|HAMAP-Rule:MF_00142, ECO:0000256|SAAS:SAAS01015784}	12.145	106	iron-sulfur cluster assembly	ferric iron binding			strand:- cyaY description:CyaY protein
Cluster 1	A0A0H3N8Y9	Chromosome:101427-102275		Hydrolyzes diadenosine 5',5'''-P1,P4-tetraphosphate toyield ADP.	1.31683	-1.73842	0.244544	-0.0765753	-0.793618	Metallophos	ApaH;Calcineurin-like_PHP_ApaH;Metallo-depent_PP-like	Complete proteome {ECO:0000313|Proteomes:UP000008962};ECO:0000256|SAAS:SAAS00768706}	31.43	282		bis(5'-nucleosyl)-tetraphosphatase (symmetrical) activity			strand:- apaH description:bis(5-nucleosyl)-tetraphosphatase
Cluster 1	A0A0H3NB06	Chromosome:871419-871904		Catalyzes the conversion of (8S)-3',8-cyclo-7,8-dihydroguanosine 5'-triphosphate to cyclic pyranopterinmonophosphate (cPMP).	1.91234	-0.919005	0.121109	0.181406	-0.763971	MoaC	Mo_CF_biosynth-C;MoaC_sf;Mopterin_CF_biosynth-C_dom	Complete proteome {ECO:0000313|Proteomes:UP000008962};ECO:0000256|SAAS:SAAS00100825};ECO:0000256|SAAS:SAAS00703322}	17.443	161	Mo-molybdopterin cofactor biosynthetic process	cyclic pyranopterin monophosphate synthase activity			strand:+ moaC description:molybdenum cofactor biosynthesis protein C
Cluster 1	A0A0H3NH44	Chromosome:94134-94550			1.22759	-0.73394	-0.264926	-1.21783	-0.753134			Complete proteome {ECO:0000313|Proteomes:UP000008962};Signal {ECO:0000256|SAM:SignalP}	15.41	138					strand:+
Cluster 1	A0A0H3NP92	Chromosome:2527069-2527431	yfeC		1.11344	-0.551278	-0.643682	-0.974741	-0.924973	DUF1323	DNA-bd_dom_put_sf;DUF1323	Coiled coil {ECO:0000256|SAM:Coils};Complete proteome {ECO:0000313|Proteomes:UP000008962}	13.543	120					strand:+ yfeC description:conserved hypothetical protein
Cluster 1	A0A0H3NAX9	Chromosome:1430672-1430884	orf70		0.730674	-0.315327	-0.36313	-1.27917	-0.905422	DUF2767	FumD	Complete proteome {ECO:0000313|Proteomes:UP000008962}	7.9473	70					strand:+ orf70 description:conserved hypothetical protein
Cluster 1	A0A0H3NBE7	Chromosome:1583418-1583702			1.00375	-0.923708	-0.173561	-1.30627	-0.432073	ParE_toxin	RelE/ParE_toxin;RelE/ParE_toxin_dom_sf	Complete proteome {ECO:0000313|Proteomes:UP000008962}	11.076	94					strand:-
Cluster 1	A0A0H3P194	pSLT_SL1344:86518-87171	srgA		0.724043	-1.09882	-0.810795	-0.810782	-0.303278	DSBA	DsbA/DsbL;DSBA-like_thioredoxin_dom;Thioredoxin_CS;Thioredoxin-like_sf	Complete proteome {ECO:0000313|Proteomes:UP000008962};Disulfide bond {ECO:0000256|PIRNR:PIRNR001488};Isomerase {ECO:0000313|EMBL:CCF76799.1};Periplasm {ECO:0000256|PIRNR:PIRNR001488};Plasmid {ECO:0000313|EMBL:CCF76799.1}	24.244	217	cell redox homeostasis	isomerase activity;protein disulfide oxidoreductase activity	periplasmic space	Periplasm {ECO:0000256|PIRNR:PIRNR001488}.	strand:+ srgA description:putative thiol-disulfide isomerase or thioredoxin
Cluster 1	A0A0H3P198	pCol1B9_SL1344:5713-6315	yafB	RNA chaperone with significant RNA binding, RNA strandexchange and RNA duplexing activities	0.821672	-0.962535	-1.16897	-0.624085	-0.278139	ProQ	ProQ/FinO;ProQ/FinO_sf	Chaperone {ECO:0000256|SAAS:SAAS00876661};Complete proteome {ECO:0000313|Proteomes:UP000008962};Cytoplasm {ECO:0000256|SAAS:SAAS00550530};Plasmid {ECO:0000313|EMBL:CCF76819.1};RNA-binding {ECO:0000256|SAAS:SAAS00876652}	22.464	200		RNA binding	cytoplasm	Cytoplasm {ECO:0000256|SAAS:SAAS00550519}.	strand:- yafB description:conserved hypothetical plasmid protein
Cluster 1	A0A0H3N909	Chromosome:757232-757513	ybfE		0.661013	-0.0888064	-1.23471	-1.3216	-0.118445	RHH_1	CopG	Complete proteome {ECO:0000313|Proteomes:UP000008962}	10.845	93	regulation of transcription, DNA-templated				strand:- ybfE description:conserved hypothetical protein
Cluster 1	A0A0H3NII7	Chromosome:4538944-4539510	nrfB		0.703245	-0.832017	-0.93943	-0.803167	-0.564542	Paired_CXXCH_1	Cyt_c_NO2Rdtase_pentahaem-su;Multihaem_cyt;Multihaem_cyt_sf;Paired_CXXCH_1	Complete proteome {ECO:0000313|Proteomes:UP000008962};Heme {ECO:0000256|SAAS:SAAS00881333};Iron {ECO:0000256|SAAS:SAAS00881267};Metal-binding {ECO:0000256|SAAS:SAAS00881388};Signal {ECO:0000256|SAM:SignalP}	20.952	188	nitrogen compound metabolic process	heme binding;metal ion binding	periplasmic space		strand:+ nrfB description:penta-heme cytochrome c , subunit of nitrite reductase complex
Cluster 1	A0A0H3NGJ3	Chromosome:3549448-3549918		Regulates arginine biosynthesis genes	0.492096	-0.659545	-0.82765	-1.0567	-0.277522	Arg_repressor;Arg_repressor_C	Arg_repress;Arg_repress_C;Arg_repress_C_sf;Arg_repress_DNA-bd;WH_DNA-bd_sf;WH-like_DNA-bd_sf	Amino-acid biosynthesis {ECO:0000256|HAMAP-Rule:MF_00173};Arginine biosynthesis {ECO:0000256|HAMAP-Rule:MF_00173};Complete proteome {ECO:0000313|Proteomes:UP000008962};ECO:0000256|SAAS:SAAS00347849};ECO:0000256|SAAS:SAAS00347853};ECO:0000256|SAAS:SAAS00347854};ECO:0000256|SAAS:SAAS00347870};Repressor {ECO:0000256|HAMAP-Rule:MF_00173}	17.065	156	arginine biosynthetic process;protein complex oligomerization	arginine binding;DNA binding;DNA-binding transcription factor activity	cytoplasm	Cytoplasm {ECO:0000256|HAMAP-Rule:MF_00173,ECO:0000256|SAAS:SAAS00347855}.	strand:+ argR description:arginine repressor
Cluster 1	A0A0H3NFV2	Chromosome:3276107-3276814	endA		1.03319	-0.812757	-0.836048	-1.00035	-0.476206	Endonuclease_1	Endonuclease-I	Complete proteome {ECO:0000313|Proteomes:UP000008962};Endonuclease {ECO:0000313|EMBL:CBW19167.1};Hydrolase {ECO:0000313|EMBL:CBW19167.1};Nuclease {ECO:0000313|EMBL:CBW19167.1};Signal {ECO:0000256|SAM:SignalP}	26.806	235		endonuclease activity			strand:+ endA description:endonuclease I
Cluster 1	A0A0H3NE65	Chromosome:2562876-2563370	eutK		0.362771	-0.357182	-0.971495	-1.00511	-0.630652	BMC;EutK_C	Bact_microcomp_CS;CcmK-like_sf;EutK_C;Microcompartment_bac;WH-like_DNA-bd_sf	Complete proteome {ECO:0000313|Proteomes:UP000008962}	17.486	164					strand:- eutK description:ethanolamine utilization protein EutK
Cluster 1	A0A0H3NBQ1	Chromosome:1722495-1723607			0.532423	-0.935713	-1.04717	-0.871761	-0.0957305			Complete proteome {ECO:0000313|Proteomes:UP000008962}	41.569	370					strand:+
Cluster 1	A0A0H3NB22	Chromosome:1469302-1469709	gloA	Catalyzes the conversion of hemimercaptal, formed frommethylglyoxal and glutathione, to S-lactoylglutathione	0.830341	-0.13403	-1.12566	-1.0205	-0.674541	Glyoxalase	Glyas_Bleomycin-R_OHBP_Dase;Glyas_Fos-R_dOase_dom;Glyoxalase_1;Glyoxalase_1_CS;VOC	Complete proteome {ECO:0000313|Proteomes:UP000008962};Lyase {ECO:0000256|RuleBase:RU361179, ECO:0000313|EMBL:CBW17463.1};Metal-binding {ECO:0000256|RuleBase:RU361179};Nickel {ECO:0000256|RuleBase:RU361179}	14.822	135		lactoylglutathione lyase activity;metal ion binding			strand:- gloA description:lactoylglutathione lyase
Cluster 1	A0A0H3NBI7	Chromosome:1536401-1536709	ynfD		1.11441	-0.716843	-1.01749	-0.917375	-0.446083	DUF1161	DUF1161	Complete proteome {ECO:0000313|Proteomes:UP000008962};Signal {ECO:0000256|SAM:SignalP}	10.575	102					strand:- ynfD description:hypothetical exported protein
Cluster 1	A0A0H3N9L5	Chromosome:986884-987102		One of the essential components for the initiation ofprotein synthesis. Stabilizes the binding of IF-2 and IF-3 on the30S subunit to which N-formylmethionyl-tRNA(fMet) subsequentlybinds. Helps modulate mRNA selection, yielding the 30S pre-initiation complex (PIC). Upon addition of the 50S ribosomalsubunit IF-1, IF-2 and IF-3 are released leaving the mature 70Stranslation initiation complex.	1.95869	-0.141069	-0.1554	-0.171834	-1.44425	eIF-1a	NA-bd_OB-fold;RNA-binding_domain_S1_IF1;S1_dom;TIF_IF1	Complete proteome {ECO:0000313|Proteomes:UP000008962};Cytoplasm {ECO:0000256|HAMAP-Rule:MF_00075};ECO:0000256|PROSITE-ProRule:PRU00181, ECO:0000256|SAAS:SAAS00090890};ECO:0000256|SAAS:SAAS00769587};ECO:0000256|SAAS:SAAS00769595};ECO:0000313|EMBL:CBW16987.1}	8.2495	72		ribosome binding;rRNA binding;translation initiation factor activity	cytoplasm	Cytoplasm {ECO:0000256|HAMAP-Rule:MF_00075}.	strand:- infA description:initiation factor IF-1
Cluster 1	A0A0H3NAJ1	Chromosome:678832-679242		May act as an anti-Gre factor.	1.94772	-0.483486	-0.424515	-0.244988	-1.26687	GreA_GreB;Rnk_N	GreA/GreB_C_sf;Rnk;Rnk_N;Tscrpt_elong_fac_GreA/B_C;Tscrpt_elong_fac_GreA/B_fam	Complete proteome {ECO:0000313|Proteomes:UP000008962};Kinase {ECO:0000313|EMBL:CBW16704.1};Transferase {ECO:0000313|EMBL:CBW16704.1}	14.994	136	regulation of DNA-templated transcription, elongation	DNA binding;kinase activity;RNA polymerase binding			strand:- rnk description:regulator of nucleoside diphosphate kinase
Cluster 1	A0A0H3N873	Chromosome:442093-442377	yaiE	Catalyzes the phosphorolysis of diverse nucleosides,yielding D-ribose 1-phosphate and the respective free bases. Canuse uridine, adenosine, guanosine, cytidine, thymidine, inosineand xanthosine as substrates. Also catalyzes the reversereactions.	2.13512	-0.400046	-0.283019	-0.315801	-1.04635	Ppnp	Ppnp;RmlC_Cupin_sf;RmlC-like_jellyroll	Complete proteome {ECO:0000313|Proteomes:UP000008962};ECO:0000256|SAAS:SAAS01088085};ECO:0000256|SAAS:SAAS01088087}	10.158	94		guanosine phosphorylase activity;purine-nucleoside phosphorylase activity;pyrimidine-nucleoside phosphorylase activity;thymidine phosphorylase activity;uridine phosphorylase activity			strand:+ yaiE description:conserved hypothetical protein
Cluster 1	A0A0H3N846	Chromosome:415162-415437	yahO		1.96664	-0.087473	-0.242355	-0.485724	-1.32889	DUF1471	Dodecin-like;DUF1471;YdgH-like_sf	Complete proteome {ECO:0000313|Proteomes:UP000008962};Signal {ECO:0000256|SAM:SignalP}	9.9193	91					strand:+ yahO description:probable secreted protein
Cluster 1	A0A0H3N7T4	Chromosome:264912-265397	hlpA		1.98048	-0.0888035	-0.126786	-0.223333	-1.13338	OmpH	Chaperone_Skp;Skp_dom_sf	Coiled coil {ECO:0000256|SAM:Coils};Complete proteome {ECO:0000313|Proteomes:UP000008962};Signal {ECO:0000256|SAM:SignalP}	17.905	161		unfolded protein binding			strand:+ hlpA description:outer membrane protein OmpH precursor
Cluster 1	A0A0H3NLY0	Chromosome:3282933-3283223			2.00108	-0.405898	-0.503313	-0.345693	-1.16277	DUF167	CHP00251;DUF167;YggU-like_sf	Complete proteome {ECO:0000313|Proteomes:UP000008962}	10.531	96					strand:+ yggU description:conserved hypothetical protein
Cluster 1	A0A0H3N8T4	Chromosome:668750-669496	dsbG	Required for disulfide bond formation in someperiplasmic proteins. Acts by transferring its disulfide bond toother proteins and is reduced in the process	2.14139	-0.304009	-0.732125	-0.584629	-0.656112	Thioredoxin_2	DiS-bond_Isoase_DsbC/G;DiS-bond_isomerase_DsbC/G_N_sf;Thioredoxin-like_fold;Thioredoxin-like_sf	Complete proteome {ECO:0000313|Proteomes:UP000008962};Periplasm {ECO:0000256|RuleBase:RU364038};Redox-active center {ECO:0000256|RuleBase:RU364038};Signal {ECO:0000256|RuleBase:RU364038}	27.434	248			periplasmic space	Periplasm {ECO:0000256|RuleBase:RU364038}.	strand:- dsbG description:thiol:disulfide interchange protein DsbG precursor
Cluster 1	A0A0H3NLG6	Chromosome:4864327-4864800	creA		2.03744	-0.337218	-0.700627	-0.75555	-0.679663	CreA	Uncharacterised_CreA	Complete proteome {ECO:0000313|Proteomes:UP000008962};Signal {ECO:0000256|SAM:SignalP}	17.203	157					strand:+ creA description:expressed protein of unknown function
Cluster 1	A0A0H3NQ55	Chromosome:4862038-4862553	yjjX	Phosphatase that hydrolyzes non-canonical purinenucleotides such as XTP and ITP to their respective diphosphatederivatives. Probably excludes non-canonical purines from DNA/RNAprecursor pool, thus preventing their incorporation into DNA/RNAand avoiding chromosomal lesions.	2.04182	0.00778691	-0.843742	-0.614011	-0.571701	NTPase_I-T	ITPase-like_fam;Non_canon_purine_NTPase;NTPase/PRRC1	Complete proteome {ECO:0000313|Proteomes:UP000008962};Hydrolase {ECO:0000256|HAMAP-Rule:MF_00648};Magnesium {ECO:0000256|HAMAP-Rule:MF_00648};Manganese {ECO:0000256|HAMAP-Rule:MF_00648};Metal-binding {ECO:0000256|HAMAP-Rule:MF_00648};Nucleotide metabolism {ECO:0000256|HAMAP-Rule:MF_00648};Nucleotide-binding {ECO:0000256|HAMAP-Rule:MF_00648}	18.519	171	nucleotide metabolic process	metal ion binding;nucleoside-triphosphatase activity;nucleotide binding			strand:- yjjX description:conserved hypothetical protein
Cluster 1	A0A0H3NDZ0	Chromosome:2474406-2475080		Non-essential cell division protein that could berequired for efficient cell constriction.	2.13226	0.163736	-0.693572	-0.595997	-0.0534447	SPOR	DedD;SPOR-like_dom;SPOR-like_sf	Cell cycle {ECO:0000256|HAMAP-Rule:MF_02022};Cell division {ECO:0000256|HAMAP-Rule:MF_02022};Cell inner membrane {ECO:0000256|HAMAP-Rule:MF_02022};Cell membrane {ECO:0000256|HAMAP-Rule:MF_02022};Complete proteome {ECO:0000313|Proteomes:UP000008962};Membrane {ECO:0000256|HAMAP-Rule:MF_02022};Transmembrane {ECO:0000256|HAMAP-Rule:MF_02022};Transmembrane helix {ECO:0000256|HAMAP-Rule:MF_02022}	23.471	224	cytokinetic process	peptidoglycan binding	cell septum;integral component of plasma membrane	Single-pass membrane protein {ECO:0000256|HAMAP-Rule:MF_02022}. Note=Localizes at the septal ring.{ECO:0000256|HAMAP-Rule:MF_02022}.;Cell inner membrane {ECO:0000256|HAMAP-Rule:MF_02022}	strand:- dedD description:DedD protein
Cluster 1	A0A0H3NER5	Chromosome:2855616-2855834			2.09222	-0.313987	-0.579652	-0.732788	-0.772485	Ogr_Delta	Znf_Ogr/Delta	Complete proteome {ECO:0000313|Proteomes:UP000008962}	7.9299	72					strand:-
Cluster 1	A0A0H3NPC9	Chromosome:4551459-4551794	phnA		2.22065	-0.569284	-0.60605	-0.438001	-0.268647	PhnA;PhnA_Zn_Ribbon	PhnA;PhnA_C;PhnA_N	Complete proteome {ECO:0000313|Proteomes:UP000008962}	12.289	111					strand:- phnA description:conserved hypothetical protein
Cluster 1	A0A0H3NHH2	Chromosome:3982062-3982541	cigR		1.92121	-0.54564	-1.01932	-0.444506	-0.636356			Complete proteome {ECO:0000313|Proteomes:UP000008962};Membrane {ECO:0000256|SAM:Phobius};Signal {ECO:0000256|SAM:SignalP};Transmembrane {ECO:0000256|SAM:Phobius};Transmembrane helix {ECO:0000256|SAM:Phobius}	16.402	159			integral component of membrane		strand:- cigR description:hypothetical inner membrane protein
Cluster 1	A0A0H3NEI7	Chromosome:2744721-2745467			1.76961	-0.628283	-0.983294	-0.651294	-0.620752	Big_2;Phage_TTP_12	Big_2;Phage_TTP_12	Complete proteome {ECO:0000313|Proteomes:UP000008962}	25.846	248					strand:-
Cluster 1	A0A0H3NHS0	Chromosome:1927110-1927490	yobA		2.16412	-0.674869	-0.752243	-0.211507	-0.499296	CopC	CopC/D;CopC_dom;Ig_E-set	Complete proteome {ECO:0000313|Proteomes:UP000008962};Signal {ECO:0000256|SAM:SignalP}	13.566	126	copper ion transport;response to copper ion	copper ion binding	periplasmic space		strand:- yobA description:hypothetical cation resistance protein
Cluster 1	A0A0H3NDM8	Chromosome:1854869-1855480		Murein-degrading enzyme. May play a role in recycling ofmuropeptides during cell elongation and/or cell division.Preferentially cleaves at a distance of more than two disaccharideunits from the ends of the glycan chain.	1.93783	-0.686462	-0.986895	-0.393199	-0.473141	SLT	EmtA;Lysozyme-like_dom_sf;Transglyc_AS;Transglycosylase_SLT_dom_1	Cell outer membrane {ECO:0000256|HAMAP-Rule:MF_01381};Cell wall biogenesis/degradation {ECO:0000256|HAMAP-Rule:MF_01381};Complete proteome {ECO:0000313|Proteomes:UP000008962};Lyase {ECO:0000256|HAMAP-Rule:MF_01381};Membrane {ECO:0000256|HAMAP-Rule:MF_01381};Signal {ECO:0000256|HAMAP-Rule:MF_01381}	22.427	203	cell wall macromolecule catabolic process;cell wall organization;peptidoglycan metabolic process	carbon-oxygen lyase activity, acting on polysaccharides;lytic endotransglycosylase activity	cell outer membrane	Lipid-anchor {ECO:0000256|HAMAP-Rule:MF_01381}.;Cell outer membrane {ECO:0000256|HAMAP-Rule:MF_01381}	strand:- emtA description:membrane-bound lytic murein transglycosylase E
Cluster 1	A0A0H3NGM0	Chromosome:1550184-1550576	ydeI		2.14004	-0.709352	-0.690179	-0.530331	-0.366543	BOF	BOBF_sf;BOF;Phage_933W_L0136	Complete proteome {ECO:0000313|Proteomes:UP000008962};Signal {ECO:0000256|SAM:SignalP}	14.385	130					strand:+ ydeI description:hypothetical periplasmic protein
Cluster 1	A0A0H3NC90	Chromosome:1290898-1291242	pliC		1.99505	-0.392095	-1.09171	-0.521736	-0.372364	MliC	MliC;MliC_sf	Complete proteome {ECO:0000313|Proteomes:UP000008962};Signal {ECO:0000256|SAM:SignalP}	12.575	114					strand:- pliC description:hypothetical secreted protein
Cluster 1	A0A0H3NGH4	Chromosome:1517822-1518643			2.06062	-0.575602	-0.761616	-0.56159	-0.548719	Trypsin	Peptidase_S1_PA;Peptidase_S1B;Trypsin_dom;TRYPSIN_HIS;TRYPSIN_SER	Complete proteome {ECO:0000313|Proteomes:UP000008962};ECO:0000256|SAAS:SAAS00074006};ECO:0000256|SAAS:SAAS00074010};ECO:0000256|SAAS:SAAS00074044};Signal {ECO:0000256|RuleBase:RU004296}	29.14	273		serine-type endopeptidase activity			strand:-
Cluster 1	A0A0H3NAL2	Chromosome:697517-697711	ybeD		1.59086	-0.242863	-1.27134	-0.0378233	-1.0673	DUF493	UPF0250;YbeD-like_sf	Complete proteome {ECO:0000313|Proteomes:UP000008962}	7.13	64					strand:- ybeD description:conserved hypothetical protein
Cluster 1	A0A0H3NLX7	Chromosome:3279368-3279784		Could be a nuclease involved in processing of the 5'-endof pre-16S rRNA.	1.87053	-0.573829	-0.713485	-0.159485	-1.14317	RuvX	RNaseH-like_sf;YqgF;YqgF/RNaseH-like_dom;YqgF/RNaseH-like_dom_sf	Complete proteome {ECO:0000313|Proteomes:UP000008962};ECO:0000256|SAAS:SAAS00086498};ECO:0000256|SAAS:SAAS00086535};ECO:0000256|SAAS:SAAS00459930};ECO:0000256|SAAS:SAAS00459953}	15.16	138	rRNA 5'-end processing	nuclease activity	cytoplasm	Cytoplasm {ECO:0000256|HAMAP-Rule:MF_00651,ECO:0000256|SAAS:SAAS00383086}.	strand:+ yqgF description:Putative Holliday junction resolvase
Cluster 1	A0A0H3NDS3	Chromosome:2399492-2400058	yfaZ		1.9938	-0.406945	-0.770442	-0.479495	-0.927041	YfaZ	OMP/PagP_b-brl;Porin_dom_sf;YfaZ	Complete proteome {ECO:0000313|Proteomes:UP000008962};Signal {ECO:0000256|SAM:SignalP}	19.613	188					strand:- yfaZ description:conserved hypothetical protein
Cluster 1	A0A0H3NDC9	Chromosome:1737327-1737641	pspE		1.7516	-0.471158	-0.784695	-0.299217	-1.21157	Rhodanese	Phageshock_PspE;Rhodanese-like_dom;Rhodanese-like_dom_sf	Complete proteome {ECO:0000313|Proteomes:UP000008962};Signal {ECO:0000256|SAM:SignalP}	11.882	104					strand:- pspE description:bacteriophage shock protein E precursor
Cluster 1	A0A0H3NAF5	Chromosome:1286749-1287270	envE		2.12052	-0.298894	-0.710592	-0.410333	-0.848002	Ricin_B_lectin	Ricin_B_lectin;Ricin_B-like_lectins	Complete proteome {ECO:0000313|Proteomes:UP000008962};Lipoprotein {ECO:0000313|EMBL:CBW17276.1}	19.063	173					strand:- envE description:hypothetical lipoprotein
Cluster 1	A0A0H3N7Z9	Chromosome:161550-161945	mutT		1.74118	-0.668268	-0.905418	-0.426666	-0.819811	NUDIX	Mutator_MutT;Nudix_hydrolase;NUDIX_hydrolase_CS;NUDIX_hydrolase_dom;NUDIX_hydrolase-like_dom_sf	Complete proteome {ECO:0000313|Proteomes:UP000008962};ECO:0000256|SAAS:SAAS00499465}	15.081	131	DNA repair	8-oxo-7,8-dihydroguanosine triphosphate pyrophosphatase activity			strand:+ mutT description:7,8-dihydro-8-oxoguanine-triphosphatase
Cluster 1	A0A0H3NB04	Chromosome:1363971-1364930			1.83261	-0.479522	-0.670581	-0.742425	-0.942288	DUF2219	DUF2219;Put_OMP_sf	Complete proteome {ECO:0000313|Proteomes:UP000008962};Signal {ECO:0000256|SAM:SignalP}	34.84	319					strand:-
Cluster 1	A0A0H3NEE4	Chromosome:822322-822708	ybgS		2.09575	-0.726976	-0.43522	-0.656183	-0.630067	YbgS	Uncharacterised_YbgS	Complete proteome {ECO:0000313|Proteomes:UP000008962};Signal {ECO:0000256|SAM:SignalP}	13.33	128					strand:- ybgS description:hypothetical exported protein
Cluster 1	A0A0H3NDW2	Chromosome:601976-602188	ybcJ		2.10416	-0.503227	-0.335406	-0.650939	-0.79172		S4_RNA-bd;S4_RNA-bd_sf	Complete proteome {ECO:0000313|Proteomes:UP000008962};RNA-binding {ECO:0000256|PROSITE-ProRule:PRU00182}	7.3955	70		RNA binding			strand:- ybcJ description:conserved hypothetical protein
Cluster 1	A0A0H3NII3	Chromosome:4322551-4323525		Essential cell division protein that activates septalpeptidoglycan synthesis and constriction of the cell. Acts on bothsides of the membrane, via interaction with FtsA in the cytoplasmand interaction with the FtsQBL complex in the periplasm. Theseinteractions may induce a conformational switch in both FtsA andFtsQBL, leading to septal peptidoglycan synthesis by FtsI andassociated synthases.	2.01301	-0.693419	-0.578712	-0.649883	-0.598379	SPOR	FtsN;SPOR-like_dom;SPOR-like_sf	Cell cycle {ECO:0000256|HAMAP-Rule:MF_02039};Cell inner membrane {ECO:0000256|HAMAP-Rule:MF_02039};Cell membrane {ECO:0000256|HAMAP-Rule:MF_02039};Complete proteome {ECO:0000313|Proteomes:UP000008962};Disulfide bond {ECO:0000256|HAMAP-Rule:MF_02039};ECO:0000313|EMBL:CBW20131.1};Membrane {ECO:0000256|HAMAP-Rule:MF_02039};Septation {ECO:0000256|HAMAP-Rule:MF_02039};Transmembrane {ECO:0000256|HAMAP-…	36.302	324	division septum assembly;FtsZ-dependent cytokinesis	peptidoglycan binding	cell division site;integral component of plasma membrane	Single-pass type II membrane protein{ECO:0000256|HAMAP-Rule:MF_02039}. Note=Localizes to the septum.Localizes to the midcell via interaction with the early celldivision protein FtsA and via the periplasmic SPOR domain.{ECO:0000256|HAMAP-Rule:MF_02039}.;Cell inner membrane {ECO:0000256|HAMAP-Rule:MF_02039}	strand:- ftsN description:cell division protein
Cluster 1	A0A0H3NH30	Chromosome:3743652-3744068	yhhA		2.03649	-0.640745	-0.257739	-0.692467	-0.82887	DUF2756	DUF2756	Coiled coil {ECO:0000256|SAM:Coils};Complete proteome {ECO:0000313|Proteomes:UP000008962};Signal {ECO:0000256|SAM:SignalP}	15.299	138					strand:+ yhhA description:hypothetical protein
Cluster 1	A0A0H3NGD7	Chromosome:3488897-3489190	yhbY		2.16077	-0.753741	-0.242645	-0.434037	-0.663597	CRS1_YhbY	RNA-binding_CRM;RNA-binding_YhbY;YhbY_like_sf	Complete proteome {ECO:0000313|Proteomes:UP000008962};RNA-binding {ECO:0000256|PROSITE-ProRule:PRU00626}	10.801	97		RNA binding			strand:+ yhbY description:conserved hypothetical protein
Cluster 1	A0A0H3NI43	Chromosome:3417093-3417461	yqjC		2.03063	-0.657517	-0.577565	-0.498725	-0.761832	DUF1090	DUF1090	Coiled coil {ECO:0000256|SAM:Coils};Complete proteome {ECO:0000313|Proteomes:UP000008962};Signal {ECO:0000256|SAM:SignalP}	14.065	122					strand:+ yqjC description:hypothetical exported protein
Cluster 1	A0A0H3NLY2	Chromosome:3287419-3288138	yggN		2.15459	-0.703079	-0.385525	-0.495783	-0.677383	DUF2884	DUF2884	Complete proteome {ECO:0000313|Proteomes:UP000008962};Signal {ECO:0000256|SAM:SignalP}	26.265	239					strand:- yggN description:hypothetical protein
Cluster 1	A0A0H3NH76	Chromosome:1757114-1757440	yciH		2.18053	-0.503579	-0.511138	-0.51051	-0.677425	SUI1	SUI1;SUI1_arc_bac;SUI1_dom_sf	Complete proteome {ECO:0000313|Proteomes:UP000008962}	11.526	108		translation initiation factor activity			strand:- yciH description:hypothetical translation initiaiton factor
Cluster 1	A0A0H3NC14	Chromosome:1201001-1201576			2.20328	-0.433467	-0.619645	-0.457431	-0.56516	YceI	Lipid/polyisoprenoid-bd_YceI;TTHA0802/YceI-like_sf;UPF0312/YceI	Complete proteome {ECO:0000313|Proteomes:UP000008962};Periplasm {ECO:0000256|HAMAP-Rule:MF_00780};Signal {ECO:0000256|HAMAP-Rule:MF_00780}	21.022	191			periplasmic space	Periplasm {ECO:0000256|HAMAP-Rule:MF_00780,ECO:0000256|SAAS:SAAS00074191}.	strand:- yceI description:Hypothetical UPF0312 protein <ORFName> precursor.
Cluster 1	A0A0H3NB27	Chromosome:1472902-1473423	sodCb	Destroys radicals which are normally produced within thecells and which are toxic to biological systems	2.13207	-0.585339	-0.545316	-0.460422	-0.737467	Sod_Cu	SOD_Cu/Zn_/chaperone;SOD_Cu/Zn_BS;SOD_Cu_Zn_dom;SOD-like_Cu/Zn_dom_sf	Complete proteome {ECO:0000313|Proteomes:UP000008962};Copper {ECO:0000256|RuleBase:RU000393};Metal-binding {ECO:0000256|RuleBase:RU000393};Oxidoreductase {ECO:0000256|RuleBase:RU000393};Signal {ECO:0000256|SAM:SignalP};Zinc {ECO:0000256|RuleBase:RU000393}	17.737	173		metal ion binding;superoxide dismutase activity			strand:+ sodCb description:copper-zinc superoxide dismutase
Cluster 1	A0A0H3N8Y3	Chromosome:94774-95064			1.884	-0.873645	-0.650391	-0.430735	-0.733653	DUF1471	Dodecin-like;DUF1471;YdgH-like_sf	Complete proteome {ECO:0000313|Proteomes:UP000008962};Signal {ECO:0000256|SAM:SignalP}	10.303	96					strand:-
Cluster 1	A0A0H3NHK0	Chromosome:4004977-4005264			1.94768	-0.635517	-0.748187	-0.483121	-0.808169	PTS_IIB	PTS_EIIB_2;PTS_EIIB_2/3;PTS_EIIB-like_sf	Complete proteome {ECO:0000313|Proteomes:UP000008962};Phosphotransferase system {ECO:0000256|SAAS:SAAS00102456};Transferase {ECO:0000256|SAAS:SAAS00884937};Transport {ECO:0000256|SAAS:SAAS00101789}	9.9464	95	phosphoenolpyruvate-dependent sugar phosphotransferase system	protein-N(PI)-phosphohistidine-sugar phosphotransferase activity			strand:-
Cluster 1	A0A0H3NSI8	Chromosome:3550283-3550546	yhcN		1.85183	-0.854639	-0.72114	-0.573491	-0.647616	DUF1471	Dodecin-like;DUF1471;YdgH-like_sf	Complete proteome {ECO:0000313|Proteomes:UP000008962};Signal {ECO:0000256|SAM:SignalP}	9.1472	87					strand:+ yhcN description:conserved hypothetical protein
Cluster 1	A0A0H3NGZ6	Chromosome:3049331-3050362	sipD		1.83288	-1.02541	-0.416449	-0.273044	-0.820841	T3SS_TC	BipD-like_sf;IpaD	Coiled coil {ECO:0000256|SAM:Coils};Complete proteome {ECO:0000313|Proteomes:UP000008962}	37.112	343	pathogenesis				strand:- sipD description:pathogenicity island 1 Type III secretion system apparatus-part of the Translocon
Cluster 1	A0A0H3NCE0	Chromosome:1965387-1965779	flhE		2.01933	-0.823381	-0.617731	-0.344911	-0.753398	FlhE	FlhE	Cell projection {ECO:0000313|EMBL:CBW17941.1};Cilium {ECO:0000313|EMBL:CBW17941.1};Complete proteome {ECO:0000313|Proteomes:UP000008962};Flagellum {ECO:0000313|EMBL:CBW17941.1};Signal {ECO:0000256|SAM:SignalP}	14.073	130					strand:- flhE description:flagellar protein FlhE precursor
Cluster 1	A0A0H3NEH6	Chromosome:2756009-2756410			1.96226	-0.777459	-0.741346	-0.403757	-0.742696	PPC	Peptidase_C_arc/bac	Complete proteome {ECO:0000313|Proteomes:UP000008962};Signal {ECO:0000256|SAM:SignalP}	14.754	133					strand:+
Cluster 1	A0A0H3NA23	Chromosome:978339-978560	cspD		1.88686	-0.785916	-0.465065	-0.526683	-0.971742	CSD	Cold_shock_CspA;Cold-shock_CS;CSD;CSP_DNA-bd;CspD;NA-bd_OB-fold	Complete proteome {ECO:0000313|Proteomes:UP000008962};Cytoplasm {ECO:0000256|SAAS:SAAS00750837}	7.8848	73	regulation of transcription, DNA-templated	DNA binding	cytoplasm	Cytoplasm {ECO:0000256|RuleBase:RU000408,ECO:0000256|SAAS:SAAS00750856}.	strand:- cspD description:cold shock-like protein CspD
Cluster 1	A0A0H3NVF8	Chromosome:4493236-4493592	yjbR		1.7652	-0.756326	-0.633086	-0.432109	-0.999772	YjbR	YjbR;YjbR-like_sf	Complete proteome {ECO:0000313|Proteomes:UP000008962}	13.328	118					strand:+ yjbR description:conserved hypothetical protein
Cluster 1	A0A0H3NI20	Chromosome:437203-437523	psiF		1.65586	-0.628527	-0.810675	-0.550946	-0.856016	PsiF_repeat	P_starv_induced_PsiF	Complete proteome {ECO:0000313|Proteomes:UP000008962};Signal {ECO:0000256|SAM:SignalP}	11.609	106					strand:+ psiF description:phosphate starvation-inducible protein PsiF
Cluster 1	A0A0H3NGV2	Chromosome:3636416-3636820	yhfA		1.84814	-0.543853	-0.547661	-0.540517	-1.12828	OsmC	KH_dom-like_a/b;OsmC/Ohr_fam;OsmC/Ohrsf	Complete proteome {ECO:0000313|Proteomes:UP000008962}	14.477	134					strand:- yhfA description:conserved hypothetical protein
Cluster 1	A0A0H3NDH3	Chromosome:2352011-2352460	napB	Electron transfer subunit of the periplasmic nitratereductase complex NapAB.	1.9972	-0.633061	-0.572767	-0.426895	-0.943862	NapB	Multihaem_cyt;Multihaem_cyt_sf;NapB	Complete proteome {ECO:0000313|Proteomes:UP000008962};ECO:0000256|SAAS:SAAS00881388};Electron transport {ECO:0000256|PIRNR:PIRNR006105};Heme {ECO:0000256|PIRSR:PIRSR006105-1, ECO:0000256|SAAS:SAAS00881333};Iron {ECO:0000256|PIRSR:PIRSR006105-2, ECO:0000256|SAAS:SAAS00881267};Periplasm {ECO:0000256|PIRNR:PIRNR006105};Signal {ECO:0000256|SAM:SignalP};Transport {ECO:0000256|PIRNR:PIRNR006105}	16.368	149	oxidation-reduction process	metal ion binding	periplasmic space	Periplasm {ECO:0000256|PIRNR:PIRNR006105}.	strand:- napB description:cytochrome c-type protein NapB precursor
Cluster 1	A0A0H3NCI9	Chromosome:2012572-2012805	yedF		1.81313	-0.628323	-0.618085	-0.489756	-1.0693	TusA	TusA-like;TusA-like_sf	Complete proteome {ECO:0000313|Proteomes:UP000008962}	8.6389	77					strand:+ yedF description:conserved hypothetical protein
Cluster 1	A0A0H3NHE7	Chromosome:1825609-1825839	chaB		1.81036	-0.762208	-0.615041	-0.54467	-0.891735	ChaB	ChaB;ChaB_sf	Complete proteome {ECO:0000313|Proteomes:UP000008962}	8.9487	76					strand:- chaB description:cation transport regulator ChaB
Cluster 1	A0A0H3NBA9	Chromosome:1538160-1538501			1.76654	-0.667107	-0.569418	-0.616958	-0.908538	DUF1283	DUF1283	Complete proteome {ECO:0000313|Proteomes:UP000008962};Signal {ECO:0000256|HAMAP-Rule:MF_01581}	12.846	113					strand:- ynfB description:hypothetical secreted protein
Cluster 1	A0A0H3NBN9	Chromosome:1600411-1600740		Required for optimal acid stress protection, which isimportant for survival of enteric bacteria in the acidicenvironment of the host stomach. Exhibits a chaperone-likeactivity at acidic pH by preventing the aggregation of manydifferent periplasmic proteins.	1.90261	-0.737199	-0.416483	-0.582815	-0.984017	HdeA	HdeA/HdeB_sf;HdeB;HNS-dep_expression_A/B	Chaperone {ECO:0000256|HAMAP-Rule:MF_00947};Complete proteome {ECO:0000313|Proteomes:UP000008962};Periplasm {ECO:0000256|HAMAP-Rule:MF_00947};Signal {ECO:0000256|HAMAP-Rule:MF_00947}	11.872	109	cellular stress response to acidic pH	unfolded protein binding	periplasmic space	Periplasm {ECO:0000256|HAMAP-Rule:MF_00947}.	strand:- hdeB description:hypothetical secreted protein
Cluster 1	A0A0H3NI25	Chromosome:440903-441094	yaiA		1.5073	-0.920318	-1.0706	-0.492621	-0.482269	YaiA	YaiA;YaiA-like_sf	Complete proteome {ECO:0000313|Proteomes:UP000008962}	7.2269	63					strand:+ yaiA description:conserved hypothetical protein
Cluster 1	A0A0H3NMH3	Chromosome:3628482-3628682	yheV		1.60777	-0.923487	-0.78964	-0.589718	-0.741109	DUF2387	CHP02443	Complete proteome {ECO:0000313|Proteomes:UP000008962}	7.6408	66					strand:- yheV description:conserved hypothetical protein
Cluster 1	A0A0H3NJI7	Chromosome:2357775-2358269		General inhibitor of pancreatic serine proteases:inhibits chymotrypsin, trypsin, elastases, factor X, kallikrein aswell as a variety of other proteases.	1.72118	-0.966874	-0.89549	0.118193	-0.917032	Ecotin	Ecotin_C;Ecotin_sf;Prot_inh_ecotin;Prot_inh_ecotin_gammaproteobac	Complete proteome {ECO:0000313|Proteomes:UP000008962};Disulfide bond {ECO:0000256|HAMAP-Rule:MF_00706};Periplasm {ECO:0000256|HAMAP-Rule:MF_00706};Protease inhibitor {ECO:0000256|HAMAP-Rule:MF_00706};Serine protease inhibitor {ECO:0000256|HAMAP-Rule:MF_00706};Signal {ECO:0000256|HAMAP-Rule:MF_00706}	18.218	164		serine-type endopeptidase inhibitor activity	periplasmic space	Periplasm {ECO:0000256|HAMAP-Rule:MF_00706}.	strand:+ eco description:Ecotin precursor.
Cluster 1	A0A0H3NDG4	Chromosome:2244813-2245343	stcA		1.57839	-1.18693	-0.847818	-0.016737	-0.758245	Fimbrial	Adhesion_dom_fimbrial;Adhesion_dom_fimbrial_sf;Adhesion_dom_sf	Complete proteome {ECO:0000313|Proteomes:UP000008962};Signal {ECO:0000256|SAM:SignalP}	18.678	176	cell adhesion		pilus		strand:- stcA description:hypothetical fimbrial subunit protein
Cluster 1	A0A0H3NE14	Chromosome:1996935-1997159	yecF		1.31233	-0.746927	-1.01862	-0.463163	-0.729811			Complete proteome {ECO:0000313|Proteomes:UP000008962}	8.1823	74					strand:+ yecF description:conserved hypothetical protein
Cluster 1	A0A0H3NLJ7	Chromosome:1697982-1698392	hslJ		1.42763	-1.05553	-0.852069	-0.617025	-0.564269	META	DUF306_Meta_HslJ;HslJ-like_sf	Complete proteome {ECO:0000313|Proteomes:UP000008962};Stress response {ECO:0000313|EMBL:CBW17673.1}	14.667	136					strand:+ hslJ description:heat shock protein (hslJ)
Cluster 1	A0A0H3NGX5	Chromosome:1665909-1666484			1.49589	-1.00376	-0.725645	-0.374051	-0.868984	YceI	Lipid/polyisoprenoid-bd_YceI;TTHA0802/YceI-like_sf	Complete proteome {ECO:0000313|Proteomes:UP000008962};Signal {ECO:0000256|SAM:SignalP}	21.278	191					strand:-
Cluster 1	A0A0H3N9T8	Chromosome:1046348-1047439	ompF		1.44693	-1.01397	-0.560445	-0.652477	-0.652373	Porin_1	Gram_neg_porin_domain;Porin_dom_sf;Porin_gammaproteobac;Porin_Gram-ve;Porin_Gram-ve_CS	Cell outer membrane {ECO:0000256|RuleBase:RU000469};Complete proteome {ECO:0000313|Proteomes:UP000008962};ECO:0000256|SAAS:SAAS00710614};ECO:0000256|SAAS:SAAS00710627};ECO:0000256|SAAS:SAAS00710637};ECO:0000256|SAAS:SAAS00710672};Porin {ECO:0000256|RuleBase:RU000469, ECO:0000256|SAAS:SAAS00710561};Signal {ECO:0000256|SAM:SignalP};Transmembrane beta strand {ECO:0000256|SAAS:SAAS00710668}	40.047	363	ion transport	porin activity	cell outer membrane;pore complex	Multi-pass membrane protein{ECO:0000256|RuleBase:RU000469}.;Cell outer membrane{ECO:0000256|RuleBase:RU000469}	strand:- ompF description:outer membrane protein F precursor
Cluster 1	A0A0H3NFZ3	Chromosome:1348660-1348980	celA		1.68903	-0.897379	-1.04313	-0.373267	-0.475979	PTS_IIB	PTS_EIIB_2/3;PTS_EIIB_3;PTS_EIIB-like_sf	Complete proteome {ECO:0000313|Proteomes:UP000008962};Phosphotransferase system {ECO:0000256|SAAS:SAAS00102456};Transferase {ECO:0000256|SAAS:SAAS00884937};Transport {ECO:0000256|SAAS:SAAS00101789}	11.313	106	phosphoenolpyruvate-dependent sugar phosphotransferase system	protein-N(PI)-phosphohistidine-sugar phosphotransferase activity			strand:+ celA description:PTS system, cellobiose-specific IIB component
Cluster 1	E1WAC6	Chromosome:3047255-3049312	sipA	both are required for an efficient bacterialinternalization. In vitro, forms a complex with host cell proteinT-plastin increasing actin bundling. It inhibits ADF/cofilin-directed depolymerization both by preventing binding of ADF andcofilin and by displacing them from F-actin. Also protects F-actinfrom gelsolin-directed severing and reanneals gelsolin-severed F-actin fragments.;Actin-binding prot…	2.10724	-0.971763	-0.620904	-0.0017784	-0.474833	SipA	SipA_actin-bd_C_sf;SipA_chaperone-bd;SipA_N	Actin-binding;Complete proteome;Secreted;Virulence	73.941	685	pathogenesis	actin binding	extracellular region	Secreted {ECO:0000269|PubMed:8522512}.Note=Secreted via the type III secretion system 1 (SPI-1 TTSS).	strand:- sipA description:pathogenicity island 1 Type III secretion system effector protein-involved in actin bundling and polymerisation leading to epithelial cell invasion and formation of the SCV
Cluster 1	A0A0H3NFM6	Chromosome:2556338-2556913	yfeY		1.7839	-1.13456	-0.68764	0.110704	-0.718074	DUF1131	DUF1131;YfeY-like_sf	Complete proteome {ECO:0000313|Proteomes:UP000008962};Lipoprotein {ECO:0000313|EMBL:CBW18512.1};Signal {ECO:0000256|SAM:SignalP}	20.54	191					strand:- yfeY description:hypothetical outer membrane lipoprotein
Cluster 1	A0A0H3NK64	Chromosome:1212761-1213183	flgN		2.021	-0.805926	-0.384292	-0.0131031	-0.380232	FlgN	FlgN-like;FlgN-like_sf	Cell projection {ECO:0000313|EMBL:CBW17204.1};Cilium {ECO:0000313|EMBL:CBW17204.1};Coiled coil {ECO:0000256|SAM:Coils};Complete proteome {ECO:0000313|Proteomes:UP000008962};Flagellum {ECO:0000313|EMBL:CBW17204.1}	15.989	140	bacterial-type flagellum assembly				strand:- flgN description:flagella synthesis protein FlgN
Cluster 1	A0A0H3NP68	Chromosome:2499456-2499740	yfcZ		1.8239	-1.43107	-0.592457	-0.258557	-0.0810401	DUF406	CHP00743;UPF0234-like_C	Coiled coil {ECO:0000256|SAM:Coils};Complete proteome {ECO:0000313|Proteomes:UP000008962}	10.287	94					strand:- yfcZ description:conserved hypothetical protein
Cluster 1	A0A0H3NVS5	Chromosome:4601060-4601206	ecnB		1.67088	-1.12567	-0.21575	-0.224936	-1.10716	Entericidin	Entericidin	Complete proteome {ECO:0000313|Proteomes:UP000008962};Signal {ECO:0000256|SAM:SignalP}	4.8105	48	response to toxic substance		membrane		strand:+ ecnB description:entericidin B precursor
Cluster 1	A0A0H3NVR8	Chromosome:4597564-4597935	yjeI		1.21913	-1.32528	-0.227202	-0.505744	-0.758868	DUF4156	DUF4156	Complete proteome {ECO:0000313|Proteomes:UP000008962};Signal {ECO:0000256|SAM:SignalP}	12.69	123					strand:+ yjeI description:hypothetical membrane protein
Cluster 1	A0A0H3NKD5	Chromosome:2648863-2649084	yfgJ		1.51643	-1.05724	-0.37251	-0.450891	-1.08864	zinc-ribbons_6	DUF1407;YfgJ-like	Complete proteome {ECO:0000313|Proteomes:UP000008962}	8.0792	73					strand:- yfgJ description:conserved hypothetical protein
Cluster 1	A0A0H3N7H1	Chromosome:102286-102663			1.41761	-0.646792	-0.346804	-0.427167	-1.42052	DUF525	ApaG_domain;ApaG_sf;Uncharacterised_ApaG	Complete proteome {ECO:0000313|Proteomes:UP000008962}	13.924	125					strand:- apaG description:CorD protein
Cluster 1	A0A0H3ND24	Chromosome:1562009-1562551			1.40212	-0.610927	-0.38632	-0.481879	-1.38634	DUF4440	DUF4440;NTF2-like_dom_sf	Complete proteome {ECO:0000313|Proteomes:UP000008962};Signal {ECO:0000256|SAM:SignalP}	19.735	180					strand:-
Cluster 1	A0A0H3P031	pSLT_SL1344:92242-92487	repC		1.52815	-0.809359	-0.462521	-0.857938	-0.922446	RepB-RCR_reg	RepA2	Complete proteome {ECO:0000313|Proteomes:UP000008962};Plasmid {ECO:0000313|EMBL:CCF76807.1}	9.3166	81	plasmid maintenance				strand:- repC description:plasmid replication protein
Cluster 1	A0A0H3NA86	Chromosome:600873-601310			1.74918	-0.607208	-0.396963	-0.788214	-1.07827			Complete proteome {ECO:0000313|Proteomes:UP000008962}	15.296	145					strand:-
Cluster 1	A0A0H3NKV5	Chromosome:4651496-4651810		Binds single-stranded DNA at the primosome assembly site(PAS). During primosome assembly it facilitates the complexformation between PriA and DnaT.	1.77638	-0.781782	-0.391682	-0.45158	-1.15052	SSB	NA-bd_OB-fold;Primosome_PriB/ssb;Prisomal_replication_PriB	Complete proteome {ECO:0000313|Proteomes:UP000008962};ECO:0000256|SAAS:SAAS00421430};ECO:0000256|SAAS:SAAS00421442};ProRule:PRU00252, ECO:0000256|SAAS:SAAS00522039}	11.414	104	DNA replication, synthesis of RNA primer	single-stranded DNA binding	primosome complex		strand:+ priB description:primosomal replication protein N
Cluster 1	A0A0H3NMH8	Chromosome:3633608-3633919			1.54315	-0.662712	-0.34616	-0.643864	-1.26583	ydhR	Dimeric_a/b-barrel;YdhR	Complete proteome {ECO:0000313|Proteomes:UP000008962}	11.65	103					strand:-
Cluster 1	A0A0H3NF97	Chromosome:3057822-3058832	invJ		1.63816	-0.723597	-0.419172	-0.575278	-1.04952	SPAN	Invas_InvJ	Complete proteome {ECO:0000313|Proteomes:UP000008962}	36.437	336					strand:- invJ description:surface presentation of antigens protein (associated with type III secretion and virulence)
Cluster 1	E1WGN1	Chromosome:2036793-2037005	cspJ		1.70082	-0.879466	-0.508511	-0.538015	-0.990546	CSD	Cold_shock_CspA;Cold-shock_CS;CSD;CSP_DNA-bd;NA-bd_OB-fold	Activator;Complete proteome;Cytoplasm;DNA-binding;Stress response;Transcription;Transcription regulation	7.7447	70	regulation of transcription, DNA-templated	DNA binding	cytoplasm	Cytoplasm {ECO:0000250}.	strand:- cspB description:cold shock protein
Cluster 1	A0A0H3NCM2	Chromosome:1932390-1932743			1.80994	-0.797745	-0.0577867	-0.555191	-1.01859	YebF	Uncharacterised_YebF;YebF/Cmi_sf;YebF/ColM_immunity	Complete proteome {ECO:0000313|Proteomes:UP000008962};Secreted {ECO:0000256|HAMAP-Rule:MF_01435};Signal {ECO:0000256|HAMAP-Rule:MF_01435}	12.807	117			extracellular region	Secreted {ECO:0000256|HAMAP-Rule:MF_01435}.	strand:- yebF description:hypothetical exported protein
Cluster 1	A0A0H3NCI0	Chromosome:1365483-1366238			1.76836	-0.9415	-0.232629	-0.653162	-0.946697	Endonuclease_NS	DNA/RNA_endonuclease_AS;DNA/RNA_non-sp_Endonuclease;Extracellular_endonuc_su_A;Non-specific_endonuclease	Complete proteome {ECO:0000313|Proteomes:UP000008962};Endonuclease {ECO:0000313|EMBL:CBW17361.2};Hydrolase {ECO:0000313|EMBL:CBW17361.2};Nuclease {ECO:0000313|EMBL:CBW17361.2}	27.319	251		endonuclease activity;metal ion binding;nucleic acid binding			strand:+
Cluster 1	A0A0H3NHB0	Chromosome:1788113-1788841	tonB	Interacts with outer membrane receptor proteins thatcarry out high-affinity binding and energy dependent uptake intothe periplasmic space of specific substrates. It could act totransduce energy from the cytoplasmic membrane to specific energy-requiring processes in the outer membrane, resulting in therelease into the periplasm of ligands bound by these outermembrane proteins.	1.74291	-0.925549	-0.281996	-0.590135	-0.914988	TonB_C	TonB;TonB/TolA_C;TonB_C	Cell inner membrane {ECO:0000256|RuleBase:RU362123};Cell membrane {ECO:0000256|RuleBase:RU362123};Complete proteome {ECO:0000313|Proteomes:UP000008962};Membrane {ECO:0000256|RuleBase:RU362123};Protein transport {ECO:0000256|RuleBase:RU362123};Signal-anchor {ECO:0000256|RuleBase:RU362123};Transmembrane {ECO:0000256|RuleBase:RU362123};Transport {ECO:0000256|RuleBase:RU362123}	26.293	242	protein transport	energy transducer activity;siderophore transmembrane transporter activity	integral component of membrane;outer membrane-bounded periplasmic space;plasma membrane	Periplasmic side{ECO:0000256|RuleBase:RU362123}.; Single-pass membrane protein{ECO:0000256|RuleBase:RU362123};Cell inner membrane{ECO:0000256|RuleBase:RU362123}	strand:- tonB description:TonB protein
Cluster 1	A0A0H3NJ72	Chromosome:4806506-4806808			1.33311	-0.956195	-0.659743	0.203526	-1.32947	BrnA_antitoxin	BrnA_antitoxin	Complete proteome {ECO:0000313|Proteomes:UP000008962}	11.374	100					strand:+
Cluster 1	A0A0H3N8A2	Chromosome:280042-280296	rof		1.09427	-1.03511	-0.625755	0.0414262	-1.12158	ROF	ROF;Rof/RNase_P-like;Rof-like_sf	Complete proteome {ECO:0000313|Proteomes:UP000008962}	9.3946	84					strand:- rof description:ROF protein
Cluster 1	A0A0H3NKM0	Chromosome:2763714-2763905			1.47744	-0.867877	-0.609792	-0.114827	-1.25865			Complete proteome {ECO:0000313|Proteomes:UP000008962}	7.6095	63					strand:-
Cluster 1	A0A0H3NIJ8	Chromosome:2133120-2133587	gyrI	Inhibits the supercoiling activity of DNA gyrase. Actsby inhibiting DNA gyrase at an early step, prior to (or at thestep of) binding of DNA by the gyrase. It protects cells againsttoxins that target DNA gyrase, by inhibiting activity of thesetoxins and reducing the formation of lethal double-strand breaksin the cell.	1.26323	-0.815449	-0.712359	-0.174663	-1.23945	GyrI-like	AraC_E-bd;DNA_gyrase_inhibitor_GyrI;GyrI-like;Reg_factor_effector_dom_sf	Complete proteome {ECO:0000313|Proteomes:UP000008962};Cytoplasm {ECO:0000256|HAMAP-Rule:MF_01896};Stress response {ECO:0000256|HAMAP-Rule:MF_01896}	18.062	155		DNA topoisomerase (ATP-hydrolyzing) inhibitor activity	cytoplasm	Cytoplasm {ECO:0000256|HAMAP-Rule:MF_01896}.	strand:- gyrI description:hypothetical DNA gyrase inhibitory protein
Cluster 1	A0A0H3NF90	Chromosome:2400783-2401388		Catalyzes the dephosphorylation of heptose(II) of theouter membrane lipopolysaccharide core.	1.26087	-1.09879	-0.41055	0.0496309	-1.32962	His_Phos_1	His_Pase_superF_clade-1;His_PPase_superfam;LipoPS_heptP_Pase	Complete proteome {ECO:0000313|Proteomes:UP000008962};Hydrolase {ECO:0000256|HAMAP-Rule:MF_01868};Periplasm {ECO:0000256|HAMAP-Rule:MF_01868};Signal {ECO:0000256|HAMAP-Rule:MF_01868}	22.027	201	lipopolysaccharide metabolic process	phosphatase activity	periplasmic space	Periplasm {ECO:0000256|HAMAP-Rule:MF_01868}.	strand:- ais description:hypothetical protein (protein induced by aluminum)
Cluster 1	A0A0H3NXI8	pSLT_SL1344:88293-88850	rcK		1.16363	-0.982844	-0.710309	-0.613119	-0.87196		Enterovir_OMP;OMP/PagP_b-brl	Complete proteome {ECO:0000313|Proteomes:UP000008962};Plasmid {ECO:0000313|EMBL:CCF76801.1};Signal {ECO:0000256|SAM:SignalP}	19.72	185			cell outer membrane		strand:+ rcK description:resistance to complement killing
Cluster 1	A0A0H3P081	pCol1B9_SL1344:66651-67853	traF		1.16762	-0.807738	-0.863857	-0.340491	-1.04882	TraF_2	Put_conjugal_transfer	Complete proteome {ECO:0000313|Proteomes:UP000008962};Plasmid {ECO:0000313|EMBL:CCF76887.1};Signal {ECO:0000256|SAM:SignalP}	43.193	400					strand:- traF description:conjugal transfer protein
Cluster 1	A0A0H3P065	pCol1B9_SL1344:33969-34301	nikA		0.945493	-0.551841	-0.774261	-0.697621	-0.918634		Arc_rbn_hlx_hlx	Complete proteome {ECO:0000313|Proteomes:UP000008962};DNA-binding {ECO:0000256|SAAS:SAAS00993492};Plasmid {ECO:0000313|EMBL:CCF76857.1}	12.646	110	regulation of transcription, DNA-templated	DNA binding			strand:+ nikA description:relaxosome component
Cluster 1	A0A0H3N9X5	Chromosome:919266-920804	yliB		0.812848	-0.642317	-0.790284	-0.647376	-1.03965	SBP_bac_5	Peptide/Ni-bd;SBP_5;SBP_5_dom	Complete proteome {ECO:0000313|Proteomes:UP000008962};Signal {ECO:0000256|SAM:SignalP}	56.537	512	transmembrane transport		ATP-binding cassette (ABC) transporter complex		strand:+ yliB description:hypothetical ABC transporter periplasmic binding protein
Cluster 1	A0A0H3N8K2	Chromosome:569210-570343			0.97796	-0.956341	-0.642564	-0.495637	-1.04125		Porin_dom_sf	Complete proteome {ECO:0000313|Proteomes:UP000008962};Signal {ECO:0000256|SAM:SignalP}	42.369	377					strand:+
Cluster 1	A0A0H3NL32	Chromosome:4734974-4735462	ytgA		1.16118	-0.524481	-0.872558	-0.505366	-1.19954	DUF3617	DUF3617	Complete proteome {ECO:0000313|Proteomes:UP000008962};Signal {ECO:0000256|SAM:SignalP}	17.771	162					strand:- ytgA description:exported protein
Cluster 1	A0A0H3NI70	Chromosome:4292033-4292533	cpxP		1.31795	-0.717506	-0.930851	-0.306309	-1.06295	LTXXQ	LTXXQ	Coiled coil {ECO:0000256|SAM:Coils};Complete proteome {ECO:0000313|Proteomes:UP000008962};Signal {ECO:0000256|SAM:SignalP}	19.046	166			periplasmic space		strand:+ cpxP description:extracytoplasmic stress protein for protein-mediated toxicities
Cluster 1	A0A0H3NIB1	Chromosome:3550650-3550916			1.21895	-0.7537	-0.711784	-0.389118	-1.20496	DUF1471	Dodecin-like;DUF1471;YdgH-like_sf	Complete proteome {ECO:0000313|Proteomes:UP000008962};Signal {ECO:0000256|SAM:SignalP}	9.5348	88					strand:+
Cluster 1	A0A0H3NGA4	Chromosome:2768450-2768833			1.34319	-0.48762	-1.19727	-0.158653	-1.10167	HTH_3	Cro/C1-type_HTH;Lambda_DNA-bd_dom_sf	Complete proteome {ECO:0000313|Proteomes:UP000008962};DNA-binding {ECO:0000313|EMBL:CBW18694.2}	14.18	127		sequence-specific DNA binding			strand:+
Cluster 1	A0A0H3NED0	Chromosome:2694348-2695892	cadC		0.68192	-0.827025	-0.781975	-0.253474	-0.995635	Trans_reg_C	OmpR/PhoB-type_DNA-bd;Sig_transdc_resp-reg_C-effctor;TPR-like_helical_dom_sf;WalR-like;WH-like_DNA-bd_sf	Complete proteome {ECO:0000313|Proteomes:UP000008962};ECO:0000256|SAAS:SAAS00529408};Membrane {ECO:0000256|SAM:Phobius};Transcription {ECO:0000256|SAAS:SAAS00053185};Transcription regulation {ECO:0000256|SAAS:SAAS00053955};Transmembrane {ECO:0000256|SAM:Phobius};Transmembrane helix {ECO:0000256|SAM:Phobius}	58.231	514	phosphorelay signal transduction system;regulation of transcription, DNA-templated	DNA binding	integral component of membrane		strand:+ cadC description:transcriptional activator cadC
Cluster 1	A0A0H3N994	Chromosome:217747-218277	ligT	Hydrolyzes RNA 2',3'-cyclic phosphodiester to an RNA 2'-phosphomonoester.	1.08178	-1.00358	-0.744229	-0.2809	-1.06653	LigT_PEase	cNuc_Pdiesterase;Phosphoesterase_HXTX;RNA_CPDase	Complete proteome {ECO:0000313|Proteomes:UP000008962};Hydrolase {ECO:0000256|HAMAP-Rule:MF_01940};Ligase {ECO:0000313|EMBL:CBW16291.1}	19.65	176		2',3'-cyclic-nucleotide 3'-phosphodiesterase activity;2'-5'-RNA ligase activity			strand:- ligT description:2-5 RNA ligase
Cluster 1	A0A0H3NN24	Chromosome:2114561-2114845	pduA		1.29589	-0.30383	-0.96935	-0.20259	-1.27446	BMC	Bact_microcomp_CS;CcmK-like_sf;Microcompartment_bac	Complete proteome {ECO:0000313|Proteomes:UP000008962}	9.5921	94					strand:+ pduA description:hypothetical propanediol utilization protein
Cluster 1	A0A0H3NML6	Chromosome:2019309-2020526	fliK		0.988776	-0.972842	-0.559086	-0.493252	-0.952142	Flg_hook	Flag_hook_Flik;Flagellar_hook_control-like_C;FliK-like_C_sf	Cell projection {ECO:0000313|EMBL:CBW17998.1};Cilium {ECO:0000313|EMBL:CBW17998.1};Complete proteome {ECO:0000313|Proteomes:UP000008962};Flagellum {ECO:0000313|EMBL:CBW17998.1}	41.794	405	bacterial-type flagellum assembly		bacterial-type flagellum hook		strand:+ fliK description:flagellar hook-length control protein
Cluster 1	A0A0H3NLN1	Chromosome:1735781-1737184	ycjX		0.916137	-0.61666	-0.941008	-0.106206	-0.90974	DUF463	DUF463_YcjX	ATP-binding {ECO:0000313|EMBL:CBW17710.1};Complete proteome {ECO:0000313|Proteomes:UP000008962};Nucleotide-binding {ECO:0000313|EMBL:CBW17710.1}	52.755	467		ATP binding			strand:- ycjX description:hypothetical ATP-binding protein
Cluster 1	A0A0H3NDP2	Chromosome:1874677-1875258	yeaY		1.09993	-0.861185	-0.793699	-0.369301	-0.978942	Slp	OMP_Slp	Complete proteome {ECO:0000313|Proteomes:UP000008962};Signal {ECO:0000256|SAM:SignalP}	20.963	193			outer membrane		strand:- yeaY description:inner or outer membrane protein
Cluster 1	A0A0H3NG32	Chromosome:3370959-3371630			1.80895	-0.152723	0.116399	-1.35715	-0.844787	DUF1190	Biofilm_formation_YgiB	Complete proteome {ECO:0000313|Proteomes:UP000008962};Lipoprotein {ECO:0000313|EMBL:CBW19260.1}	23.387	223					strand:+ ygiB description:possible lipoprotein
Cluster 1	A0A0H3NFK8	Chromosome:1217951-1218733	flgG		2.06199	-0.477096	-0.228213	-1.07011	-0.529961	Flg_bb_rod;Flg_bbr_C	Flag_bb_rod_N;Flagellar_basal_body_rod_CS;Flagellar_FlgE/F/G;Flg_bb/hook_C_dom;FlgE/F/G-like;FlgG_G_neg	Bacterial flagellum {ECO:0000256|RuleBase:RU362116};Cell projection {ECO:0000313|EMBL:CBW17212.1};Cilium {ECO:0000313|EMBL:CBW17212.1};Complete proteome {ECO:0000313|Proteomes:UP000008962};Flagellum {ECO:0000313|EMBL:CBW17212.1}	27.77	260	bacterial-type flagellum-dependent cell motility		bacterial-type flagellum basal body, distal rod	Bacterial flagellum basal body{ECO:0000256|RuleBase:RU362116}.	strand:+ flgG description:flagellar basal-body rod protein FlgG (distal rod protein)
Cluster 1	A0A0H3NK61	Chromosome:2583279-2583509			1.79833	-0.522348	-0.256096	-1.09033	-0.871901			Complete proteome {ECO:0000313|Proteomes:UP000008962}	8.3075	76					strand:-
Cluster 1	A0A0H3NFU5	Chromosome:3259380-3260138	yggG		1.96098	-0.999651	0.149303	-0.930415	-0.340421	Peptidase_M48	Peptidase_M48	Complete proteome {ECO:0000313|Proteomes:UP000008962};Hydrolase {ECO:0000256|RuleBase:RU003983};Metalloprotease {ECO:0000256|RuleBase:RU003983};Protease {ECO:0000256|RuleBase:RU003983};Signal {ECO:0000256|SAM:SignalP};Zinc {ECO:0000256|RuleBase:RU003983}	26.708	252		metalloendopeptidase activity			strand:+ yggG description:conserved hypothetical protein
Cluster 1	A0A0H3NLY5	Chromosome:3290856-3291941		Murein-degrading enzyme. May play a role in recycling ofmuropeptides during cell elongation and/or cell division	1.89612	-0.442772	-1.22633	-0.701609	-0.13014	Mltc_N;SLT	Lysozyme-like_dom_sf;Murein_transglycosylaseC;Murein_transglycosylaseC_N;Transglyc_AS;Transglycosylase_SLT_dom_1	Complete proteome {ECO:0000313|Proteomes:UP000008962};ECO:0000256|SAAS:SAAS00008930};ECO:0000256|SAAS:SAAS00008934};ECO:0000256|SAAS:SAAS00011169};ECO:0000256|SAAS:SAAS00375186};Signal {ECO:0000256|HAMAP-Rule:MF_01616, ECO:0000256|SAM:SignalP}	40.405	361	cell wall macromolecule catabolic process;cell wall organization;peptidoglycan metabolic process	hydrolase activity, acting on glycosyl bonds;lyase activity;lytic transglycosylase activity	cell outer membrane	Lipid-anchor{ECO:0000256|SAAS:SAAS00011183}.;Cell outer membrane{ECO:0000256|SAAS:SAAS00011183}	strand:+ mltC description:membrane-bound lytic murein transglycosylase C
Cluster 1	A0A0H3NDL3	Chromosome:1832877-1833500	hemM	Plays a critical role in the incorporation oflipoproteins in the outer membrane after they are released by theLolA protein.	1.98606	-0.415369	-0.88594	-0.611158	0.668967	LolB	LolA/LolB/LppX;OM_lipoprot_LolB	Complete proteome {ECO:0000313|Proteomes:UP000008962};ECO:0000256|SAAS:SAAS00846915};ECO:0000256|SAAS:SAAS00846923};ECO:0000256|SAAS:SAAS00846926};ECO:0000256|SAAS:SAAS00846928};ECO:0000256|SAAS:SAAS00846935};Lipoprotein {ECO:0000313|EMBL:CBW17801.1};Signal {ECO:0000256|HAMAP-Rule:MF_00233}	23.686	207		protein transporter activity	cell outer membrane	Lipid-anchor{ECO:0000256|SAAS:SAAS00846925}.;Cell outer membrane{ECO:0000256|SAAS:SAAS00846925}	strand:+ hemM description:Outer-membrane lipoprotein lolB precursor.
Cluster 1	A0A0H3NRA3	Chromosome:3156998-3157225	ygdI		1.99815	-0.779911	-0.836997	-0.746401	-0.0645464	DUF903	DUF903;LSM_dom_sf	Complete proteome {ECO:0000313|Proteomes:UP000008962};Lipoprotein {ECO:0000313|EMBL:CBW19062.1};Signal {ECO:0000256|SAM:SignalP}	8.1261	75					strand:- ygdI description:possible lipoprotein
Cluster 1	A0A0H3NXL4	pCol1B9_SL1344:14223-14855	parA		1.9477	-0.796582	-0.181609	-1.08408	-0.0518639	CbiA	CobQ/CobB/MinD/ParA_Nub-bd_dom;P-loop_NTPase	Coiled coil {ECO:0000256|SAM:Coils};Complete proteome {ECO:0000313|Proteomes:UP000008962};Plasmid {ECO:0000313|EMBL:CCF76828.1}	22.398	210					strand:+ parA description:plasmid partition protein
Cluster 1	A0A0H3NIT0	Chromosome:4482781-4482993	yjbJ		1.46174	-0.972833	-0.542655	-1.276	0.215795	CsbD	CsbD;YjbJ;YjbJ_sf	Complete proteome {ECO:0000313|Proteomes:UP000008962}	8.4594	70					strand:+ yjbJ description:conserved hypothetical protein
Cluster 1	A0A0H3NC58	Chromosome:1247295-1247933	ycfM	Regulator of peptidoglycan synthesis that is essentialfor the function of penicillin-binding protein 1B (PBP1b)	2.04938	-0.49043	-0.612911	-1.0277	-0.24438	LpoB	LpoB	Cell outer membrane {ECO:0000256|HAMAP-Rule:MF_01889};Cell shape {ECO:0000256|HAMAP-Rule:MF_01889};Complete proteome {ECO:0000313|Proteomes:UP000008962};Lipoprotein {ECO:0000313|EMBL:CBW17240.1};Membrane {ECO:0000256|HAMAP-Rule:MF_01889};Peptidoglycan synthesis {ECO:0000256|HAMAP-Rule:MF_01889};Signal {ECO:0000256|HAMAP-Rule:MF_01889, ECO:0000256|SAM:SignalP}	22.523	212	peptidoglycan biosynthetic process;regulation of cell shape	enzyme regulator activity	periplasmic side of cell outer membrane		strand:+ ycfM description:hypothetical lipoprotein
Cluster 1	A0A0H3NGC3	Chromosome:3468958-3469842	nlpI	May be involved in cell division	1.55832	-0.499375	-0.991139	-1.09623	-0.362867	TPR_2;TPR_8	Lipoprotein_NlpI;TPR_2;TPR_repeat;TPR-contain_dom;TPR-like_helical_dom_sf	Cell membrane {ECO:0000256|PIRNR:PIRNR004654};Complete proteome {ECO:0000313|Proteomes:UP000008962};Membrane {ECO:0000256|PIRNR:PIRNR004654};Signal {ECO:0000256|SAM:SignalP};TPR repeat {ECO:0000256|PROSITE-ProRule:PRU00339}	33.511	294			plasma membrane	Cell membrane{ECO:0000256|PIRNR:PIRNR004654}.	strand:- nlpI description:conserved hypothetical protein
Cluster 1	A0A0H3NE62	Chromosome:2558049-2558918	amiA		1.54448	-0.0483962	-1.30006	-0.711794	-0.765747	Amidase_3	MurNAc-LAA_cat	Complete proteome {ECO:0000313|Proteomes:UP000008962}	31.659	289	peptidoglycan catabolic process	N-acetylmuramoyl-L-alanine amidase activity			strand:+ amiA description:probable N-acetylmuramoyl-L-alanine amidase
Cluster 1	A0A0H3P042	pCol1B9_SL1344:14855-15229			1.86804	0.617931	-1.242	-0.553373	-0.505379			Complete proteome {ECO:0000313|Proteomes:UP000008962};Plasmid {ECO:0000313|EMBL:CCF76829.1}	13.614	124					strand:+
Cluster 1	A0A0H3NE43	Chromosome:691643-692215		Transfers a palmitate residue from the sn-1 position ofa phospholipid to the N-linked hydroxymyristate on the proximalunit of lipid A or its precursors.	1.79975	0.549799	-0.646175	-0.710781	-1.20026	PagP	OMP/PagP_b-brl;Peptid-resist/lipidA_acyl_PagP	Complete proteome {ECO:0000313|Proteomes:UP000008962};ECO:0000256|SAAS:SAAS00061397};ECO:0000256|SAAS:SAAS00061423};ECO:0000256|SAAS:SAAS00061470};ECO:0000256|SAAS:SAAS00064676};Signal {ECO:0000256|HAMAP-Rule:MF_00837}	22.199	190	lipid A biosynthetic process	O-palmitoyltransferase activity	cell outer membrane	Cell outer membrane {ECO:0000256|HAMAP-Rule:MF_00837, ECO:0000256|SAAS:SAAS00064691}.	strand:+ pagP description:antimicrobial peptide resistance and lipid A acylation protein
Cluster 1	A0A0H3N977	Chromosome:608163-609170	fimH		1.60804	0.306787	-0.540163	-0.673616	-1.46263	Fimbrial	Adhesion_dom_fimbrial;Adhesion_dom_fimbrial_sf;Adhesion_dom_sf	Complete proteome {ECO:0000313|Proteomes:UP000008962};Signal {ECO:0000256|SAM:SignalP}	36.102	335	cell adhesion		pilus		strand:+ fimH description:FimH protein precursor
Cluster 1	A0A0H3NJN9	Chromosome:4183291-4184037	pldA		1.96069	-0.00138765	-0.753354	-0.753869	-0.93973	PLA1	PLipase_A1;PLipase_A1_sf	Complete proteome {ECO:0000313|Proteomes:UP000008962}	28.658	248	lipid metabolic process	phospholipase activity	membrane		strand:+ pldA description:detergent-resistant phospholipase A
Cluster 1	A0A0H3NBX1	Chromosome:1787652-1788053	yciA		1.97442	0.369946	-0.654739	-0.732141	-0.992052	4HBT	Cytosol_ACT;HOTDOG_ACOT;HotDog_dom_sf;Thioestr_dom	Complete proteome {ECO:0000313|Proteomes:UP000008962};ECO:0000313|EMBL:CBW17762.1}	14.364	133		thiolester hydrolase activity			strand:+ yciA description:hypothetical acyl-coA hydrolase
Cluster 1	A0A0H3NAY6	Chromosome:1345410-1345895			2.11693	0.305068	-0.246919	-0.618142	-0.825684	LTXXQ	LTXXQ	Complete proteome {ECO:0000313|Proteomes:UP000008962};Signal {ECO:0000256|SAM:SignalP}	18.234	161			periplasmic space		strand:+
Cluster 1	A0A0H3NAM2	Chromosome:1218788-1219486		Assembles around the rod to form the L-ring and probablyprotects the motor/basal body from shearing forces duringrotation.	1.97939	0.372412	-0.683811	-0.83258	-0.882853	FlgH	Flag_Lring	Cell projection {ECO:0000313|EMBL:CBW17213.1};Cilium {ECO:0000313|EMBL:CBW17213.1};Complete proteome {ECO:0000313|Proteomes:UP000008962};ECO:0000256|SAAS:SAAS00954869};ECO:0000256|SAAS:SAAS00954879};ECO:0000256|SAAS:SAAS00954883};Flagellum {ECO:0000313|EMBL:CBW17213.1};Signal {ECO:0000256|HAMAP-Rule:MF_00415}	24.708	232	bacterial-type flagellum-dependent cell motility	motor activity	bacterial-type flagellum basal body, distal rod, L ring;cell outer membrane	Bacterial flagellum basal body{ECO:0000256|HAMAP-Rule:MF_00415, ECO:0000256|SAAS:SAAS00954870}.Cell outer membrane {ECO:0000256|HAMAP-Rule:MF_00415}.	strand:+ flgH description:Flagellar L-ring protein precursor
Cluster 1	A0A0H3NKE0	Chromosome:1289191-1289661	pagC		1.88512	0.037217	-0.581066	-0.872985	-1.00463		Enterovir_OMP;OMP/PagP_b-brl	Complete proteome {ECO:0000313|Proteomes:UP000008962}	17.17	156			cell outer membrane		strand:+ pagC description:outer membrane invasion protein (PagC)
Cluster 1	A0A0H3N8P5	Chromosome:436585-436851	yaiB	Inhibits RpoS proteolysis by regulating RssB activity,thereby increasing the stability of the sigma stress factor RpoSespecially during phosphate and magnesium starvation, but also instationary phase and during nitrogen starvation. Its effect onRpoS stability is due to its interaction with RssB, which probablyblocks the interaction of RssB with RpoS, and the consequentdelivery of the RssB-RpoS co…	1.53107	-0.199688	-1.16635	-1.18595	0.909227	Anti-adapt_IraP	SigmaS_Anti-adapt_IraP	Coiled coil {ECO:0000256|HAMAP-Rule:MF_01198};Complete proteome {ECO:0000313|Proteomes:UP000008962};Cytoplasm {ECO:0000256|HAMAP-Rule:MF_01198};Stress response {ECO:0000256|HAMAP-Rule:MF_01198}	10.113	88	cellular response to starvation		cytoplasm	Cytoplasm {ECO:0000256|HAMAP-Rule:MF_01198}.	strand:+ yaiB description:conserved hypothetical protein
Cluster 1	A0A0H3NR64	Chromosome:3114946-3115308	ptpS		1.75956	-0.204575	-1.02758	-1.00642	0.805967	PTPS	6-PTP_synth/QueD;6-PTP_synth/QueD_sf	Complete proteome {ECO:0000313|Proteomes:UP000008962};ECO:0000256|PIRSR:PIRSR006113-2};Lyase {ECO:0000256|PIRNR:PIRNR006113};Queuosine biosynthesis {ECO:0000256|PIRNR:PIRNR006113};Zinc {ECO:0000256|PIRNR:PIRNR006113, ECO:0000256|PIRSR:PIRSR006113-2}	13.617	120	queuosine biosynthetic process	lyase activity;metal ion binding			strand:+ ptpS description:6-pyruvoyl tetrahydrobiopterin synthase
Cluster 1	A0A0H3NEP5	Chromosome:2172833-2173384	rfbC	Catalyzes the epimerization of the C3' and C5'positionsof dTDP-6-deoxy-D-xylo-4-hexulose, forming dTDP-6-deoxy-L-lyxo-4-hexulose.	1.31717	-0.895992	-0.415855	-1.15356	1.3418	dTDP_sugar_isom	dTDP_sugar_isom;RmlC_Cupin_sf;RmlC-like_jellyroll	Complete proteome {ECO:0000313|Proteomes:UP000008962};Isomerase {ECO:0000256|RuleBase:RU364069}	20.663	183	dTDP-rhamnose biosynthetic process	dTDP-4-dehydrorhamnose 3,5-epimerase activity			strand:- rfbC description:dTDP-4-dehydrorhamnose 3,5-epimerase
Cluster 1	A0A0H3ND72	Chromosome:1646807-1647577	pdgL	Catalyzes hydrolysis of the D-alanyl-D-alaninedipeptide.	1.4979	-0.61792	-1.03492	-0.835298	1.25311	Peptidase_M15	A_A_dipeptidase;Hedgehog_sig/DD-Pept_Zn-bd_sf	Cell wall biogenesis/degradation {ECO:0000256|PIRNR:PIRNR026671};Complete proteome {ECO:0000313|Proteomes:UP000008962};ECO:0000256|PIRNR:PIRNR026671};Metal-binding {ECO:0000256|HAMAP-Rule:MF_01924};Signal {ECO:0000256|SAM:SignalP};Zinc {ECO:0000256|HAMAP-Rule:MF_01924}	28.996	256	cell wall organization	dipeptidase activity;metallopeptidase activity;zinc ion binding	cell wall		strand:- pdgL description:D-alanyl-D-alanine dipeptidase
Cluster 1	A0A0H3NBY9	Chromosome:1804136-1804549	hns	A DNA-binding protein implicated in transcriptionalrepression (PubMed:19521501) and chromosome organization andcompaction. Modifies gene expression, regardless of whether thegene is chromosomal or was acquired by horizontal gene transfer(PubMed:19521501). Binds nucleation sites in AT-rich DNA andbridges them, forming higher-order nucleoprotein complexes andcondensing the chromosome. As many horiz…	0.955045	-0.230444	-0.329868	-0.666226	0.829658	Histone_HNS	Histone_HNS;Histone_HNS_N;H-NS_C_dom;H-NS_C_dom_sf	Coiled coil;Complete proteome;Cytoplasm;DNA-binding;Transcription;Transcription regulation	15.542	137	regulation of transcription, DNA-templated	DNA binding;protein dimerization activity	cytoplasm;nucleoid	Cytoplasm, nucleoid{ECO:0000250|UniProtKB:P0ACF8}.	strand:+ hns description:H-NS DNA-binding protein (histone-like protein Hlp-II)
Cluster 1	A0A0H3NFS3	Chromosome:3227122-3227388	ygfY		1.07916	-1.46961	-0.787954	-0.818893	0.796069	Sdh5	SDH;SDH_sf	Complete proteome {ECO:0000313|Proteomes:UP000008962}	10.55	88					strand:- ygfY description:conserved hypothetical protein
Cluster 1	A0A0H3NRG4	Chromosome:3218295-3219053			1.3629	-1.03069	-1.35258	-0.420397	0.384254	LysM;Peptidase_M23	Dup_hybrid_motif;LysM_dom;LysM_dom_sf;Peptidase_M23	Complete proteome {ECO:0000313|Proteomes:UP000008962};Lipoprotein {ECO:0000313|EMBL:CBW19113.1}	26.652	252					strand:-
Cluster 1	A0A0H3NBV1	Chromosome:1134195-1134536	pipC		0.468786	-1.2574	-1.52385	0.220515	0.93603	Chaperone_III	T3SS_chaperone	Chaperone {ECO:0000256|PIRNR:PIRNR034754};Complete proteome {ECO:0000313|Proteomes:UP000008962};Cytoplasm {ECO:0000256|PIRNR:PIRNR034754}	12.751	113	pathogenesis		cytoplasm	Cytoplasm {ECO:0000256|PIRNR:PIRNR034754}.	strand:- pipC description:cell invasion protein
Cluster 1	A0A0H3NAG4	Chromosome:1161297-1161524	yccJ		1.63138	-1.33738	-1.1162	0.264169	0.477197	YccJ	YccJ	Complete proteome {ECO:0000313|Proteomes:UP000008962}	8.6896	75					strand:- yccJ description:conserved hypothetical protein
Cluster 1	A0A0H3NEU6	Chromosome:959554-960285	artI		1.50752	0.368418	0.345637	-1.13158	0.728979	SBP_bac_3	Iontro_rcpt;Lys_Arg_Orn-bd;SBP_3_CS;Solute-binding_3/MltF_N	Complete proteome {ECO:0000313|Proteomes:UP000008962};Signal {ECO:0000256|SAM:SignalP}	27.022	243	nitrogen compound transport	ionotropic glutamate receptor activity	membrane;outer membrane-bounded periplasmic space		strand:- artI description:arginine-binding periplasmic protein 1 precursor
Cluster 1	A0A0H3NHB2	Chromosome:3854154-3854783	yiaD		1.68113	-0.0928073	0.238561	-1.56073	0.231689	Gly-zipper_Omp;OmpA	Gly-zipper;OMP_bac;OmpA-like;OMPA-like_CS;OmpA-like_sf	Complete proteome {ECO:0000313|Proteomes:UP000008962};ECO:0000256|RuleBase:RU003859, ECO:0000256|SAM:Phobius};Transmembrane {ECO:0000256|SAM:Phobius};Transmembrane helix {ECO:0000256|SAM:Phobius}	21.078	209			cell outer membrane;integral component of membrane		strand:+ yiaD description:hypothetical outer membrane protein
Cluster 1	A0A0H3NRG8	Chromosome:3224408-3225082	dsbC	Required for disulfide bond formation in someperiplasmic proteins. Acts by transferring its disulfide bond toother proteins and is reduced in the process	1.72823	-0.142332	0.562147	-1.22707	0.287313	DsbC_N;Thioredoxin_2	DiS-bond_Isoase_DsbC/G;DiS-bond_isomerase_DsbC/G_N;DiS-bond_isomerase_DsbC/G_N_sf;Thioredoxin_CS;Thioredoxin-like_fold;Thioredoxin-like_sf	Complete proteome {ECO:0000313|Proteomes:UP000008962};Periplasm {ECO:0000256|RuleBase:RU364038};Redox-active center {ECO:0000256|RuleBase:RU364038};Signal {ECO:0000256|RuleBase:RU364038}	24.298	224	cell redox homeostasis		periplasmic space	Periplasm {ECO:0000256|RuleBase:RU364038}.	strand:- dsbC description:thiol:disulfide interchange protein
Cluster 1	E1WAE4	Chromosome:3066965-3067408	invH	Probably part of the functional outer membranetranslocation complex in type III secretion systems. Required forthe proper localization of invG in the outer membrane and for thesecretion of the virulence factor sipC. Necessary for efficientadherence and entry of the organisms into cultured epithelialcells (By similarity).	1.38931	0.325458	0.229769	-1.65304	0.707357	InvH	InvH	Cell outer membrane;Complete proteome;Lipoprotein;Membrane;Palmitate;Signal;Virulence	16.455	147	pathogenesis		cell outer membrane	Lipid-anchor {ECO:0000255|PROSITE-ProRule:PRU00303}.;Cell outer membrane {ECO:0000250}	strand:+ invH description:outer membrane lipoprotein
Cluster 1	A0A0H3NDW9	Chromosome:2501479-2502234	vacJ		1.90836	0.0473383	0.0832007	-1.215	0.266247	MlaA	MlaA	Complete proteome {ECO:0000313|Proteomes:UP000008962};Lipoprotein {ECO:0000313|EMBL:CBW18463.1};Signal {ECO:0000256|SAM:SignalP}	28.185	251			membrane		strand:- vacJ description:VacJ lipoprotein precursor
Cluster 1	A0A0H3NAK9	Chromosome:1326853-1327296	yeaA		1.49379	0.487381	0.235884	-1.67026	0.431198	SelR	Met_Sox_Rdtase;Met_Sox_Rdtase_MsrB;Mss4-like_sf	Complete proteome {ECO:0000313|Proteomes:UP000008962};ECO:0000256|SAAS:SAAS00560081};Metal-binding {ECO:0000256|HAMAP-Rule:MF_01400};Zinc {ECO:0000256|HAMAP-Rule:MF_01400}	16.681	147	protein repair;response to oxidative stress	peptide-methionine (R)-S-oxide reductase activity;zinc ion binding			strand:+ yeaA description:conserved hypothetical protein
Cluster 1	A0A0H3NE22	Chromosome:2000758-2001558	fliY		1.68209	0.19022	-0.0638194	-1.24153	0.768353	SBP_bac_3	Iontro_rcpt;SBP_3_CS;Solute-binding_3/MltF_N	Complete proteome {ECO:0000313|Proteomes:UP000008962};Signal {ECO:0000256|SAM:SignalP}	28.805	266		ionotropic glutamate receptor activity	membrane		strand:- fliY description:cystine-binding periplasmic protein (FliY)
Cluster 1	A0A0H3NSL9	Chromosome:3568431-3569405	yhdH		1.14077	1.16705	-0.663799	-0.976744	0.0872142	ADH_N;ADH_zinc_N	Acrylyl-CoA_reductase_AcuI;ADH_C;ADH_N;GroES-like_sf;NAD(P)-bd_dom_sf;PKS_ER	Complete proteome {ECO:0000313|Proteomes:UP000008962}	34.387	324		oxidoreductase activity			strand:+ yhdH description:possible oxidoreductase
Cluster 1	A0A0H3NGM6	Chromosome:3593964-3594518	yrdA		1.10786	1.01838	-0.898191	-1.5143	0.681436	Hexapep	Hexapep;Trimer_LpxA-like_sf	Complete proteome {ECO:0000313|Proteomes:UP000008962};Transferase {ECO:0000313|EMBL:CBW19461.1}	19.997	184		transferase activity			strand:+ yrdA description:hypothetical transferase
Cluster 2	A0A0H3NFW4	Chromosome:3288188-3288514	yggL		-0.10305	-0.781095	-0.491961	0.170594	2.14275	DUF469	DUF469	Complete proteome {ECO:0000313|Proteomes:UP000008962}	12.794	108					strand:- yggL description:conserved hypothetical protein
Cluster 2	A0A0H3NJA3	Chromosome:4733500-4733916	yjgD	Globally modulates RNA abundance by binding to RNase E(Rne) and regulating its endonucleolytic activity. Can modulateRne action in a substrate-dependent manner by altering thecomposition of the degradosome.	0.357263	-0.255258	-0.449697	0.0917749	1.99157	RraB	RraB;RraB_dom;RraB-like_sf	Complete proteome {ECO:0000313|Proteomes:UP000008962};Cytoplasm {ECO:0000256|HAMAP-Rule:MF_01888}	15.697	138		endoribonuclease inhibitor activity;enzyme binding	cytoplasm	Cytoplasm {ECO:0000256|HAMAP-Rule:MF_01888}.	strand:+ yjgD description:conserved hypothetical protein
Cluster 2	A0A0H3NL62	Chromosome:4773248-4773973			-0.39871	-0.829553	-0.973341	-0.284189	1.62338	Transcrip_reg	Integrase-like_N;Transcrip_reg_TACO1_YeeN;Transcrip_reg_TACO1-like;Transcrip_reg_TACO1-like_dom3;YebC-like	Complete proteome {ECO:0000313|Proteomes:UP000008962};ECO:0000256|SAAS:SAAS00007550};ECO:0000256|SAAS:SAAS00007555};ECO:0000256|SAAS:SAAS00418999};ECO:0000256|SAAS:SAAS00419014}	26.07	241	regulation of transcription, DNA-templated	DNA binding	cytoplasm	Cytoplasm {ECO:0000256|HAMAP-Rule:MF_00918,ECO:0000256|SAAS:SAAS00340441}.	strand:- yeeN description:conserved hypothetical protein
Cluster 2	A0A0H3NJG4	Chromosome:4100377-4100616		F(1)F(0) ATP synthase produces ATP from ADP in thepresence of a proton or sodium gradient. F-type ATPases consist oftwo structural domains, F(1) containing the extramembraneouscatalytic core and F(0) containing the membrane proton channel,linked together by a central stalk and a peripheral stalk. Duringcatalysis, ATP synthesis in the catalytic domain of F(1) iscoupled via a rotary mechanism of th…	-0.875958	-0.718441	-0.646797	-0.45966	1.82493	ATP-synt_C	ATP_synth_csu_bac/chlpt;ATP_synth_F0_csu;ATP_synth_F0_csu_DDCD_BS;ATP_synth_F0_csu_sf;ATPase_proteolipid_c-like_dom;F/V-ATP_Csub_sf	ATP synthesis {ECO:0000256|HAMAP-Rule:MF_01396};Cell inner membrane {ECO:0000256|HAMAP-Rule:MF_01396};CF(0) {ECO:0000256|HAMAP-Rule:MF_01396};Complete proteome {ECO:0000313|Proteomes:UP000008962};ECO:0000256|SAAS:SAAS01090328};Hydrogen ion transport {ECO:0000256|HAMAP-Rule:MF_01396};Ion transport {ECO:0000256|HAMAP-Rule:MF_01396};Lipid-binding {ECO:0000256|HAMAP-Rule:MF_01396};Membrane {ECO:00002…	8.256	79	ATP hydrolysis coupled proton transport;ATP synthesis coupled proton transport	lipid binding;proton-transporting ATP synthase activity, rotational mechanism	integral component of membrane;plasma membrane;proton-transporting ATP synthase complex, coupling factor F(o)	Multi-pass membrane protein {ECO:0000256|HAMAP-Rule:MF_01396}.;Cell inner membrane {ECO:0000256|HAMAP-Rule:MF_01396}	strand:- atpE description:ATP synthase subunit C
Cluster 2	A0A0H3NHU2	Chromosome:352075-354519	fadE		-0.561679	-0.572759	-0.552626	-0.384182	2.16627	Acyl-CoA_dh_1;Acyl-CoA_dh_M;Acyl-CoA_dh_N;DUF1974	AcylCo_DH/oxidase_C;AcylCo_DH-like_C;AcylCoA_DH/ox_N;AcylCoA_DH/ox_N_sf;AcylCoA_DH/oxidase_NM_dom;Acyl-CoA_Oxase/DH_cen-dom;DUF1974	Complete proteome {ECO:0000313|Proteomes:UP000008962};Membrane {ECO:0000256|SAM:Phobius};Transmembrane {ECO:0000256|SAM:Phobius};Transmembrane helix {ECO:0000256|SAM:Phobius}	89.215	814	fatty acid beta-oxidation using acyl-CoA dehydrogenase	acyl-CoA dehydrogenase activity;flavin adenine dinucleotide binding	integral component of membrane		strand:- fadE description:possible acyl-CoA dehydrogenase
Cluster 2	A0A0H3NHL8	Chromosome:4030691-4031125	hslS	Associates with aggregated proteins, together with IbpA,to stabilize and protect them from irreversible denaturation andextensive proteolysis during heat shock and oxidative stress.Aggregated proteins bound to the IbpAB complex are moreefficiently refolded and reactivated by the ATP-dependentchaperone systems ClpB and DnaK/DnaJ/GrpE. Its activity is ATP-independent.	-0.25016	-0.784934	-1.07118	-0.547669	1.78564	HSP20	ACD_IbpA/B;A-crystallin/Hsp20_dom;HSP20;HSP20_IbpB;HSP20-like_chaperone	Chaperone {ECO:0000256|HAMAP-Rule:MF_02001};Complete proteome {ECO:0000313|Proteomes:UP000008962};Cytoplasm {ECO:0000256|HAMAP-Rule:MF_02001};ECO:0000256|SAAS:SAAS01076932, ECO:0000313|EMBL:CBW19865.1}	16.328	144	protein stabilization		cytoplasm	Cytoplasm {ECO:0000256|HAMAP-Rule:MF_02001}.	strand:- hslS description:heat shock protein B
Cluster 2	A0A0H3NJ54	Chromosome:813535-813963		Part of the Tol-Pal system, which plays a role in outermembrane invagination during cell division and is important formaintaining outer membrane integrity. Required, with TolQ, for theproton motive force-dependent activation of TolA and for TolA-Palinteraction.	-0.444675	-1.114	-0.632587	-0.925032	1.20986	ExbD	ExbD;Tol-Pal_TolR	Cell cycle {ECO:0000256|HAMAP-Rule:MF_02203};Cell division {ECO:0000256|HAMAP-Rule:MF_02203};Cell inner membrane {ECO:0000256|HAMAP-Rule:MF_02203};Cell membrane {ECO:0000256|HAMAP-Rule:MF_02203};Complete proteome {ECO:0000313|Proteomes:UP000008962};Membrane {ECO:0000256|HAMAP-Rule:MF_02203};Transmembrane {ECO:0000256|HAMAP-Rule:MF_02203};Transmembrane helix {ECO:0000256|HAMAP-Rule:MF_02203}	15.477	142	cell cycle;cell division;protein transport	transmembrane transporter activity	integral component of plasma membrane	Single-pass membrane protein {ECO:0000256|HAMAP-Rule:MF_02203}.;Cell inner membrane {ECO:0000256|HAMAP-Rule:MF_02203}	strand:+ tolR description:tolR protein
Cluster 2	A0A0H3NH14	Chromosome:57344-57793	fkpB		-0.713481	-1.20892	-0.797869	-0.198168	0.754973	FKBP_C	PPIase_FKBP_dom	Complete proteome {ECO:0000313|Proteomes:UP000008962};ECO:0000256|RuleBase:RU003915, ECO:0000313|EMBL:CBW16150.1};ECO:0000256|RuleBase:RU003915}	16.093	149		peptidyl-prolyl cis-trans isomerase activity			strand:+ fkpB description:probable FkbB-type 16 kD peptidyl-prolyl cis-trans isomerase
Cluster 2	A0A0H3NA15	Chromosome:500487-500804	bolA		-0.126926	-1.50131	-0.842632	-0.265971	0.533692	BolA	BolA;BolA-like_sf	Complete proteome {ECO:0000313|Proteomes:UP000008962}	11.938	105					strand:+ bolA description:BolA protein
Cluster 2	A0A0H3NTA4	Chromosome:3758349-3759404	ftsX	Part of the ABC transporter FtsEX involved in cellulardivision.	-0.186941	-0.91131	-0.73486	-1.13243	1.0526		ABC_transpt_FtsX	Cell cycle {ECO:0000256|PIRNR:PIRNR003097};Cell inner membrane {ECO:0000256|PIRNR:PIRNR003097};Cell membrane {ECO:0000256|PIRNR:PIRNR003097};Complete proteome {ECO:0000313|Proteomes:UP000008962};ECO:0000313|EMBL:CBW19628.1};Membrane {ECO:0000256|PIRNR:PIRNR003097, ECO:0000256|SAM:Phobius};Transmembrane {ECO:0000256|SAM:Phobius};Transmembrane helix {ECO:0000256|SAM:Phobius}	38.626	351	cell cycle;cell division		integral component of membrane;plasma membrane	Cell inner membrane{ECO:0000256|PIRNR:PIRNR003097}.	strand:- ftsX description:cell division protein
Cluster 2	A0A0H3NHL6	Chromosome:3235893-3236282		The glycine cleavage system catalyzes the degradation ofglycine. The H protein shuttles the methylamine group of glycinefrom the P protein to the T protein.	-0.291589	-1.2107	-0.465367	-0.847389	0.843662	GCV_H	2-oxoA_DH_lipoyl-BS;Biotin_lipoyl;GCV_H;GCV_H/Fam206;GCV_H_sub;Single_hybrid_motif	Complete proteome {ECO:0000313|Proteomes:UP000008962};ECO:0000256|PIRSR:PIRSR617453-50, ECO:0000256|SAAS:SAAS00065550}	13.841	129	glycine decarboxylation via glycine cleavage system		glycine cleavage complex		strand:- gcvH description:Glycine cleavage system H protein. Probable glycine cleavage system H protein.
Cluster 2		Chromosome:3046265-3046657			-0.734985	-1.16118	-0.178293	-0.853298	1.08401				14.467	130					strand:- sicP description:chaperone (associated with virulence)
Cluster 2	A0A0H3NDW7	Chromosome:2454403-2454846			-0.412253	-1.0022	-0.72726	-0.724728	0.684871	PTS_EIIA_2	PTrfase/Anion_transptr;PTS_EIIA_type-2_dom	Complete proteome {ECO:0000313|Proteomes:UP000008962};ECO:0000313|EMBL:CBW18415.1};Kinase {ECO:0000256|SAAS:SAAS00814232}	16.099	147		kinase activity			strand:-
Cluster 2	A0A0H3NHW6	Chromosome:1971303-1972169	cheR	Methylation of the membrane-bound methyl-acceptingchemotaxis proteins (MCP) to form gamma-glutamyl methyl esterresidues in MCP.	-0.489101	-1.21156	-0.0966188	-0.976357	1.3661	CheR;CheR_N	Chemotaxis_MeTrfase_CheR;CheR_C;CheR_MeTrfase;CheR_N;CheR_N_sf;SAM-dependent_MTases	Complete proteome {ECO:0000313|Proteomes:UP000008962};ECO:0000256|PIRSR:PIRSR000410-1};ECO:0000313|EMBL:CBW17947.1}	32.923	288		protein-glutamate O-methyltransferase activity			strand:- cheR description:chemotaxis protein methyltransferase
Cluster 2	A0A0H3N7N4	Chromosome:193400-194167			-0.173483	-1.43031	-0.175804	-0.78789	0.627337	DeoRC;HTH_DeoR	DeoR_C;DeoR_HTH;NagB/RpiA_transferase-like;Tscrpt_reg_HTH_DeoR_CS;WH_DNA-bd_sf	Complete proteome {ECO:0000313|Proteomes:UP000008962};DNA-binding {ECO:0000256|SAAS:SAAS01006767};Transcription {ECO:0000256|SAAS:SAAS01006791};Transcription regulation {ECO:0000256|SAAS:SAAS01006775}	27.862	255		DNA binding;DNA-binding transcription factor activity			strand:+
Cluster 2	A0A0H3N7X7	Chromosome:131079-132170		Catalyzes the oxidation of 3-carboxy-2-hydroxy-4-methylpentanoate (3-isopropylmalate) to 3-carboxy-4-methyl-2-oxopentanoate. The product decarboxylates to 4-methyl-2oxopentanoate.	-0.754389	-1.26139	-0.280243	-0.693855	1.12814	Iso_dh	IsoCit/isopropylmalate_DH_CS;IsoPropMal-DH-like_dom;Isopropylmalate_DH	Complete proteome {ECO:0000313|Proteomes:UP000008962};Cytoplasm {ECO:0000256|HAMAP-Rule:MF_01033};ECO:0000256|RuleBase:RU004445, ECO:0000256|SAAS:SAAS00571558};ECO:0000256|RuleBase:RU004445, ECO:0000256|SAAS:SAAS00571574};ECO:0000256|SAAS:SAAS00571564};ECO:0000256|SAAS:SAAS00571565};ECO:0000256|SAAS:SAAS00571566};ECO:0000256|SAAS:SAAS00571571};ECO:0000256|SAAS:SAAS00571572};ECO:0000256|SAAS:SAAS0…	39.513	363	leucine biosynthetic process	3-isopropylmalate dehydrogenase activity;magnesium ion binding;NAD binding	cytoplasm	Cytoplasm {ECO:0000256|HAMAP-Rule:MF_01033}.	strand:- leuB description:3-isopropylmalate dehydrogenase
Cluster 2	A0A0H3NCR5	Chromosome:153536-154366		Essential cell division protein. May link together theupstream cell division proteins, which are predominantlycytoplasmic, with the downstream cell division proteins, which arepredominantly periplasmic. May control correct divisome assembly	-0.219875	-1.09841	-0.714768	-0.936159	0.9378	FtsQ;POTRA_1	Cell_div_FtsQ/DivIB;FtsQ;POTRA;POTRA_FtsQ_type	Cell inner membrane {ECO:0000256|HAMAP-Rule:MF_00911};Complete proteome {ECO:0000313|Proteomes:UP000008962};ECO:0000256|SAAS:SAAS00708997};ECO:0000256|SAAS:SAAS00709053};ECO:0000256|SAAS:SAAS00709086};ECO:0000256|SAAS:SAAS00709097};ECO:0000256|SAAS:SAAS00709116, ECO:0000313|EMBL:CBW16234.1};ECO:0000256|SAAS:SAAS00746395}	31.136	276	cell septum assembly;FtsZ-dependent cytokinesis		cell division site;integral component of plasma membrane	Single-pass type II membrane protein{ECO:0000256|HAMAP-Rule:MF_00911}. Note=Localizes to the divisionseptum. {ECO:0000256|HAMAP-Rule:MF_00911}.;Cell inner membrane {ECO:0000256|HAMAP-Rule:MF_00911}	strand:+ ftsQ description:cell division protein FtsQ
Cluster 2	A0A0H3N9B6	Chromosome:871891-872142	moaD		-0.56584	0.0559104	-0.769191	-1.45298	0.60201	ThiS	Beta-grasp_dom_sf;Mopterin_synth/thiamin_S_b;ThiS/MoaD-like	Complete proteome {ECO:0000313|Proteomes:UP000008962}	9.0593	83					strand:+ moaD description:molybdopterin converting factor, subunit 1
Cluster 2	A0A0H3N9K3	Chromosome:765750-766427	kdpE		-0.272776	-0.7202	-0.986674	-0.886083	0.794369	Response_reg;Trans_reg_C	CheY-like_superfamily;OmpR/PhoB-type_DNA-bd;Sig_transdc_resp-reg_receiver;WalR-like;WH-like_DNA-bd_sf	Complete proteome {ECO:0000313|Proteomes:UP000008962};ECO:0000256|SAAS:SAAS00529408};Phosphoprotein {ECO:0000256|PROSITE-ProRule:PRU00169};Transcription {ECO:0000256|SAAS:SAAS00855863};Transcription regulation {ECO:0000256|SAAS:SAAS00855843};Two-component regulatory system {ECO:0000256|SAAS:SAAS00855854}	25.33	225	phosphorelay signal transduction system;regulation of transcription, DNA-templated	DNA binding			strand:- kdpE description:KDP operon transcriptional regulatory protein
Cluster 2	A0A0H3NN90	Chromosome:4080551-4081216	yieH		-0.416694	-0.413703	-1.13539	-0.88525	0.204484		HAD_sf;HAD-like_sf;HAD-SF_hydro_IA;PGP-like_dom2	Complete proteome {ECO:0000313|Proteomes:UP000008962};Hydrolase {ECO:0000313|EMBL:CBW19910.1}	24.567	221		hydrolase activity			strand:+ yieH description:hypothetical hydrolase
Cluster 2	A0A0H3NH04	Chromosome:3701493-3701753			-0.735417	-0.274505	-1.08426	-0.890593	1.13707	RelB	Arc_rbn_hlx_hlx;DinJ;RelB/DinJ	Complete proteome {ECO:0000313|Proteomes:UP000008962}	9.4467	86	regulation of transcription, DNA-templated;single-species biofilm formation	bacterial-type proximal promoter sequence-specific DNA binding;toxic substance binding			strand:-
Cluster 2	A0A0H3NFK9	Chromosome:3160305-3161111	ygdL		-0.426846	-0.130936	-1.142	-1.16539	0.493268	ThiF	ThiF_NAD_FAD-bd;Ubiquitin-activating_enz	Complete proteome {ECO:0000313|Proteomes:UP000008962};Membrane {ECO:0000256|SAM:Phobius};Transmembrane {ECO:0000256|SAM:Phobius};Transmembrane helix {ECO:0000256|SAM:Phobius}	28.651	268		ubiquitin-like modifier activating enzyme activity	integral component of membrane		strand:- ygdL description:conserved hypothetical protein
Cluster 2	A0A0H3N7T0	Chromosome:257842-259038		Catalyzes the NADP-dependent rearrangement and reductionof 1-deoxy-D-xylulose-5-phosphate (DXP) to 2-C-methyl-D-erythritol4-phosphate (MEP).	-0.268654	-0.590665	-0.836542	-0.978709	1.26031	DXP_redisom_C;DXP_reductoisom;DXPR_C	DXP_reductoisomerase;DXP_reductoisomerase_C;DXP_reductoisomerase_N;DXPR_C;DXPR_C_sf;NAD(P)-bd_dom_sf	Complete proteome {ECO:0000313|Proteomes:UP000008962};ECO:0000256|SAAS:SAAS00419281};ECO:0000256|SAAS:SAAS00419287};ECO:0000256|SAAS:SAAS00419353};Isomerase {ECO:0000313|EMBL:CBW16323.1};NADP {ECO:0000256|HAMAP-Rule:MF_00183, ECO:0000256|SAAS:SAAS00419324}	43.352	398	isopentenyl diphosphate biosynthetic process, methylerythritol 4-phosphate pathway;terpenoid biosynthetic process	1-deoxy-D-xylulose-5-phosphate reductoisomerase activity;isomerase activity;metal ion binding;NADPH binding			strand:+ dxr description:1-deoxy-D-xylulose 5-phosphate reductoisomerase
Cluster 2	A0A0H3NBW1	Chromosome:1779932-1781125		The beta subunit is responsible for the synthesis of L-tryptophan from indole and L-serine.	-0.540513	-0.190781	-1.31044	-0.869091	1.1469	PALP	PLP-dep;Trp_synth_b_CS;Trp_synth_beta;Trp_synth_beta/beta-like;Trypto_synt_PLP_dependent	Complete proteome {ECO:0000313|Proteomes:UP000008962};ECO:0000256|SAAS:SAAS00015853};ECO:0000256|SAAS:SAAS00015879};ECO:0000256|SAAS:SAAS00015918};ECO:0000256|SAAS:SAAS00015947};ECO:0000256|SAAS:SAAS00015971}	42.928	397		tryptophan synthase activity			strand:+ trpB description:tryptophan synthase beta chain
Cluster 2	A0A0H3NDJ5	Chromosome:1802856-1803473			-0.509007	-0.0404929	-0.646616	-1.62214	1.01034	TK	P-loop_NTPase;Thymidine_kinase;Thymidine_kinase_CS	Complete proteome {ECO:0000313|Proteomes:UP000008962};Cytoplasm {ECO:0000256|HAMAP-Rule:MF_00124};ECO:0000256|RuleBase:RU000544, ECO:0000313|EMBL:CBW17776.1};ECO:0000256|RuleBase:RU000544};Metal-binding {ECO:0000256|HAMAP-Rule:MF_00124};Zinc {ECO:0000256|HAMAP-Rule:MF_00124}	23.404	205	DNA biosynthetic process	ATP binding;thymidine kinase activity;zinc ion binding	cytoplasm	Cytoplasm {ECO:0000256|HAMAP-Rule:MF_00124}.	strand:- tdk description:Thymidine kinase
Cluster 2	A0A0H3N8Y7	Chromosome:732177-732650		Single strand-specific metallo-endoribonuclease involvedin late-stage 70S ribosome quality control and in maturation ofthe 3' terminus of the 16S rRNA.	-0.106555	-0.580052	-0.290159	-1.69008	1.29096	UPF0054	MetalPrtase_cat_dom_sf_prd;YbeY;YbeY_CS	Complete proteome {ECO:0000313|Proteomes:UP000008962};ECO:0000256|SAAS:SAAS00023084};ECO:0000256|SAAS:SAAS00023097};ECO:0000256|SAAS:SAAS00023145};ECO:0000256|SAAS:SAAS00023229};ECO:0000256|SAAS:SAAS00023230};ECO:0000256|SAAS:SAAS00426904};ECO:0000256|SAAS:SAAS00426922};Zinc {ECO:0000256|HAMAP-Rule:MF_00009, ECO:0000256|SAAS:SAAS00023075}	17.784	157	rRNA processing	endoribonuclease activity;metalloendopeptidase activity;zinc ion binding	cytoplasm	Cytoplasm {ECO:0000256|HAMAP-Rule:MF_00009,ECO:0000256|SAAS:SAAS00349021}.	strand:- ybeY description:conserved hypothetical protein
Cluster 2	A0A0H3NKW9	Chromosome:4664256-4665599	ytfL		-0.823364	-0.38945	0.589302	-1.53625	1.26159	CBS;CorC_HlyC;DUF21	CBS_dom;CNNM;FAD-bd_PCMH_sub2;FAD-bd_PCMH-like_sf;Transptr-assoc_dom	CBS domain {ECO:0000256|PROSITE-ProRule:PRU00703};Complete proteome {ECO:0000313|Proteomes:UP000008962};ECO:0000256|SAM:Phobius}	49.767	447		flavin adenine dinucleotide binding	integral component of membrane		strand:- ytfL description:hypothetical membrane protein
Cluster 2	A0A0H3NFT4	Chromosome:3242447-3242776	ygfE	Activator of cell division through the inhibition ofFtsZ GTPase activity, therefore promoting FtsZ assembly intobundles of protofilaments necessary for the formation of thedivision Z ring. It is recruited early at mid-cell but it is notessential for cell division.	-0.3546	-0.0171377	0.365965	-1.55866	1.58903	ZapA	Cell_div_ZapA_eubact;Cell_div_ZapA-like;Cell_div_ZapA-like_sf	Complete proteome {ECO:0000313|Proteomes:UP000008962};ECO:0000256|SAAS:SAAS01050332};ECO:0000256|SAAS:SAAS01050337};ECO:0000256|SAAS:SAAS01050338};ECO:0000256|SAAS:SAAS01050342};ECO:0000256|SAAS:SAAS01050344, ECO:0000256|SAM:Coils}	12.523	109	division septum assembly		cytoplasm;plasma membrane	Cytoplasm {ECO:0000256|HAMAP-Rule:MF_02012}.Note=Localizes at mid-cell. {ECO:0000256|HAMAP-Rule:MF_02012}.	strand:+ ygfE description:conserved hypothetical protein
Cluster 2	A0A0H3NR68	Chromosome:3122073-3122873	mazG		-0.0535559	-0.364233	0.243892	-1.67887	1.64588	MazG	MazG_cat;NTP_PyrPHydrolase_MazG	Complete proteome {ECO:0000313|Proteomes:UP000008962}	30.83	266					strand:- mazG description:conserved hypothetical protein
Cluster 2	A0A0H3NL19	Chromosome:1479556-1480212		Catalyzes the oxidation of either pyridoxine 5'-phosphate (PNP) or pyridoxamine 5'-phosphate (PMP) into pyridoxal5'-phosphate (PLP).	0.345687	0.65571	0.583486	-2.0194	0.829457	PNP_phzG_C;Putative_PNPOx	Pyridox_Oxase;Pyridox_Oxase_CS;Pyridox_Oxase_put;Pyridoxamine_oxidase_dimer_C;Split_barrel_FMN-bd	Complete proteome {ECO:0000313|Proteomes:UP000008962};ECO:0000256|SAAS:SAAS01071549};ECO:0000256|SAAS:SAAS01072426};ECO:0000256|SAAS:SAAS01072441};ECO:0000256|SAAS:SAAS01072464}	25.499	218	pyridoxine biosynthetic process	FMN binding;pyridoxamine-phosphate oxidase activity			strand:+ pdxH description:pyridoxamine 5-phosphate oxidase
Cluster 2	A0A0H3ND07;A0A0H3NA43	Chromosome:1530644-1531261;Chromosome:1004343-1004960	dmsB		-0.399206	-0.146623	-0.143157	-1.83627	0.681119	Fer4_11;Fer4_4	4Fe4S_Fe_S_CS;4Fe4S_Fe-S-bd;DMSO_DmsB	Complete proteome {ECO:0000313|Proteomes:UP000008962}	22.766	205					strand:-;strand:+ dmsB description:anaerobic dimethyl sulfoxide reductase chain B
Cluster 2	A0A0H3NA79	Chromosome:1213573-1214232	flgA	Involved in the assembly process of the P-ringformation. It may associate with FlgF on the rod constituting astructure essential for the P-ring assembly or may act as amodulator protein for the P-ring assembly	0.335249	0.199738	0.0892543	-2.14911	0.593226	ChapFlgA	Flag_basal_body_FlgA_C;Flagellar_FlgA;SAF	Bacterial flagellum biogenesis {ECO:0000256|RuleBase:RU362063};Cell projection {ECO:0000313|EMBL:CBW17206.1};Cilium {ECO:0000313|EMBL:CBW17206.1};Complete proteome {ECO:0000313|Proteomes:UP000008962};Flagellum {ECO:0000313|EMBL:CBW17206.1};Periplasm {ECO:0000256|RuleBase:RU362063};Signal {ECO:0000256|RuleBase:RU362063}	23.556	219	bacterial-type flagellum assembly		periplasmic space	Periplasm {ECO:0000256|RuleBase:RU362063}.	strand:- flgA description:flagellar basal body P-ring protein FlgA precursor
Cluster 2	A0A0H3NIA7	Chromosome:4367017-4367652	yijC	Represses the transcription of fabB, involved inunsaturated fatty acid (UFA) biosynthesis. By controlling UFAproduction, FabR directly influences the physical properties ofthe membrane bilayer.	-1.78464	0.607275	-0.873709	-0.0503292	0.890404	TetR_N	Homeobox-like_sf;HTH_TetR;TetR_trans_reg;Tscrpt_reg_HTH_FabR	Complete proteome {ECO:0000313|Proteomes:UP000008962};Cytoplasm {ECO:0000256|HAMAP-Rule:MF_01190};ECO:0000256|SAAS:SAAS00131596};ECO:0000256|SAAS:SAAS00132066};Fatty acid biosynthesis {ECO:0000256|HAMAP-Rule:MF_01190};Fatty acid metabolism {ECO:0000256|HAMAP-Rule:MF_01190};Lipid biosynthesis {ECO:0000256|HAMAP-Rule:MF_01190};Lipid metabolism {ECO:0000256|HAMAP-Rule:MF_01190};ProRule:PRU00335, ECO…	24.041	211	fatty acid biosynthetic process;negative regulation of fatty acid biosynthetic process	DNA binding;DNA-binding transcription factor activity	cytoplasm	Cytoplasm {ECO:0000256|HAMAP-Rule:MF_01190}.	strand:+ yijC description:possible TetR-family trancriptional regulatory protein
Cluster 2	A0A0H3NJN5	Chromosome:4179720-4180670		Mediates influx of magnesium ions	-1.35241	1.00252	-0.547701	-0.553832	1.57175	CorA	Mg/Co-transport_prot_CorA;MgTranspt_CorA/ZnTranspt_ZntB	Cell membrane {ECO:0000256|RuleBase:RU362010};Coiled coil {ECO:0000256|SAM:Coils};Complete proteome {ECO:0000313|Proteomes:UP000008962};Ion transport {ECO:0000256|RuleBase:RU362010};Magnesium {ECO:0000256|RuleBase:RU362010};Membrane {ECO:0000256|RuleBase:RU362010};Transmembrane {ECO:0000256|RuleBase:RU362010};Transmembrane helix {ECO:0000256|RuleBase:RU362010};Transport {ECO:0000256|RuleBase:RU36…	36.592	316		cobalt ion transmembrane transporter activity;magnesium ion transmembrane transporter activity	integral component of membrane;plasma membrane	Membrane {ECO:0000256|RuleBase:RU362010};Multi-pass membrane protein {ECO:0000256|RuleBase:RU362010}.	strand:+ corA description:magnesium and cobalt transport protein
Cluster 2	A0A0H3NGJ4	Chromosome:3547347-3547976			-1.57671	0.164067	-0.371047	-0.783152	1.20943	GntR	TF_FadR/GntR_C;Tscrpt_reg_HTH_GntR;WH_DNA-bd_sf;WH-like_DNA-bd_sf	Complete proteome {ECO:0000313|Proteomes:UP000008962};DNA-binding {ECO:0000256|SAAS:SAAS01113652};Transcription {ECO:0000256|SAAS:SAAS01113624};Transcription regulation {ECO:0000256|SAAS:SAAS01113681}	24.077	209		DNA binding;DNA-binding transcription factor activity			strand:-
Cluster 2	A0A0H3NFS0	Chromosome:3222669-3224402	recJ		-1.29231	0.385103	-0.590668	-0.985501	1.39469	DHH;DHHA1	DDH_dom;DHH_sf;DHHA1_dom;RecJ	Complete proteome {ECO:0000313|Proteomes:UP000008962};Exonuclease {ECO:0000313|EMBL:CBW19117.1};Hydrolase {ECO:0000313|EMBL:CBW19117.1};Nuclease {ECO:0000313|EMBL:CBW19117.1}	63.366	577	DNA recombination;DNA repair	5'-3' exonuclease activity;nucleic acid binding			strand:- recJ description:single-stranded DNA-specific exonuclease
Cluster 2	A0A0H3NK48	Chromosome:1199897-1200949			-1.43918	0.312125	-0.455877	-0.666508	0.885996	Rhodanese;Rhodanese_C	Rhodanese_C;Rhodanese-like_dom;Rhodanese-like_dom_sf;UPF0176	Complete proteome {ECO:0000313|Proteomes:UP000008962}	39.853	350					strand:+ yceA description:conserved hypothetical protein
Cluster 2	A0A0H3NNM6	Chromosome:2317871-2319460	yejF		-1.21631	0.81898	-0.761995	-0.624193	1.48802	ABC_tran;oligo_HPY	AAA+_ATPase;ABC_transporter_CS;ABC_transporter-like;Oligopep_ABC_C;P-loop_NTPase	Complete proteome {ECO:0000313|Proteomes:UP000008962};ECO:0000256|SAAS:SAAS00554975, ECO:0000313|EMBL:CBW18292.1};ECO:0000256|SAAS:SAAS00554985};Transport {ECO:0000256|SAAS:SAAS00554993}	58.514	529	peptide transport	ATP binding;ATPase activity			strand:+ yejF description:hypothetical ABC-transporter ATP-binding protein
Cluster 2	A0A0H3N9E5	Chromosome:909721-910530	ybiV(1)		-0.48104	0.681089	-0.358165	-1.17096	1.71074		Cof;HAD_sf;HAD-like_sf;HAD-SF_hydro_IIB	Complete proteome {ECO:0000313|Proteomes:UP000008962}	30.358	269		hydrolase activity			strand:+ ybiV(1) description:conserved hypothetical protein
Cluster 2	A0A0H3NIY9	Chromosome:4590110-4591294	dcuA		-0.545989	0.827572	-0.936833	-1.42061	1.35563	DcuA_DcuB	Anaer_Dcu_memb_transpt	Complete proteome {ECO:0000313|Proteomes:UP000008962};Membrane {ECO:0000256|SAM:Phobius};Transmembrane {ECO:0000256|SAM:Phobius};Transmembrane helix {ECO:0000256|SAM:Phobius}	42.027	394		C4-dicarboxylate transmembrane transporter activity	integral component of membrane		strand:- dcuA description:anaerobic C4-dicarboxylate transporter
Cluster 2	A0A0H3NLG0	Chromosome:1655215-1655811	tehB		-0.794255	0.565082	-0.501857	-1.11101	1.76766	TehB	SAM-dependent_MTases;TehB-like_dom;Tellurite-R_MeTrfase_TehB	Complete proteome {ECO:0000313|Proteomes:UP000008962}	22.144	198	response to tellurium ion	S-adenosylmethionine-dependent methyltransferase activity	cytoplasm		strand:- tehB description:tellurite resistance protein TehB
Cluster 2	A0A0H3NGD3	Chromosome:3482557-3482889	secG		-0.942097	0.726181	-1.12922	-0.858425	1.46371	SecG	SecG	Complete proteome {ECO:0000313|Proteomes:UP000008962};Membrane {ECO:0000256|SAM:Phobius};Transmembrane {ECO:0000256|SAM:Phobius};Transmembrane helix {ECO:0000256|SAM:Phobius}	11.393	110	protein secretion	P-P-bond-hydrolysis-driven protein transmembrane transporter activity	integral component of membrane		strand:- secG description:protein-export membrane protein
Cluster 2	A0A0H3NM39	Chromosome:3400863-3401510	yqjI		-1.35368	1.75905	-0.604052	-0.462088	0.383029	PadR	Tscrpt_reg_PadR_N;WH_DNA-bd_sf;WH-like_DNA-bd_sf	Complete proteome {ECO:0000313|Proteomes:UP000008962}	24.176	215					strand:+ yqjI description:conserved hypothetical protein
Cluster 2	A0A0H3N7G7	Chromosome:2801-3730		Catalyzes the ATP-dependent phosphorylation of L-homoserine to L-homoserine phosphate.	-1.2481	0.827368	-0.899557	-0.841717	0.105992	GHMP_kinases_C;GHMP_kinases_N	GHMP_kinase_C_dom;GHMP_kinase_C_sf;GHMP_kinase_N_dom;GHMP_knse_ATP-bd_CS;Homoserine_kinase;Ribosomal_S5_D2-typ_fold;Ribosomal_S5_D2-typ_fold_subgr	Complete proteome {ECO:0000313|Proteomes:UP000008962};ECO:0000256|SAAS:SAAS00080116};ECO:0000256|SAAS:SAAS00080124, ECO:0000313|EMBL:CBW16104.1};ECO:0000256|SAAS:SAAS00080131};ECO:0000256|SAAS:SAAS00080149};ECO:0000256|SAAS:SAAS00129812};ECO:0000256|SAAS:SAAS00129840};ECO:0000256|SAAS:SAAS01089967}	33.286	309	threonine biosynthetic process	ATP binding;homoserine kinase activity	cytoplasm	Cytoplasm {ECO:0000256|HAMAP-Rule:MF_00384,ECO:0000256|SAAS:SAAS01090001}.	strand:+ thrB description:Homoserine kinase
Cluster 2	A0A0H3NPV3	Chromosome:2714296-2715189		Specifically catalyzes the cleavage of the D-lactylether substituent of MurNAc 6-phosphate, producing GlcNAc 6-phosphate and D-lactate. Together with AnmK, is also required forthe utilization of anhydro-N-acetylmuramic acid (anhMurNAc) eitherimported from the medium or derived from its own cell wall murein,and thus plays a role in cell wall recycling.	-1.15239	1.38446	-0.882934	-0.931619	0.700848	SIS	Etherase_MurQ;Glucokinase_regulatory_CS;MURQ/GCKR;SIS	Complete proteome {ECO:0000313|Proteomes:UP000008962};ECO:0000256|SAAS:SAAS00767171};ECO:0000256|SAAS:SAAS01098713}	30.874	297	1,6-anhydro-N-acetyl-beta-muramic acid catabolic process;carbohydrate metabolic process;N-acetylmuramic acid catabolic process;peptidoglycan turnover	carbohydrate derivative binding;carbon-oxygen lyase activity			strand:- murQ description:hypothetical phophosugar binding protein
Cluster 2	A0A0H3NF02	Chromosome:2296604-2298073	lysP		-1.33957	1.46261	-1.06169	0.051277	0.0489623	AA_permease	AA/rel_permease1;AA-permease/SLC12A_dom;Amoino_acid_permease_CS	Complete proteome {ECO:0000313|Proteomes:UP000008962};Membrane {ECO:0000256|SAM:Phobius};Transmembrane {ECO:0000256|SAM:Phobius};Transmembrane helix {ECO:0000256|SAM:Phobius}	53.741	489	amino acid transport	transmembrane transporter activity	integral component of membrane		strand:- lysP description:lysine-specific permease
Cluster 2	A0A0H3NCV5	Chromosome:211027-211407		Catalyzes the pyruvoyl-dependent decarboxylation ofaspartate to produce beta-alanine.	-0.941549	1.63705	-0.979738	-0.819532	-0.0332186	Asp_decarbox	Asp_decarbox;Asp_de-COase-like_dom_sf	Autocatalytic cleavage {ECO:0000256|HAMAP-Rule:MF_00446};Complete proteome {ECO:0000313|Proteomes:UP000008962};ECO:0000256|PIRSR:PIRSR006246-1, ECO:0000256|SAAS:SAAS00097789};ECO:0000256|PIRSR:PIRSR006246-1, ECO:0000256|SAAS:SAAS00097793};ECO:0000256|SAAS:SAAS00097760};ECO:0000256|SAAS:SAAS00097768};ECO:0000256|SAAS:SAAS00097775};ECO:0000256|SAAS:SAAS00097818};Zymogen {ECO:0000256|HAMAP-Rule:MF_0…	13.887	126	alanine biosynthetic process;pantothenate biosynthetic process	aspartate 1-decarboxylase activity	cytoplasm	Cytoplasm {ECO:0000256|HAMAP-Rule:MF_00446,ECO:0000256|SAAS:SAAS00097746}.	strand:- panD description:aspartate 1-decarboxylase
Cluster 2	A0A0H3NA74	Chromosome:1209268-1209915			-0.620749	1.1716	-1.61739	-0.119496	1.22212	DUF480	DUF480;WH_DNA-bd_sf;WH-like_DNA-bd_sf	Coiled coil {ECO:0000256|SAM:Coils};Complete proteome {ECO:0000313|Proteomes:UP000008962}	24.12	215					strand:+ yceH description:conserved hypothetical protein
Cluster 2	A0A0H3NC36	Chromosome:1855651-1856565	ldcA		-0.700792	0.855739	-1.35362	-1.0396	0.812961	Peptidase_S66	Carboxypeptidase_A_C_sf;Class_I_gatase-like;LdcA_N;Peptidase_S66_N;S66_fam	Complete proteome {ECO:0000313|Proteomes:UP000008962}	33.351	304					strand:+ ldcA description:conserved hypothetical protein
Cluster 2	A0A0H3NCW0	Chromosome:215429-216370	yadB	Catalyzes the tRNA-independent activation of glutamatein presence of ATP and the subsequent transfer of glutamate onto atRNA(Asp). Glutamate is transferred on the 2-amino-5-(4,5-dihydroxy-2-cyclopenten-1-yl) moiety of the queuosine in thewobble position of the QUC anticodon.	-0.871751	0.372042	-1.1915	-0.77135	0.0158229	tRNA-synt_1c	Glu/Gln-tRNA-synth;Glu/Gln-tRNA-synth_Ib_cat-dom;Glu-Q_TRNA(Asp)_Synthase;Rossmann-like_a/b/a_fold	Complete proteome {ECO:0000313|Proteomes:UP000008962};ECO:0000256|RuleBase:RU363037, ECO:0000256|SAAS:SAAS00424926};ECO:0000256|RuleBase:RU363037, ECO:0000256|SAAS:SAAS00424935};ECO:0000256|RuleBase:RU363037, ECO:0000256|SAAS:SAAS00424954};ECO:0000256|SAAS:SAAS00424924};ECO:0000313|EMBL:CBW16288.1};Protein biosynthesis {ECO:0000256|RuleBase:RU363037};Zinc {ECO:0000256|HAMAP-Rule:MF_01428, ECO:000…	35.131	313	translation;tRNA aminoacylation;tRNA modification	aminoacyl-tRNA ligase activity;ATP binding;zinc ion binding	cytoplasm		strand:- yadB description:glutamyl-tRNA synthetase-related protein
Cluster 2	A0A0H3NK95	Chromosome:1240404-1241408	holB		-0.93042	0.215727	-1.41842	-0.237375	0.264129	DNApol3-delta_C	DNA_pol_HolB;DNA_pol_III_delta_C;DNA_pol3_clamp-load_cplx_C;P-loop_NTPase	Complete proteome {ECO:0000313|Proteomes:UP000008962}	36.843	334	DNA replication	3'-5' exonuclease activity;DNA binding;DNA-directed DNA polymerase activity	DNA polymerase III complex		strand:+ holB description:DNA polymerase III, delta subunit
Cluster 2	A0A0H3NBR0	Chromosome:1625228-1626073	nhoA		-1.04211	0.277877	-0.849232	-0.944279	0.174113	Acetyltransf_2	Arylamine_N-AcTrfase;Papain_like_cys_pep_sf	Complete proteome {ECO:0000313|Proteomes:UP000008962};Transferase {ECO:0000313|EMBL:CBW17607.1}	32.177	281		acetyltransferase activity			strand:- nhoA description:N-hydroxyarylamine O-acetyltransferase
Cluster 3	A0A0H3NFT1	Chromosome:3239185-3240363	ubiH		0.304762	0.659149	-0.262114	0.960083	-1.94551	FAD_binding_3	FAD/NAD-bd_sf;FAD-bd;Ubi_Hdrlase_CS;UbiH;UbiH/COQ6	Complete proteome {ECO:0000313|Proteomes:UP000008962}	41.754	392	ubiquinone biosynthetic process	2-octaprenyl-6-methoxyphenol hydroxylase activity;FAD binding;oxidoreductase activity, acting on paired donors, with incorporation or reduction of molecular oxygen, NAD(P)H as one donor, and incorporation of one atom of oxygen			strand:- ubiH description:2-octaprenyl-6-methoxyphenol hydroxylase
Cluster 3	A0A0H3NLT0	Chromosome:3187012-3188052	tas		0.182134	1.14803	0.268724	0.990286	-1.60482	Aldo_ket_red	Aldo/keto_reductase;NADP_OxRdtase_dom;NADP_OxRdtase_dom_sf	Complete proteome {ECO:0000313|Proteomes:UP000008962}	38.563	346		oxidoreductase activity			strand:+ tas description:possible oxidoreductase
Cluster 3	A0A0H3N9Z1	Chromosome:1113144-1113707	ymbA		-0.268894	0.925639	1.00133	1.15745	-1.15706	ABC_trans_aux	ABC_trans_aux	Complete proteome {ECO:0000313|Proteomes:UP000008962};Lipoprotein {ECO:0000313|EMBL:CBW17101.1};Signal {ECO:0000256|SAM:SignalP}	20.605	187					strand:+ ymbA description:hypothetical lipoprotein
Cluster 3	A0A0H3NFF6	Chromosome:1163465-1163860			-0.170195	1.13306	0.950468	0.0848679	-1.90697	LprI	LprI_N	Complete proteome {ECO:0000313|Proteomes:UP000008962};Signal {ECO:0000256|SAM:SignalP}	14.132	131					strand:-
Cluster 3	A0A0H3NIM5	Chromosome:603618-604160	fimA		0.663194	1.91242	-0.103726	-0.873043	-0.961096	Fimbrial	Adhesion_dom_fimbrial;Adhesion_dom_fimbrial_sf;Adhesion_dom_sf	Complete proteome {ECO:0000313|Proteomes:UP000008962};Signal {ECO:0000256|SAM:SignalP}	18.231	180	cell adhesion		pilus		strand:+ fimA description:type-1 fimbrial protein, a chain precursor
Cluster 3	A0A0H3NS28	Chromosome:3384745-3387588		Involved in the regulation of glutamine synthetase GlnA,a key enzyme in the process to assimilate ammonia. When cellularnitrogen levels are high, the C-terminal adenylyl transferase (AT)inactivates GlnA by covalent transfer of an adenylyl group fromATP to specific tyrosine residue of GlnA, thus reducing itsactivity. Conversely, when nitrogen levels are low, the N-terminaladenylyl removase (AR) ac…	-0.225338	0.848724	-0.394996	-1.3882	-0.806441	GlnD_UR_UTase;GlnE	GlnE;GlnE_rpt_dom;PII_UdlTrfase/GS_AdlTrfase	Complete proteome {ECO:0000313|Proteomes:UP000008962};ECO:0000256|SAAS:SAAS00959941};ECO:0000256|SAAS:SAAS00959943};ECO:0000256|SAAS:SAAS00959945, ECO:0000313|EMBL:CBW19273.1};ECO:0000256|SAAS:SAAS00959949};ECO:0000256|SAAS:SAAS00959951};ECO:0000256|SAAS:SAAS00959952}	108.04	947	metabolic process;regulation of glutamine family amino acid metabolic process	[glutamate-ammonia-ligase] adenylyltransferase activity;[glutamine synthetase]-adenylyl-L-tyrosine phosphorylase;ATP binding;magnesium ion binding			strand:- glnE description:adenyl-transferase
Cluster 3	A0A0H3NLC1	Chromosome:1592913-1594988			-0.852199	1.77674	-0.159844	-0.920787	-0.734651	Alpha-amylase;CBM_48	Glyco_hydro_13_cat_dom;Glyco_hydro_13_N;Glyco_hydro_b;Glycogen_debranch_GlgX;Glycoside_hydrolase_SF;Ig_E-set;Ig-like_fold	Complete proteome {ECO:0000313|Proteomes:UP000008962};Glycosidase {ECO:0000256|SAAS:SAAS00055509};Hydrolase {ECO:0000256|SAAS:SAAS00055504}	78.542	691	glycogen catabolic process	glycogen debranching enzyme activity;hydrolase activity, hydrolyzing O-glycosyl compounds			strand:-
Cluster 3	A0A0H3NFK3	Chromosome:2527433-2527825	yfeD		0.386555	1.71471	-0.614849	-1.57874	-0.115798	DUF1323	Cro/C1-type_HTH;DNA-bd_dom_put_sf;DUF1323	Complete proteome {ECO:0000313|Proteomes:UP000008962}	14.974	130		sequence-specific DNA binding			strand:+ yfeD description:conserved hypothetical protein
Cluster 3	A0A0H3NVY8	Chromosome:4653657-4654292	ytfB		-0.138389	0.739427	-0.752667	-0.549069	-1.47922	OapA;OapA_N	OapA_N;Opacity-associatedA	Complete proteome {ECO:0000313|Proteomes:UP000008962}	23.156	211					strand:- ytfB description:conserved hypothetical protein
Cluster 3	A0A0H3NVW3	Chromosome:4643526-4644281	yjfQ	Represses ulaG and the ulaABCDEF operon	0.291893	0.801074	-0.604591	-0.466621	-1.6333	DeoRC;HTH_DeoR	DeoR_C;DeoR_HTH;NagB/RpiA_transferase-like;Tscrpt_reg_HTH_DeoR_CS;Tscrpt_reg_HTH_UlaR;WH_DNA-bd_sf	Complete proteome {ECO:0000313|Proteomes:UP000008962};Cytoplasm {ECO:0000256|HAMAP-Rule:MF_01563};ECO:0000256|SAAS:SAAS01006767};ECO:0000256|SAAS:SAAS01006775};ECO:0000256|SAAS:SAAS01006791};Repressor {ECO:0000256|HAMAP-Rule:MF_01563}	27.486	251	negative regulation of transcription, DNA-templated	DNA binding;DNA-binding transcription factor activity	cytoplasm	Cytoplasm {ECO:0000256|HAMAP-Rule:MF_01563}.	strand:- yjfQ description:probable transcriptional regulator
Cluster 3	A0A0H3NDG8	Chromosome:439691-440146			0.472135	0.825553	-0.329746	-0.927334	-1.58098	DUF188	UPF0178	Complete proteome {ECO:0000313|Proteomes:UP000008962}	16.945	151					strand:+ yaiI description:conserved hypothetical protein
Cluster 3	A0A0H3NCF9	Chromosome:1878124-1878468	yoaB		-0.102483	1.1741	-0.434782	-0.99006	-1.38782	Ribonuc_L-PSP	RidA_CS;RutC-like_sf;YjgF/YER057c/UK114;YoaB-like	Complete proteome {ECO:0000313|Proteomes:UP000008962}	12.587	114					strand:+ yoaB description:conserved hypothetical protein
Cluster 3	A0A0H3NHW0	Chromosome:4174628-4175335	yigA		-0.144027	0.885499	-0.460813	-1.00929	-1.0841	DUF484	DUF484;GAF-like_dom_sf	Coiled coil {ECO:0000256|SAM:Coils};Complete proteome {ECO:0000313|Proteomes:UP000008962}	26.95	235					strand:+ yigA description:conserved hypothetical protein
Cluster 3	A0A0H3NCJ8	Chromosome:60164-61084		Hydrolyzes both purine and pyrimidine ribonucleosideswith a broad-substrate specificity.	-0.182156	0.126955	1.12352	-0.87474	-1.57525	IU_nuc_hydro	Inosine/uridine_hydrolase;Inosine/uridine_hydrolase_dom;Nucleosid_hydro_RihC_nonspecif;Ribo_hydro-like	Complete proteome {ECO:0000313|Proteomes:UP000008962};ECO:0000256|SAAS:SAAS00014523, ECO:0000313|EMBL:CBW16153.1};ECO:0000256|SAAS:SAAS00014544}	33.122	306	purine nucleobase metabolic process;pyrimidine nucleobase metabolic process	hydrolase activity, acting on glycosyl bonds			strand:+ rihC description:hypothetical nucleoside hydrolase (IUNH family)
Cluster 3	A0A0H3NJB7	Chromosome:4861610-4861936		This protein is an aporepressor. When complexed with L-tryptophan it binds the operator region of the trp operon (5'-ACTAGT-'3') and prevents the initiation of transcription. Thecomplex also regulates trp repressor biosynthesis by binding toits regulatory region.	-0.835884	-0.20237	0.955372	-0.221851	-1.5642	Trp_repressor	Trp_repress;Trp_repress_bac;Trp_repressor/repl_initiator;TrpR-like_sf	Complete proteome {ECO:0000313|Proteomes:UP000008962};ECO:0000256|SAAS:SAAS00049056};ECO:0000256|SAAS:SAAS00049059};ECO:0000256|SAAS:SAAS00129956};ECO:0000256|SAAS:SAAS00440809};ECO:0000256|SAAS:SAAS00440813}	12.391	108	negative regulation of transcription, DNA-templated	DNA-binding transcription factor activity;sequence-specific DNA binding	cytoplasm	Cytoplasm {ECO:0000256|HAMAP-Rule:MF_00475,ECO:0000256|SAAS:SAAS00130011}.	strand:+ trpR description:probable trp operon repressor
Cluster 3	A0A0H3NV08	Chromosome:4313815-4314561	fpr		-0.7299	0.0713061	1.80187	-0.228456	-1.41429	FAD_binding_6;NAD_binding_1	Cbr1-like_FAD-bd_dom;FAD-bd_FR_type;FNR_bac;FNR_nucleotide-bd;OxRdtase_FAD/NAD-bd;Riboflavin_synthase-like_b-brl	Complete proteome {ECO:0000313|Proteomes:UP000008962}	27.789	248		ferredoxin-NADP+ reductase activity			strand:- fpr description:ferredoxin--NADP reductase
Cluster 3	A0A0H3NI83	Chromosome:3499573-3500355	yrbE		-0.722414	0.198144	0.713602	-0.658629	-1.54942	MlaE	ABC_MlaE_Proteobac;Permease_MalE	Cell inner membrane {ECO:0000256|RuleBase:RU362044};Cell membrane {ECO:0000256|RuleBase:RU362044};Complete proteome {ECO:0000313|Proteomes:UP000008962};Membrane {ECO:0000256|RuleBase:RU362044};Transmembrane {ECO:0000256|RuleBase:RU362044};Transmembrane helix {ECO:0000256|RuleBase:RU362044}	27.786	260			ATP-binding cassette (ABC) transporter complex	Multi-pass membrane protein{ECO:0000256|RuleBase:RU362044}.;Cell inner membrane{ECO:0000256|RuleBase:RU362044}	strand:- yrbE description:hypothetical membrane protein
Cluster 3	A0A0H3NG71	Chromosome:3415899-3416561	yqjA		-0.241504	-0.0198142	0.931022	-1.10994	-1.41998	SNARE_assoc	DedA;SNARE_assoc	Complete proteome {ECO:0000313|Proteomes:UP000008962};Membrane {ECO:0000256|SAM:Phobius};Transmembrane {ECO:0000256|SAM:Phobius};Transmembrane helix {ECO:0000256|SAM:Phobius}	24.656	220			integral component of membrane		strand:+ yqjA description:hypothetical membrane protein
Cluster 3	A0A0H3NLU2	Chromosome:3216274-3216501			-0.468328	-0.0197436	1.89493	-0.607496	-1.19344		SpoVT-AbrB_dom;SpoVT-AbrB_sf	Complete proteome {ECO:0000313|Proteomes:UP000008962};DNA-binding {ECO:0000256|PROSITE-ProRule:PRU01076}	8.5144	75		DNA binding			strand:-
Cluster 3	A0A0H3NPC0	Chromosome:2550346-2551443		Part of the ABC transporter complex CysAWTP involved insulfate/thiosulfate import. Responsible for energy coupling to thetransport system.	-0.405253	0.0988076	1.06958	-0.978204	-1.49851	ABC_tran	AAA+_ATPase;ABC_CysA_ATP-bd_C;ABC_transporter_CS;ABC_transporter-like;Mo/tungstate-bd_C_term_dom;P-loop_NTPase;Sulph_transpt1	Cell inner membrane {ECO:0000256|HAMAP-Rule:MF_01701};Complete proteome {ECO:0000313|Proteomes:UP000008962};ECO:0000256|PROSITE-ProRule:PRU00434, ECO:0000256|SAAS:SAAS00236760};ECO:0000256|SAAS:SAAS00043357};ECO:0000256|SAAS:SAAS00043370};ECO:0000256|SAAS:SAAS00043374};ECO:0000256|SAAS:SAAS00043387};ECO:0000256|SAAS:SAAS00452289};ECO:0000313|EMBL:CBW18506.1}	41.035	365		ATP binding;ATPase-coupled sulfate transmembrane transporter activity;ATPase-coupled thiosulfate transmembrane transporter activity	ATP-binding cassette (ABC) transporter complex	Peripheral membrane protein {ECO:0000256|HAMAP-Rule:MF_01701}.;Cell inner membrane {ECO:0000256|HAMAP-Rule:MF_01701}	strand:- cysA description:sulphate transport ATP-binding protein CysA
Cluster 3	A0A0H3NDQ1	Chromosome:2428636-2429613		NDH-1 shuttles electrons from NADH, via FMN and iron-sulfur (Fe-S) centers, to quinones in the respiratory chain. Theimmediate electron acceptor for the enzyme in this species isbelieved to be ubiquinone. Couples the redox reaction to protontranslocation (for every two electrons transferred, four hydrogenions are translocated across the cytoplasmic membrane), and thusconserves the redox energy in…	-0.878438	0.207983	1.33214	-0.653149	-1.40404	NADHdh	NADH_UbQ_OxRdtase_su1/FPO;NADH_UbQ_OxRdtase_su1_CS	Cell inner membrane {ECO:0000256|HAMAP-Rule:MF_01350};Cell membrane {ECO:0000256|HAMAP-Rule:MF_01350};Complete proteome {ECO:0000313|Proteomes:UP000008962};ECO:0000256|RuleBase:RU000471};Membrane {ECO:0000256|HAMAP-Rule:MF_01350};NAD {ECO:0000256|HAMAP-Rule:MF_01350, ECO:0000256|RuleBase:RU000471};Quinone {ECO:0000256|HAMAP-Rule:MF_01350};Translocase {ECO:0000256|HAMAP-Rule:MF_01350};Transmembran…	36.292	325		oxidoreductase activity, acting on NAD(P)H, quinone or similar compound as acceptor;quinone binding	integral component of membrane;plasma membrane	Multi-pass membrane protein {ECO:0000256|HAMAP-Rule:MF_01350}. Cell membrane {ECO:0000256|RuleBase:RU000471};Cell inner membrane {ECO:0000256|HAMAP-Rule:MF_01350};Multi-pass membrane protein {ECO:0000256|RuleBase:RU000471}.	strand:- nuoH description:NADH dehydrogenase I chain H
Cluster 3	A0A0H3NDQ7	Chromosome:1890275-1891084	rrmA		-0.427027	-0.00437237	1.55218	-0.640194	-1.48656	Methyltransf_31	Methyltranfer_dom;rRNA_m1G-MeTrfase_A_prd;SAM-dependent_MTases	Complete proteome {ECO:0000313|Proteomes:UP000008962};Metal-binding {ECO:0000256|PIRSR:PIRSR018249-1};Methyltransferase {ECO:0000313|EMBL:CBW17858.1};S-adenosyl-L-methionine {ECO:0000256|PIRSR:PIRSR018249-2};Transferase {ECO:0000313|EMBL:CBW17858.1};Zinc {ECO:0000256|PIRSR:PIRSR018249-1}	30.03	269		metal ion binding;methyltransferase activity			strand:- rrmA description:rRNA guanine-N1-methyltransferase
Cluster 3	A0A0H3NCP5	Chromosome:1958592-1959338		Participates in the control of copper homeostasis	-0.409922	-0.591141	1.01828	-0.429158	-1.4371	CutC	Cu_homeostasis_CutC;Cu_homeostasis_CutC_dom;CutC_dom_sf	Complete proteome {ECO:0000313|Proteomes:UP000008962};Cytoplasm {ECO:0000256|HAMAP-Rule:MF_00795};ECO:0000256|SAAS:SAAS00011535}	26.61	248	cellular copper ion homeostasis	copper ion binding	cytoplasm	Cytoplasm {ECO:0000256|HAMAP-Rule:MF_00795}.	strand:- cutC description:hypothetical copper homeostasis protein
Cluster 3	A0A0H3NE13	Chromosome:664379-665539	ybdL		-1.07166	0.342053	0.214869	-0.887993	-0.957241	Aminotran_1_2	Aminotransferase_I/II;PyrdxlP-dep_Trfase;PyrdxlP-dep_Trfase_dom1;PyrdxlP-dep_Trfase_major	Aminotransferase {ECO:0000313|EMBL:CBW16691.1};Complete proteome {ECO:0000313|Proteomes:UP000008962};Transferase {ECO:0000313|EMBL:CBW16691.1}	42.68	386	biosynthetic process	pyridoxal phosphate binding;transaminase activity			strand:+ ybdL description:hypothetical aminotransferase
Cluster 3	A0A0H3NIF4	Chromosome:511157-511852	ybaX	Catalyzes the ATP-dependent conversion of 7-carboxy-7-deazaguanine (CDG) to 7-cyano-7-deazaguanine (preQ(0))	-0.998146	0.199319	0.868229	-0.988894	-1.09188	QueC	QueC;Rossmann-like_a/b/a_fold	Complete proteome {ECO:0000313|Proteomes:UP000008962};ECO:0000256|SAAS:SAAS00029386};ECO:0000256|SAAS:SAAS00029410};ECO:0000256|SAAS:SAAS00029434};ECO:0000256|SAAS:SAAS00695387};Queuosine biosynthesis {ECO:0000256|HAMAP-Rule:MF_01633};Zinc {ECO:0000256|HAMAP-Rule:MF_01633, ECO:0000256|SAAS:SAAS00695377}	25.455	231	queuosine biosynthetic process	ATP binding;ligase activity, forming carbon-nitrogen bonds;zinc ion binding			strand:- ybaX description:conserved hypothetical protein
Cluster 3	A0A0H3NJB3	Chromosome:4853804-4854772	serB		-1.27107	0.185837	0.551951	-0.659389	-1.0396		HAD_sf;HAD-like_sf;Pser_Pase_dom_2	Complete proteome {ECO:0000313|Proteomes:UP000008962}	35.006	322	L-serine biosynthetic process	phosphoserine phosphatase activity			strand:+ serB description:hypothetical phosphoserine phosphatase
Cluster 3	A0A0H3NK45	Chromosome:4324799-4326997		Involved in the restart of stalled replication forks.Recognizes and binds the arrested nascent DNA chain at stalledreplication forks. It can open the DNA duplex, via its helicaseactivity, and promote assembly of the primosome and loading of themajor replicative helicase DnaB onto DNA.	-1.25244	-0.169532	0.284597	-0.451094	-0.917498	DEAD;Helicase_C	DEAD/DEAH_box_helicase_dom;Helicase_ATP-bd;Helicase_C;P-loop_NTPase;PriA	ATP-binding {ECO:0000256|HAMAP-Rule:MF_00983};Complete proteome {ECO:0000313|Proteomes:UP000008962};DNA replication {ECO:0000256|HAMAP-Rule:MF_00983};DNA-binding {ECO:0000256|HAMAP-Rule:MF_00983};Helicase {ECO:0000256|HAMAP-Rule:MF_00983};Hydrolase {ECO:0000256|HAMAP-Rule:MF_00983};Metal-binding {ECO:0000256|HAMAP-Rule:MF_00983};Nucleotide-binding {ECO:0000256|HAMAP-Rule:MF_00983};Primosome {ECO:…	81.771	732	DNA replication, synthesis of RNA primer;DNA unwinding involved in DNA replication	ATP binding;ATP-dependent DNA helicase activity;DNA binding;zinc ion binding	primosome complex		strand:- priA description:primosomal protein replication factor
Cluster 3	A0A0H3NMU1	Chromosome:3851635-3853968	bisC		-1.03014	-0.185107	0.818208	-0.733485	-0.937337	Molybdopterin;Molydop_binding	Asp_de-COase-like_dom_sf;BisC;MoPterin_dinucl-bd_dom;Mopterin_OxRdtase;Mopterin_OxRdtase_prok_CS	Complete proteome {ECO:0000313|Proteomes:UP000008962};Metal-binding {ECO:0000256|SAAS:SAAS00456138};Oxidoreductase {ECO:0000256|SAAS:SAAS00077265}	85.723	777		electron transfer activity;metal ion binding;molybdopterin cofactor binding			strand:- bisC description:biotin sulfoxide reductase
Cluster 3	A0A0H3NHH5	Chromosome:3193125-3194147			-1.202	0.00883374	1.22832	-0.66698	-1.07204	LacI	HTH_LacI;Lambda_DNA-bd_dom_sf;Peripla_BP_I	Complete proteome {ECO:0000313|Proteomes:UP000008962};DNA-binding {ECO:0000256|SAAS:SAAS00728028};Transcription {ECO:0000256|SAAS:SAAS00729290};Transcription regulation {ECO:0000256|SAAS:SAAS00728142}	37.305	340	regulation of transcription, DNA-templated	DNA binding			strand:+
Cluster 3	A0A0H3NL14	Chromosome:2979722-2980786	proW		-1.47058	0.483533	0.632825	-0.845602	-0.757004	BPD_transp_1	MetI-like;MetI-like_sf	Complete proteome {ECO:0000313|Proteomes:UP000008962};ECO:0000256|SAAS:SAAS00819239};ECO:0000256|SAAS:SAAS00819262};ECO:0000256|SAAS:SAAS00819286};Transport {ECO:0000256|RuleBase:RU363032}	37.726	354	transmembrane transport		integral component of membrane;plasma membrane	Multi-pass membrane protein{ECO:0000256|RuleBase:RU363032}.;Cell membrane{ECO:0000256|RuleBase:RU363032}	strand:+ proW description:glycine betaine/L-proline transport system permease protein P
Cluster 3	A0A0H3NJM5	Chromosome:2417376-2418293	elaC	Zinc phosphodiesterase, which has both exoribonucleaseand endoribonuclease activities.	-1.08717	0.415477	0.742776	-0.941456	-1.0613	Lactamase_B_2	Metallo-B-lactamas;RibonucZ/Hydroxyglut_hydro;Rnase_BN;RNase_Z/BN	Complete proteome {ECO:0000313|Proteomes:UP000008962};Endonuclease {ECO:0000256|HAMAP-Rule:MF_01818};Exonuclease {ECO:0000256|HAMAP-Rule:MF_01818};Hydrolase {ECO:0000256|HAMAP-Rule:MF_01818};Metal-binding {ECO:0000256|HAMAP-Rule:MF_01818};Nuclease {ECO:0000256|HAMAP-Rule:MF_01818};tRNA processing {ECO:0000256|HAMAP-Rule:MF_01818};Zinc {ECO:0000256|HAMAP-Rule:MF_01818}	32.876	305	tRNA 3'-trailer cleavage	endoribonuclease activity, producing 5'-phosphomonoesters;exonuclease activity;zinc ion binding			strand:+ elaC description:Ribonuclease Z
Cluster 3	A0A0H3NHV9	Chromosome:1965779-1967857	flhAa	Required for formation of the rod structure of theflagellar apparatus. Together with FliI and FliH, may constitutethe export apparatus of flagellin	-0.825761	0.18038	0.181688	-1.0458	-0.999533	FHIPEP	FHIPEP_CS;FlhA;T3SS_FHIPEP	Bacterial flagellum biogenesis {ECO:0000256|RuleBase:RU364093};Bacterial flagellum protein export {ECO:0000256|RuleBase:RU364093};Cell membrane {ECO:0000256|RuleBase:RU364093};Cell projection {ECO:0000313|EMBL:CBW17942.1};Cilium {ECO:0000313|EMBL:CBW17942.1};Coiled coil {ECO:0000256|SAM:Coils};Complete proteome {ECO:0000313|Proteomes:UP000008962};Flagellum {ECO:0000313|EMBL:CBW17942.1};Membrane {…	74.848	692	bacterial-type flagellum assembly;protein secretion		integral component of membrane;plasma membrane	Multi-pass membrane protein{ECO:0000256|RuleBase:RU364093}.;Cell membrane{ECO:0000256|RuleBase:RU364093}	strand:- flhAa description:flagellar biosynthesis protein FlhA
Cluster 3	A0A0H3NC15	Chromosome:1833497-1834348	ipk	Catalyzes the phosphorylation of the position 2 hydroxygroup of 4-diphosphocytidyl-2C-methyl-D-erythritol	-1.45204	0.00288278	0.722183	-0.886256	-0.227678	GHMP_kinases_C;GHMP_kinases_N	GHMP_kinase_C_dom;GHMP_kinase_C_sf;GHMP_kinase_N_dom;IspE;Ribosomal_S5_D2-typ_fold;Ribosomal_S5_D2-typ_fold_subgr	Complete proteome {ECO:0000313|Proteomes:UP000008962};ECO:0000256|SAAS:SAAS00090268};ECO:0000256|SAAS:SAAS00090301, ECO:0000313|EMBL:CBW17802.1};ECO:0000256|SAAS:SAAS00090368};ECO:0000256|SAAS:SAAS00462333};Isoprene biosynthesis {ECO:0000256|HAMAP-Rule:MF_00061}	30.883	283	isopentenyl diphosphate biosynthetic process, methylerythritol 4-phosphate pathway;terpenoid biosynthetic process	4-(cytidine 5'-diphospho)-2-C-methyl-D-erythritol kinase activity;ATP binding			strand:+ ipk description:4-diphosphocytidyl-2-C-methyl-D-erythritol kinase
Cluster 3	A0A0H3NFN9	Chromosome:1260714-1261958	ycfW		-1.5394	0.0335743	0.703654	-0.612496	-0.428198	FtsX;MacB_PCD	ABC_permease_dom;LolC/E_gammaproteobact;LolCE_TM;MacB_PCD	Cell membrane {ECO:0000256|SAAS:SAAS00098238};Complete proteome {ECO:0000313|Proteomes:UP000008962};ECO:0000256|SAM:Phobius};Membrane {ECO:0000256|SAAS:SAAS00098432, ECO:0000256|SAM:Phobius}	44.981	414	lipoprotein localization to outer membrane	lipoprotein transporter activity	integral component of membrane;plasma membrane		strand:+ ycfW description:ABC transporter integral membrane subunit
Cluster 3	A0A0H3NJY0	Chromosome:1120014-1122167	yccS		-1.17921	0.00203126	0.493261	-0.835917	-0.777404	FUSC-like	Integral_membrane_YccS;Integral_membrane_YCCS_YHJK;YccS_N	Coiled coil {ECO:0000256|SAM:Coils};Complete proteome {ECO:0000313|Proteomes:UP000008962};Membrane {ECO:0000256|SAM:Phobius};Transmembrane {ECO:0000256|SAM:Phobius};Transmembrane helix {ECO:0000256|SAM:Phobius}	81.428	717			integral component of membrane		strand:- yccS description:hypothetical membrane protein
Cluster 3	A0A0H3NAJ4	Chromosome:1198757-1199677	htrB	Catalyzes the transfer of laurate from lauroyl-acylcarrier protein (ACP) to Kdo(2)-lipid IV(A) to form Kdo(2)-(lauroyl)-lipid IV(A).	-1.42837	-0.351474	0.69595	-0.495593	-0.67104	Lip_A_acyltrans	LipA_acyltrans;Lipid_A_LpxL_LpxP	Cell inner membrane {ECO:0000256|HAMAP-Rule:MF_01942};Cell membrane {ECO:0000256|HAMAP-Rule:MF_01942};Complete proteome {ECO:0000313|Proteomes:UP000008962};ECO:0000313|EMBL:CBW17188.1};Lipopolysaccharide biosynthesis {ECO:0000256|HAMAP-Rule:MF_01942};Membrane {ECO:0000256|HAMAP-Rule:MF_01942};Stress response {ECO:0000313|EMBL:CBW17188.1};Transmembrane {ECO:0000256|HAMAP-Rule:MF_01942};Transmembra…	35.213	306	Kdo2-lipid A biosynthetic process;lipid A biosynthetic process;lipopolysaccharide biosynthetic process	lauroyltransferase activity	integral component of plasma membrane	Single-pass membrane protein {ECO:0000256|HAMAP-Rule:MF_01942}.;Cell inner membrane {ECO:0000256|HAMAP-Rule:MF_01942}	strand:- htrB description:lipid A biosynthesis lauroyl acyltransferase (EC 2.3.1.-) (heat shock protein)
Cluster 3	A0A0H3NXK9	pCol1B9_SL1344:8294-10174	cib		-0.755179	1.2359	1.21191	-0.587319	-1.4199	Colicin;Colicin_Ia	Channel_colicin_C;Channel_colicin_C_sf;Channel_colicin_cen;Channel_colicin_cen_sf;Channel_colicin_N_sf	Coiled coil {ECO:0000256|SAM:Coils};Complete proteome {ECO:0000313|Proteomes:UP000008962};Membrane {ECO:0000256|SAM:Phobius};Plasmid {ECO:0000313|EMBL:CCF76821.1};Transmembrane {ECO:0000256|SAM:Phobius};Transmembrane helix {ECO:0000256|SAM:Phobius}	70.002	626	cytolysis;defense response to Gram-negative bacterium		integral component of membrane		strand:+ cib description:colicin Ib protein
Cluster 3	A0A0H3NBE0	Chromosome:989885-991651	cydD		-1.03724	1.35938	0.944993	-0.826888	-1.09019	ABC_membrane;ABC_tran	AAA+_ATPase;ABC_transporter_CS;ABC_transporter-like;ABC_transptr_CydD;ABC1_TM_dom;ABC1_TM_sf;P-loop_NTPase;Type_I_exporter	Complete proteome {ECO:0000313|Proteomes:UP000008962};ECO:0000313|EMBL:CBW16991.1};Membrane {ECO:0000256|SAM:Phobius};Nucleotide-binding {ECO:0000256|PROSITE-ProRule:PRU00434};Transmembrane {ECO:0000256|SAM:Phobius};Transmembrane helix {ECO:0000256|SAM:Phobius}	64.819	588	cysteine transport	ATP binding;ATPase activity, coupled to transmembrane movement of substances	integral component of membrane		strand:- cydD description:transport ATP-binding protein CydD
Cluster 3	A0A0H3N9L2	Chromosome:778868-779800	ybgK		-1.00498	0.815287	1.66228	-0.706268	-0.939694	CT_A_B	CT_A_B;Cyclophilin-like_dom_sf	Complete proteome {ECO:0000313|Proteomes:UP000008962}	34.459	310					strand:+ ybgK description:conserved hypothetical protein
Cluster 3	A0A0H3NJC0	Chromosome:4771221-4771823			-0.957407	0.741886	0.254159	-0.845527	-1.24639	DUF1788	DUF1788	Complete proteome {ECO:0000313|Proteomes:UP000008962}	22.97	200					strand:-
Cluster 3	A0A0H3NJ24	Chromosome:4735569-4736072	yjgM		-0.749538	1.4727	0.674993	-1.06764	-1.12361	Acetyltransf_1	Acyl_CoA_acyltransferase;GNAT_dom	Complete proteome {ECO:0000313|Proteomes:UP000008962};Transferase {ECO:0000313|EMBL:CBW20491.1}	18.329	167		transferase activity			strand:- yjgM description:hypothetical acetyltransferase
Cluster 3	A0A0H3N9S9	Chromosome:428341-429471	ampH		-0.448979	0.813999	0.978334	-1.00974	-1.47622	Beta-lactamase	Beta-lactam/transpept-like;Beta-lactam-related	Complete proteome {ECO:0000313|Proteomes:UP000008962}	40.782	376					strand:- ampH description:penicillin-binding protein AmpH
Cluster 3	A0A0H3NMS7	Chromosome:3808905-3809834	kdgK		-0.961339	0.988072	1.04767	-0.956613	-1.20216	PfkB	Carboh/pur_kinase_PfkB_CS;PfkB_dom;Ribokinase-like	Complete proteome {ECO:0000313|Proteomes:UP000008962};Kinase {ECO:0000256|SAAS:SAAS00061343, ECO:0000313|EMBL:CBW19671.1};Transferase {ECO:0000256|SAAS:SAAS00061368}	34.089	309		kinase activity;phosphotransferase activity, alcohol group as acceptor			strand:+ kdgK description:2-dehydro-3-deoxygluconokinase
Cluster 3	A0A0H3NJP0	Chromosome:2436771-2437214		NDH-1 shuttles electrons from NADH, via FMN and iron-sulfur (Fe-S) centers, to quinones in the respiratory chain. Theimmediate electron acceptor for the enzyme in this species isbelieved to be ubiquinone. Couples the redox reaction to protontranslocation (for every two electrons transferred, four hydrogenions are translocated across the cytoplasmic membrane), and thusconserves the redox energy in…	-0.896899	0.846367	0.514064	-0.789431	-1.39465	Oxidored_q4	NAD(P)H_OxRDtase_bac/plastid;NADH_UbQ/plastoQ_OxRdtase_su3;NDAH_ubi_oxred_su3_sf	Cell inner membrane {ECO:0000256|HAMAP-Rule:MF_01394};Cell membrane {ECO:0000256|HAMAP-Rule:MF_01394};Complete proteome {ECO:0000313|Proteomes:UP000008962};ECO:0000256|RuleBase:RU003639};Membrane {ECO:0000256|HAMAP-Rule:MF_01394};NAD {ECO:0000256|HAMAP-Rule:MF_01394, ECO:0000256|RuleBase:RU003639};Oxidoreductase {ECO:0000256|RuleBase:RU003639};Translocase {ECO:0000256|HAMAP-Rule:MF_01394};Transme…	16.493	147		NADH dehydrogenase (ubiquinone) activity;quinone binding	integral component of membrane;plasma membrane	Multi-pass membrane protein {ECO:0000256|HAMAP-Rule:MF_01394}. Cell membrane {ECO:0000256|RuleBase:RU003639};Cell inner membrane {ECO:0000256|HAMAP-Rule:MF_01394};Multi-pass membrane protein {ECO:0000256|RuleBase:RU003639}.	strand:- nuoA description:NADH dehydrogenase I chain A
Cluster 3	A0A0H3ND45	Chromosome:1587258-1588724			-0.892484	1.2473	0.768822	-0.974281	-1.2207			Coiled coil {ECO:0000256|SAM:Coils};Complete proteome {ECO:0000313|Proteomes:UP000008962}	55.726	488					strand:-
Cluster 3	A0A0H3NDE1	Chromosome:2320199-2321389	bcr		-0.753496	0.917378	0.400914	-0.949486	-1.38983	MFS_1	Efflux_drug-R_Bcr/CmlA;MFS;MFS_dom;MFS_trans_sf;Multidrug-R	Complete proteome {ECO:0000313|Proteomes:UP000008962};Membrane {ECO:0000256|SAM:Phobius};Transmembrane {ECO:0000256|SAM:Phobius};Transmembrane helix {ECO:0000256|SAM:Phobius}	43.266	396		drug transmembrane transporter activity	integral component of membrane		strand:- bcr description:bicyclomycin resistance protein
Cluster 3	A0A0H3NIR6	Chromosome:4625156-4625464		RNA chaperone that binds small regulatory RNA (sRNAs)and mRNAs to facilitate mRNA translational regulation in responseto envelope stress, environmental stress and changes in metaboliteconcentrations. Also binds with high specificity to tRNAs	-0.872387	1.36735	1.18623	0.0553149	-1.3763	Hfq	Hfq;LSM_dom_sf	Complete proteome {ECO:0000313|Proteomes:UP000008962};ECO:0000256|SAAS:SAAS00757192};ECO:0000256|SAAS:SAAS00757479}	11.133	102	regulation of transcription, DNA-templated	RNA binding			strand:+ hfq description:host factor-I protein(HF-I)
Cluster 3	A0A0H3NHG5	Chromosome:3964078-3965787	yicH		-1.18163	0.99235	0.917783	0.0567459	-1.5632	AsmA	AsmA	Complete proteome {ECO:0000313|Proteomes:UP000008962};Membrane {ECO:0000256|SAM:Phobius};Transmembrane {ECO:0000256|SAM:Phobius};Transmembrane helix {ECO:0000256|SAM:Phobius}	62.202	569			integral component of membrane		strand:+ yicH description:hypothetical exported protein
Cluster 3	A0A0H3NT19	Chromosome:3685412-3685639	feoA		-1.42236	1.13071	0.669451	-0.64243	-0.844194	FeoA	FeoA_core_dom;Fe-transptr_FeoA;Transcriptional_repressor_C	Complete proteome {ECO:0000313|Proteomes:UP000008962}	8.3387	75		transition metal ion binding			strand:+ feoA description:hypothetical ferrous iron transport protein
Cluster 3	A0A0H3NS32	Chromosome:3392191-3392553	folB	Catalyzes the conversion of 7,8-dihydroneopterin to 6-hydroxymethyl-7,8-dihydropterin.	-0.987079	1.91101	0.137952	-0.517108	-0.986249	FolB	Dihydroneopterin_aldolase;FolB_dom	Complete proteome {ECO:0000313|Proteomes:UP000008962};Folate biosynthesis {ECO:0000256|RuleBase:RU362079};Lyase {ECO:0000256|RuleBase:RU362079}	13.424	120	folic acid biosynthetic process;tetrahydrofolate biosynthetic process	dihydroneopterin aldolase activity			strand:- folB description:dihydroneopterin aldolase
Cluster 3	A0A0H3NDV6	Chromosome:1928640-1929338	exoX		-0.977871	1.34611	1.11008	-0.398338	-1.25231	RNase_T	Exonuclease_RNaseT/DNA_pol3;RNaseH_sf;RNaseH-like_sf	Complete proteome {ECO:0000313|Proteomes:UP000008962}	26.419	232		nucleic acid binding			strand:+ exoX description:exodeoxyribonuclease X
Cluster 3	A0A0H3NC78	Chromosome:1793477-1794484	oppD		-1.01862	1.45424	0.554393	-0.762381	-1.20843	ABC_tran;oligo_HPY	AAA+_ATPase;ABC_transporter_CS;ABC_transporter-like;Oligopep_ABC_C;P-loop_NTPase	Complete proteome {ECO:0000313|Proteomes:UP000008962};ECO:0000256|SAAS:SAAS00554975, ECO:0000313|EMBL:CBW17769.1};ECO:0000256|SAAS:SAAS00554985};Transport {ECO:0000256|SAAS:SAAS00554993}	36.864	335	peptide transport	ATP binding;ATPase activity			strand:- oppD description:oligopeptide transport ATP-binding protein (OppD)
Cluster 3	A0A0H3N7K2	Chromosome:146318-147400		First step of the lipid cycle reactions in thebiosynthesis of the cell wall peptidoglycan.	-1.21639	1.35783	0.302103	-0.548539	-1.19074	Glycos_transf_4;MraY_sig1	Glycosyl_transferase_4;PNAcMuramoyl-5peptid_Trfase;PNAcMuramoyl-5peptid_Trfase_CS	Cell cycle {ECO:0000256|HAMAP-Rule:MF_00038};Cell division {ECO:0000256|HAMAP-Rule:MF_00038};Cell inner membrane {ECO:0000256|HAMAP-Rule:MF_00038};Cell membrane {ECO:0000256|HAMAP-Rule:MF_00038};Cell shape {ECO:0000256|HAMAP-Rule:MF_00038};Cell wall biogenesis/degradation {ECO:0000256|HAMAP-Rule:MF_00038};Complete proteome {ECO:0000313|Proteomes:UP000008962};Membrane {ECO:0000256|HAMAP-Rule:MF_00…	40.022	360	cell cycle;cell division;cell wall organization;peptidoglycan biosynthetic process;regulation of cell shape	phospho-N-acetylmuramoyl-pentapeptide-transferase activity;UDP-N-acetylmuramoyl-L-alanyl-D-glutamyl-meso-2,6-diaminopimelyl-D-alanyl-D-alanine:undecaprenyl-phosphate transferase activity	integral component of membrane;plasma membrane	Multi-pass membrane protein {ECO:0000256|HAMAP-Rule:MF_00038}.;Cell inner membrane {ECO:0000256|HAMAP-Rule:MF_00038}	strand:+ mraY description:Phospho-N-acetylmuramoyl-pentapeptide-transfera se
Cluster 3	A0A0H3NA02	Chromosome:1122756-1124810	helD		-0.626466	1.74334	0.422251	-0.168936	-1.52375	Helicase_IV_N;UvrD_C;UvrD-helicase	DNA_helicase_UvrD/REP;DNA_helicase_UvrD-like_C;Helicase_IV_N;P-loop_NTPase;UvrD/AddA_N;UvrD-like_ATP-bd	ATP-binding {ECO:0000256|SAAS:SAAS00745276};Complete proteome {ECO:0000313|Proteomes:UP000008962};DNA-binding {ECO:0000256|SAAS:SAAS00745286};Helicase {ECO:0000256|SAAS:SAAS00938801, ECO:0000313|EMBL:CBW17111.1};Hydrolase {ECO:0000256|SAAS:SAAS00745169};Nucleotide-binding {ECO:0000256|SAAS:SAAS00745105}	78.071	684		ATP binding;ATP-dependent DNA helicase activity;DNA binding			strand:+ helD description:helicase IV (75 kD helicase)
Cluster 3	A0A0H3NK15	Chromosome:1168303-1169811	putP		-0.491136	1.59861	0.473173	-0.416272	-1.63768	SSF	Na/Glc_symporter_sf;Na/Pro_symporter;Na/solute_symporter;Na/solute_symporter_CS	Cell membrane {ECO:0000256|SAAS:SAAS00735906};Complete proteome {ECO:0000313|Proteomes:UP000008962};Membrane {ECO:0000256|SAM:Phobius};Transmembrane {ECO:0000256|SAM:Phobius};Transmembrane helix {ECO:0000256|SAM:Phobius}	54.317	502	proline transport	proline:sodium symporter activity;sodium ion binding	integral component of membrane;plasma membrane		strand:+ putP description:sodium/proline symporter (proline permease)
Cluster 3	A0A0H3NJ35	Chromosome:3933801-3934811	rfaJ		-0.982331	0.697736	0.245807	-1.36521	-0.499584	Glyco_transf_8;Glyco_transf_8C	Glyco_trans_8;Glyco_transf_8N;Nucleotide-diphossugar_trans	Complete proteome {ECO:0000313|Proteomes:UP000008962};Transferase {ECO:0000313|EMBL:CBW19777.1}	38.762	336		lipopolysaccharide 3-alpha-galactosyltransferase activity			strand:- rfaJ description:lipopolysaccharide 1,2-glucosyltransferase
Cluster 3	A0A0H3NIR2	Chromosome:3727417-3729603		Catalyzes the formation of the alpha-1,6-glucosidiclinkages in glycogen by scission of a 1,4-alpha-linkedoligosaccharide from growing alpha-1,4-glucan chains and thesubsequent attachment of the oligosaccharide to the alpha-1,6position.	-0.417759	0.68779	0.368912	-1.52599	-0.852231	Alpha-amylase;Alpha-amylase_C;CBM_48	A-amylase/branching_C;Branching_enzy;GlgB;Glyco_hydro_13_cat_dom;Glyco_hydro_13_N;Glyco_hydro_b;Glycoside_hydrolase_SF;Ig_E-set;Ig-like_fold	Complete proteome {ECO:0000313|Proteomes:UP000008962};ECO:0000256|SAAS:SAAS00956835};ECO:0000256|SAAS:SAAS00956838};ECO:0000256|SAAS:SAAS00956840};ECO:0000256|SAAS:SAAS00956843};ECO:0000256|SAAS:SAAS00956847}	84.274	728	glycogen biosynthetic process	1,4-alpha-glucan branching enzyme activity;1,4-alpha-glucan branching enzyme activity (using a glucosylated glycogenin as primer for glycogen synthesis);cation binding;hydrolase activity, hydrolyzing O-glycosyl compounds			strand:- glgB description:1,4-alpha-glucan branching enzyme
Cluster 3	A0A0H3NIB0	Chromosome:3546695-3547360			-0.547363	0.792929	1.068	-1.51554	-0.971029	FCD;GntR	GntR_C;TF_FadR/GntR_C;Tscrpt_reg_HTH_GntR;WH_DNA-bd_sf;WH-like_DNA-bd_sf	Complete proteome {ECO:0000313|Proteomes:UP000008962};DNA-binding {ECO:0000256|SAAS:SAAS01113652};Transcription {ECO:0000256|SAAS:SAAS01113624};Transcription regulation {ECO:0000256|SAAS:SAAS01113681}	24.644	221		DNA binding;DNA-binding transcription factor activity			strand:-
Cluster 3	A0A0H3NLQ8	Chromosome:3165738-3167573		A helicase/nuclease that prepares dsDNA breaks (DSB) forrecombinational DNA repair. Binds to DSBs and unwinds DNA via ahighly rapid and processive ATP-dependent bidirectional helicaseactivity. Unwinds dsDNA until it encounters a Chi (crossoverhotspot instigator) sequence from the 3' direction. Cuts ssDNA afew nucleotides 3' to the Chi site. The properties and activitiesof the enzyme are changed a…	-0.907589	0.949584	0.169673	-1.03704	-1.11986	UvrD_C_2	AAA+_ATPase;P-loop_NTPase;RecD;UvrD-like_helicase_C	ATP-binding {ECO:0000256|HAMAP-Rule:MF_01487};Complete proteome {ECO:0000313|Proteomes:UP000008962};DNA damage {ECO:0000256|HAMAP-Rule:MF_01487};DNA repair {ECO:0000256|HAMAP-Rule:MF_01487};DNA-binding {ECO:0000256|HAMAP-Rule:MF_01487};ECO:0000313|EMBL:CBW19070.1};Helicase {ECO:0000256|HAMAP-Rule:MF_01487};Hydrolase {ECO:0000256|HAMAP-Rule:MF_01487};Nuclease {ECO:0000256|HAMAP-Rule:MF_01487};Nucl…	66.524	611	double-strand break repair via homologous recombination	ATP binding;ATP-dependent DNA helicase activity;DNA binding;exodeoxyribonuclease V activity	exodeoxyribonuclease V complex		strand:- recD description:exonuclease V alpha-subunit
Cluster 3	A0A0H3NEB2	Chromosome:2607576-2608301	yfgE	Mediates the interaction of DNA replication inititatorprotein DnaA with DNA polymerase subunit beta sliding clamp(dnaN). Stimulates hydrolysis of ATP-DnaA to ADP-DnaA, renderingDnaA inactive for reinititation, a process called regulatoryinhibition of DnaA or RIDA.	-1.02959	0.480749	0.835039	-1.27542	-0.751885	Bac_DnaA	Chromosome_initiator_DnaA-like;DnaA;Hda;Hda_Enterobact;P-loop_NTPase	Complete proteome {ECO:0000313|Proteomes:UP000008962};ECO:0000256|SAAS:SAAS00634466};ECO:0000256|SAAS:SAAS00634468}	27.471	241	DNA replication;negative regulation of DNA-dependent DNA replication initiation				strand:- yfgE description:conserved hypothetical protein
Cluster 3	A0A0H3NM15	Chromosome:1854121-1854855		Acts as a flagellar brake, regulating swimming andswarming in a bis-(3'-5') cyclic diguanylic acid (c-di-GMP)-dependent manner. Binds 1 c-di-GMP dimer per subunit. Increasinglevels of c-di-GMP lead to decreased motility.	-0.385034	0.641565	0.477335	-1.35075	-0.843139	PilZ;YcgR	PilZ_domain;Split_barrel_FMN-bd;T3SS_YcgR;T3SS_YcgR_N	Bacterial flagellum {ECO:0000256|HAMAP-Rule:MF_01457};c-di-GMP {ECO:0000256|HAMAP-Rule:MF_01457};Complete proteome {ECO:0000313|Proteomes:UP000008962};Nucleotide-binding {ECO:0000256|HAMAP-Rule:MF_01457}	27.668	244	bacterial-type flagellum-dependent cell motility;regulation of bacterial-type flagellum-dependent cell motility by regulation of motor speed	cofactor binding;cyclic-di-GMP binding	bacterial-type flagellum basal body	Bacterial flagellum basal body{ECO:0000256|HAMAP-Rule:MF_01457}.	strand:+ ycgR description:conserved hypothetical protein
Cluster 3	A0A0H3NHS7	Chromosome:1931637-1932296	yebE		-0.949622	0.661052	0.420742	-1.25575	-0.65764	DUF533	TerB-like;YebE	Complete proteome {ECO:0000313|Proteomes:UP000008962};Membrane {ECO:0000256|SAM:Phobius};Transmembrane {ECO:0000256|SAM:Phobius};Transmembrane helix {ECO:0000256|SAM:Phobius}	23.661	219			integral component of membrane		strand:- yebE description:conserved hypothetical protein
Cluster 3	A0A0H3NBE8	Chromosome:998757-1000100	ycaJ		-0.459928	1.04269	1.11251	-1.50158	0.160066	AAA;AAA_assoc_2;MgsA_C	AAA_assoc_2;AAA+_ATPase;ATPase_AAA_core;DNA_pol3_clamp-load_cplx_C;MgsA_C;P-loop_NTPase	Coiled coil {ECO:0000256|SAM:Coils};Complete proteome {ECO:0000313|Proteomes:UP000008962}	49.572	447	DNA replication	ATP binding;DNA binding			strand:+ ycaJ description:conserevd hypothetical protein
Cluster 3	A0A0H3NJC2	Chromosome:901532-902005			-0.808243	0.930412	1.00801	-1.56605	-0.336493	Fe_dep_repr_C;Fe_dep_repress	Fe_dep_repressor;Fe_dep_repressor_sf;HTH_DTXR;Iron_dep_repressor;WH_DNA-bd_sf;WH-like_DNA-bd_sf	Complete proteome {ECO:0000313|Proteomes:UP000008962}	17.727	157		DNA binding;DNA-binding transcription factor activity;protein dimerization activity;transition metal ion binding			strand:+
Cluster 3	A0A0H3N990	Chromosome:625123-626253	ybdG		-1.03745	1.0455	0.486978	-1.70018	0.106112	MS_channel	LSM_dom_sf;MscC_channel_C;MscS_channel;YbdG	Complete proteome {ECO:0000313|Proteomes:UP000008962};Membrane {ECO:0000256|SAM:Phobius};Transmembrane {ECO:0000256|SAM:Phobius};Transmembrane helix {ECO:0000256|SAM:Phobius}	42.307	376	cellular response to osmotic stress	mechanosensitive ion channel activity	integral component of membrane		strand:- ybdG description:hypothetical membrane protein
Cluster 3	A0A0H3NIC7	Chromosome:4428500-4429324	iclR		-1.14181	1.0804	0.703497	-1.10431	-0.101642	HTH_IclR;IclR	GAF-like_dom_sf;Tscrpt_reg_IclR_C;Tscrpt_reg_IclR_N;WH_DNA-bd_sf;WH-like_DNA-bd_sf	Complete proteome {ECO:0000313|Proteomes:UP000008962}	29.614	274	regulation of transcription, DNA-templated	DNA binding			strand:- iclR description:acetate operon repressor
Cluster 3	A0A0H3NMT2	Chromosome:3825989-3827560	yhjS		-1.30681	0.57491	1.10497	-1.35779	-0.170423	CBP_GIL	BcsE	Complete proteome {ECO:0000313|Proteomes:UP000008962}	59.306	523		cyclic-di-GMP binding			strand:+ yhjS description:conserved hypothetical protein
Cluster 3	A0A0H3NM58	Chromosome:3442143-3442976	agaR		-0.843271	0.837023	0.324591	-1.05617	-0.113717	DeoRC;HTH_DeoR	DeoR_C;DeoR_HTH;NagB/RpiA_transferase-like;Tscrpt_reg_HTH_DeoR_CS;WH_DNA-bd_sf;WH-like_DNA-bd_sf	Complete proteome {ECO:0000313|Proteomes:UP000008962};DNA-binding {ECO:0000256|SAAS:SAAS01006767};Transcription {ECO:0000256|SAAS:SAAS01006791};Transcription regulation {ECO:0000256|SAAS:SAAS01006775}	30.156	277		DNA binding;DNA-binding transcription factor activity			strand:- agaR description:hypothetical transcriptional repressor
Cluster 3	A0A0H3ND63	Chromosome:1627502-1628995	ansP		-1.01169	0.869523	0.768291	-1.52541	-0.529698	AA_permease	AA/rel_permease1;AA-permease/SLC12A_dom;Amoino_acid_permease_CS	Complete proteome {ECO:0000313|Proteomes:UP000008962};Membrane {ECO:0000256|SAM:Phobius};Transmembrane {ECO:0000256|SAM:Phobius};Transmembrane helix {ECO:0000256|SAM:Phobius}	54.003	497	amino acid transport	transmembrane transporter activity	integral component of membrane		strand:+ ansP description:L-asparagine permease
Cluster 3	A0A0H3NHX2	Chromosome:1977691-1978521	motA		-1.30906	0.808106	0.720576	-1.25169	-0.0721683	MotA_ExbB	Flag_MotA_CS;Flagellar_motor_stator_MotA;MotA_ExbB_proton_chnl	Complete proteome {ECO:0000313|Proteomes:UP000008962};Membrane {ECO:0000256|SAM:Phobius};Transmembrane {ECO:0000256|SAM:Phobius};Transmembrane helix {ECO:0000256|SAM:Phobius}	30.073	276			integral component of membrane		strand:- motA description:motility protein A
Cluster 3	A0A0H3NKF5	Chromosome:4489330-4490409	alr-b	Catalyzes the interconversion of L-alanine and D-alanine. May also act on other amino acids.	-0.891196	1.51141	1.26198	-0.74273	-0.37299	Ala_racemase_C;Ala_racemase_N	Ala_racemase;Ala_racemase/Decarboxylase_C;Ala_racemase_C;Ala_racemase_N;Ala_racemase_pyridoxalP-BS;PLP-binding_barrel	Complete proteome {ECO:0000313|Proteomes:UP000008962};ECO:0000256|PIRSR:PIRSR600821-50, ECO:0000256|SAAS:SAAS00418093};ECO:0000256|SAAS:SAAS00059160}	39.075	359	D-alanine biosynthetic process	alanine racemase activity;pyridoxal phosphate binding			strand:+ alr-b description:alanine racemase
Cluster 3	A0A0H3NUZ2	Chromosome:4289814-4291187	cpxA		-0.484978	1.1507	1.3303	-1.23938	-0.79287	CpxA_peri;HAMP;HATPase_c;HisKA	CpxA_peri;CpxA_peri_sf;HAMP_dom;HATPase_C;HATPase_C_sf;His_kinase_dom;HisK_dim/P;HisK_dim/P_sf;Sig_transdc_His_kin-like_C	ATP-binding {ECO:0000256|SAAS:SAAS00925949};Coiled coil {ECO:0000256|SAM:Coils};Complete proteome {ECO:0000313|Proteomes:UP000008962};ECO:0000256|SAM:Phobius};Kinase {ECO:0000256|SAAS:SAAS01003914, ECO:0000313|EMBL:CBW20096.1};Membrane {ECO:0000256|SAAS:SAAS00925724, ECO:0000256|SAM:Phobius};Nucleotide-binding {ECO:0000256|SAAS:SAAS00925310};Transferase {ECO:0000256|SAAS:SAAS01003669};Two-compone…	51.61	457		ATP binding;phosphorelay sensor kinase activity	integral component of membrane		strand:- cpxA description:two-component sensor kinase protein
Cluster 3	A0A0H3NUR8	Chromosome:4257193-4257996	yihW		-0.700834	1.81145	0.867034	-0.831208	-0.00696693	DeoRC;HTH_DeoR	ArsR-like_HTH;DeoR_C;DeoR_HTH;NagB/RpiA_transferase-like;Tscrpt_reg_HTH_DeoR_CS;WH_DNA-bd_sf;WH-like_DNA-bd_sf	Complete proteome {ECO:0000313|Proteomes:UP000008962};DNA-binding {ECO:0000256|SAAS:SAAS01006767};Transcription {ECO:0000256|SAAS:SAAS01006791};Transcription regulation {ECO:0000256|SAAS:SAAS01006775}	29.045	267		DNA binding;DNA-binding transcription factor activity			strand:+ yihW description:hypothetical DeoR-family transcriptional regulator
Cluster 3	A0A0H3NC72	Chromosome:1789065-1789361	yciI		-0.219061	1.32332	1.34616	-1.17644	-0.63944	YCII	Dimeric_a/b-barrel;YCII	Complete proteome {ECO:0000313|Proteomes:UP000008962}	10.594	98					strand:+ yciI description:conserved hypothetical protein
Cluster 3	A0A0H3NG37	Chromosome:2701376-2701714	glnB		-0.336832	1.57559	1.27697	-0.761929	-0.384981	P-II	N-reg_PII;N-reg_PII/ATP_PRibTrfase_C;N-reg_PII_CS;N-reg_PII_urydylation_site;N-reg_PII-like_a/b	Complete proteome {ECO:0000313|Proteomes:UP000008962};Phosphoprotein {ECO:0000256|PIRSR:PIRSR602187-50};Transcription {ECO:0000256|RuleBase:RU003936};Transcription regulation {ECO:0000256|RuleBase:RU003936}	12.425	112	regulation of nitrogen utilization	enzyme regulator activity;nucleotide binding			strand:- glnB description:nitrogen regulatory protein p-II
Cluster 3	A0A0H3NTU2	Chromosome:3961133-3962338		Catalyzes the sodium-dependent transport of glutamate	-0.383675	-1.004	0.318899	0.247963	-1.41807	Glt_symporter	GltS	Amino-acid transport {ECO:0000256|HAMAP-Rule:MF_02062};Cell inner membrane {ECO:0000256|HAMAP-Rule:MF_02062};Cell membrane {ECO:0000256|HAMAP-Rule:MF_02062};Complete proteome {ECO:0000313|Proteomes:UP000008962};Ion transport {ECO:0000256|HAMAP-Rule:MF_02062};Membrane {ECO:0000256|HAMAP-Rule:MF_02062};Sodium {ECO:0000256|HAMAP-Rule:MF_02062};Sodium transport {ECO:0000256|HAMAP-Rule:MF_02062};Sympo…	42.267	401	L-glutamate transmembrane transport	glutamate:sodium symporter activity	integral component of membrane;plasma membrane	Multi-pass membrane protein {ECO:0000256|HAMAP-Rule:MF_02062}.;Cell inner membrane {ECO:0000256|HAMAP-Rule:MF_02062}	strand:- gltS description:glutamate permease
Cluster 3	A0A0H3NRE0	Chromosome:3184843-3185538		Sequence-specific endonuclease that cleaves unmethylatedGATC sequences. It is involved in DNA mismatch repair	-0.449189	-1.13427	0.932775	0.392142	-1.288	MutH	DNA_mismatch_repair_MutH;DNA_rep_MutH/RE_typeII;DNA_rep_MutH/RE_typeII_sf;Restrct_endonuc-II-like	Complete proteome {ECO:0000313|Proteomes:UP000008962};ECO:0000256|SAAS:SAAS00769589};ECO:0000256|SAAS:SAAS00769593};ECO:0000256|SAAS:SAAS00769611};ECO:0000256|SAAS:SAAS00869549};ECO:0000256|SAAS:SAAS00869559};ECO:0000256|SAAS:SAAS00869563}	25.409	231	DNA modification;mismatch repair	DNA binding;endonuclease activity	cytoplasm	Cytoplasm {ECO:0000256|HAMAP-Rule:MF_00759,ECO:0000256|SAAS:SAAS00769617}.	strand:+ mutH description:DNA mismatch repair protein mutH
Cluster 3	A0A0H3NQP3	Chromosome:2968926-2969453	ygaP		-0.368129	-0.805215	0.537618	0.0648092	-1.5441	DUF2892;Rhodanese	DUF2892;Rhodanese-like_dom;Rhodanese-like_dom_sf	Complete proteome {ECO:0000313|Proteomes:UP000008962};Membrane {ECO:0000256|SAM:Phobius};Transmembrane {ECO:0000256|SAM:Phobius};Transmembrane helix {ECO:0000256|SAM:Phobius}	18.593	175			integral component of membrane		strand:+ ygaP description:conserved hypothetical protein
Cluster 3	A0A0H3NKR8	Chromosome:2834452-2836113	recN	May be involved in recombinational repair of damagedDNA.	-0.592522	-1.11589	1.6061	-0.228259	-0.922569	SMC_N	DNA_recomb/repair_RecN;P-loop_NTPase;RecF/RecN/SMC_N	Coiled coil {ECO:0000256|SAM:Coils};Complete proteome {ECO:0000313|Proteomes:UP000008962};DNA damage {ECO:0000256|PIRNR:PIRNR003128};DNA repair {ECO:0000256|PIRNR:PIRNR003128}	61.309	553	DNA recombination;DNA repair	ATP binding			strand:+ recN description:DNA repair protein
Cluster 3	A0A0H3NHJ3	Chromosome:1867273-1867734			-0.72984	-1.05672	0.948033	0.677457	-1.13193	CxxCxxCC	Puta_zinc/iron-chelating_dom;UCP006173	Complete proteome {ECO:0000313|Proteomes:UP000008962}	18.01	153					strand:- ycgN description:hypothetical protein
Cluster 3	A0A0H3NB41	Chromosome:1414841-1415842	ynhG		-0.768843	-1.27455	0.852067	-0.0924633	-0.863169	LysM;YkuD	LD_TPept_cat_dom;LysM_dom;Transpep_catalytic_dom	Complete proteome {ECO:0000313|Proteomes:UP000008962};Signal {ECO:0000256|SAM:SignalP}	36.129	333		transferase activity			strand:+ ynhG description:hypothetical exported protein
Cluster 3	A0A0H3NGW4	Chromosome:1657895-1658434	rimL		-0.308761	-0.863929	0.76944	-0.477824	-1.22071	Acetyltransf_3	Acyl_CoA_acyltransferase;GNAT_dom	Complete proteome {ECO:0000313|Proteomes:UP000008962};Transferase {ECO:0000313|EMBL:CBW17636.1}	20.605	179		transferase activity			strand:- rimL description:ribosomal-protein-serine acetyltransferase
Cluster 3	A0A0H3NJJ2	Chromosome:972397-974055	ybjD		-0.292665	-0.71001	0.0560116	0.611702	-1.70618	DUF2813	DUF2813;P-loop_NTPase;TOPRIM_domain;TOPRIM_OLD	Complete proteome {ECO:0000313|Proteomes:UP000008962}	63.546	552					strand:+ ybjD description:conserved hypothetical protein
Cluster 3	A0A0H3NHK6	Chromosome:4011866-4012456	uhpA		-0.651369	-0.798255	-0.830223	0.773961	-0.88219	GerE;Response_reg	CheY-like_superfamily;Sig_transdc_resp-reg_C-effctor;Sig_transdc_resp-reg_receiver;Tscrpt_reg_LuxR_C	Complete proteome {ECO:0000313|Proteomes:UP000008962};DNA-binding {ECO:0000256|SAAS:SAAS01008967};Phosphoprotein {ECO:0000256|PROSITE-ProRule:PRU00169};Transcription {ECO:0000256|SAAS:SAAS00793417};Transcription regulation {ECO:0000256|SAAS:SAAS00793371}	20.79	196	phosphorelay signal transduction system;regulation of transcription, DNA-templated	DNA binding			strand:- uhpA description:two-component system response regulator protein
Cluster 3	A0A0H3N7Q4	Chromosome:218305-220779	hrpB		0.016751	-1.02586	-0.188345	0.364789	-1.44167	DEAD;HA2;Helicase_C;HrpB_C	DEAD/DEAH_box_helicase_dom;Helicase_ATP-bd;Helicase_C;Helicase-assoc_dom;HrpB;P-loop_NTPase;RNA_helicase_ATP-dep_HrpB_C	ATP-binding {ECO:0000313|EMBL:CBW16292.1};Complete proteome {ECO:0000313|Proteomes:UP000008962};Helicase {ECO:0000313|EMBL:CBW16292.1};Hydrolase {ECO:0000313|EMBL:CBW16292.1};Nucleotide-binding {ECO:0000313|EMBL:CBW16292.1}	90.843	824		ATP binding;ATP-dependent helicase activity;nucleic acid binding			strand:+ hrpB description:ATP-dependent helicase HrpB
Cluster 3	A0A0H3NBB8	Chromosome:1549230-1549757	ydeJ		-0.878956	-0.80412	-0.0194352	0.472029	-0.99926	CinA	CinA_C;CinA-like_C	Complete proteome {ECO:0000313|Proteomes:UP000008962}	18.911	175					strand:- ydeJ description:conserved hypothetical protein
Cluster 3	A0A0H3NCQ2	Chromosome:135901-137562	ilvI		-0.876518	-0.699192	-0.212118	1.32111	-1.20242	TPP_enzyme_C;TPP_enzyme_M;TPP_enzyme_N	Acetolactate_synth_lsu;AHAS_TPP;DHS-like_NAD/FAD-binding_dom;THDP-binding;Thiamin_PyroP_enz_cen_dom;Thiamin_PyroP_enz_TPP-bd_dom;TPP_enzyme-bd_C;TPP-bd_CS	{ECO:0000256|RuleBase:RU003591};Amino-acid biosynthesis {ECO:0000256|RuleBase:RU003591};Complete proteome {ECO:0000313|Proteomes:UP000008962};Magnesium {ECO:0000256|RuleBase:RU003591};Metal-binding {ECO:0000256|RuleBase:RU003591};Thiamine pyrophosphate {ECO:0000256|RuleBase:RU003591};Transferase {ECO:0000256|RuleBase:RU003591}	60.624	553	isoleucine biosynthetic process;valine biosynthetic process	acetolactate synthase activity;flavin adenine dinucleotide binding;magnesium ion binding;thiamine pyrophosphate binding			strand:+ ilvI description:acetolactate synthase isozyme III large subunit
Cluster 3	A0A0H3NB17	Chromosome:1378873-1379337	nlpC		-0.57777	-0.699741	-0.701155	0.568751	-1.09964	NLPC_P60	NLP_P60_dom;Papain_like_cys_pep_sf	Complete proteome {ECO:0000313|Proteomes:UP000008962};Lipoprotein {ECO:0000313|EMBL:CBW17374.1};Signal {ECO:0000256|SAM:SignalP}	17.46	154					strand:+ nlpC description:hypothetical lipoprotein
Cluster 3	A0A0H3NJA9	Chromosome:882942-883937	ybhG		-0.215943	-0.773754	0.251156	1.08135	-1.76324	HlyD_D23	HlyD_D23;UPF0194_membrane_YbhG	Complete proteome {ECO:0000313|Proteomes:UP000008962};ECO:0000256|SAAS:SAAS00423668};Periplasm {ECO:0000256|HAMAP-Rule:MF_01304};Signal {ECO:0000256|HAMAP-Rule:MF_01304}	36.31	331			periplasmic space	Periplasm {ECO:0000256|HAMAP-Rule:MF_01304,ECO:0000256|SAAS:SAAS00315020}.	strand:-
Cluster 3	A0A0H3NMA6	Chromosome:3538294-3539364	degS		0.00520502	-0.525844	-0.653242	1.44447	-1.49208	PDZ_2	PDZ;PDZ_sf;Pept_S1C_DegS;Peptidase_S1_PA;Peptidase_S1C	Complete proteome {ECO:0000313|Proteomes:UP000008962};Hydrolase {ECO:0000313|EMBL:CBW19417.1};Protease {ECO:0000313|EMBL:CBW19417.1}	37.795	356		serine-type endopeptidase activity			strand:+ degS description:serine protease
Cluster 3	A0A0H3NAQ3	Chromosome:1253924-1254889	ycfS		0.0811555	-0.771145	0.138228	1.63167	-1.17994	LysM;YkuD	LD_TPept_cat_dom;LysM_dom;Transpep_catalytic_dom	Complete proteome {ECO:0000313|Proteomes:UP000008962};Signal {ECO:0000256|SAM:SignalP}	34.583	321		transferase activity			strand:- ycfS description:hypothetical exported protein
Cluster 3	A0A0H3NH06	Chromosome:3069908-3070198			0.429499	-1.08227	-0.312439	0.668576	-1.52769	DUF1778	Ribbon_hlx_hlx;Vibrio_phage_ICP1_Orf50	Complete proteome {ECO:0000313|Proteomes:UP000008962}	10.678	96	regulation of transcription, DNA-templated				strand:+
Cluster 3	A0A0H3NWH4	Chromosome:4851993-4853009		Catalyzes both the ATP-dependent activation ofexogenously supplied lipoate to lipoyl-AMP and the transfer of theactivated lipoyl onto the lipoyl domains of lipoate-dependentenzymes.	-1.53836	0.111186	-0.907383	1.22023	-0.394747	BPL_LplA_LipB;Lip_prot_lig_C	BPL_LPL_catalytic;Lipoate_ligase_A;Lipoate_protein_ligase_C;LipoylTrfase_LipoateP_Ligase	Complete proteome {ECO:0000313|Proteomes:UP000008962};ECO:0000256|SAAS:SAAS00026749};ECO:0000256|SAAS:SAAS00428641};ECO:0000256|SAAS:SAAS00603725, ECO:0000313|EMBL:CBW20592.1};ECO:0000256|SAAS:SAAS00894000}	37.934	338	protein lipoylation	ATP binding;lipoate-protein ligase activity	cytoplasm	Cytoplasm {ECO:0000256|HAMAP-Rule:MF_01602,ECO:0000256|SAAS:SAAS00894009}.	strand:- lplA description:lipoate-protein ligase A
Cluster 3	A0A0H3NHB4	Chromosome:3157418-3158623	csdA		-1.12914	0.206251	-0.932957	0.754498	-0.802745	Aminotran_5	Aminotrans_V_dom;Aminotrans_V_PyrdxlP_BS;Cys_desulphurase_CdsA;PyrdxlP-dep_Trfase;PyrdxlP-dep_Trfase_dom1;PyrdxlP-dep_Trfase_major	Aminotransferase {ECO:0000313|EMBL:CBW19063.1};Coiled coil {ECO:0000256|SAM:Coils};Complete proteome {ECO:0000313|Proteomes:UP000008962};Pyridoxal phosphate {ECO:0000256|SAAS:SAAS00023586};Transferase {ECO:0000313|EMBL:CBW19063.1}	43.169	401	iron-sulfur cluster assembly	cysteine desulfurase activity;transaminase activity			strand:+ csdA description:possible aminotransferase
Cluster 3	A0A0H3NHE2;A0A0H3NGS6	Chromosome:1819397-1820794;Chromosome:1616060-1617448	narK;narU		-1.49246	0.150015	-0.951646	0.471488	0.174789	MFS_1	MFS;MFS_trans_sf;NO3_transporter	Complete proteome {ECO:0000313|Proteomes:UP000008962};Membrane {ECO:0000256|SAM:Phobius};Transmembrane {ECO:0000256|SAM:Phobius};Transmembrane helix {ECO:0000256|SAM:Phobius}	49.827	465		nitrate transmembrane transporter activity;nitrite transmembrane transporter activity	integral component of membrane		strand:- narK description:nitrite extrusion protein (nitrite facilitator)
Cluster 3	A0A0H3NCB9	Chromosome:1941560-1942531	msbB	Catalyzes the transfer of myristate from myristoyl-acylcarrier protein (ACP) to Kdo(2)-(lauroyl)-lipid IV(A) to formKdo(2)-lipid A.	-0.91677	0.0656715	-1.65777	0.784445	-0.0698724	Lip_A_acyltrans	LipA_acyltrans;Lipid_A_MsbB	Cell inner membrane {ECO:0000256|HAMAP-Rule:MF_01944};Cell membrane {ECO:0000256|HAMAP-Rule:MF_01944};Complete proteome {ECO:0000313|Proteomes:UP000008962};ECO:0000313|EMBL:CBW17917.1};Lipopolysaccharide biosynthesis {ECO:0000256|HAMAP-Rule:MF_01944};Membrane {ECO:0000256|HAMAP-Rule:MF_01944};Transmembrane {ECO:0000256|HAMAP-Rule:MF_01944};Transmembrane helix {ECO:0000256|HAMAP-Rule:MF_01944}	37.287	323	Kdo2-lipid A biosynthetic process;lipopolysaccharide biosynthetic process	myristoyltransferase activity	Gram-negative-bacterium-type cell wall;integral component of plasma membrane	Single-pass membrane protein {ECO:0000256|HAMAP-Rule:MF_01944}.;Cell inner membrane {ECO:0000256|HAMAP-Rule:MF_01944}	strand:- msbB description:lipid A acyltransferase
Cluster 3	A0A0H3NLN2	Chromosome:3132002-3133342	gudD		-0.60994	-0.0897801	-0.91341	0.554094	-1.29523	MR_MLE_C	Enolase_C-like;Enolase-like_C_sf;Enolase-like_N;Glucarate_dehydratase;GlucD-like;Mandelate_racemase_C;Mandelate_racemase-like	Complete proteome {ECO:0000313|Proteomes:UP000008962}	49.174	446	glucarate catabolic process	glucarate dehydratase activity;magnesium ion binding			strand:- gudD description:probable glucarate dehydratase 1
Cluster 3	A0A0H3NQD1	Chromosome:2886920-2887495	cI		-0.206922	-0.743643	-1.44344	1.3814	-0.346891	Phage_CI_C;Phage_CI_repr	Phage_CI_C;Phage_CI_repr	Complete proteome {ECO:0000313|Proteomes:UP000008962}	20.556	191	negative regulation of transcription, DNA-templated;protein complex oligomerization	DNA binding			strand:+ cI description:bacteriophage repressor protein cI
Cluster 3	A0A0H3NIL6	Chromosome:2163953-2165014	rfbU		-0.281517	0.95758	-0.923278	1.01953	-1.54079	Glyco_transf_4;Glycos_transf_1	Glyco_trans_1;Glyco_trans_4-like_N	Complete proteome {ECO:0000313|Proteomes:UP000008962};Transferase {ECO:0000313|EMBL:CBW18159.1}	40.682	353		transferase activity			strand:- rfbU description:glycosyltransferase
Cluster 3	A0A0H3NDS7	Chromosome:1906143-1907582	yebU	Specifically methylates the cytosine at position 1407(m5C1407) of 16S rRNA.	-0.953647	0.573278	-0.893966	1.124	-1.28281	Methyltr_RsmB-F;Methyltr_RsmF_N;Methyltranf_PUA	Fmu/NOL1/Nop2p_CS;Methyltr_RsmF_N;MeTrfase_RsmB/NOP2;Nol1_Nop2_Fmu_2;Nop2p;RCMT;rRNA_ssu_MeTfrase_F;SAM-dependent_MTases	Complete proteome {ECO:0000313|Proteomes:UP000008962};ECO:0000256|PROSITE-ProRule:PRU01023, ECO:0000256|SAAS:SAAS00500162};ECO:0000256|PROSITE-ProRule:PRU01023, ECO:0000256|SAAS:SAAS00500183};ECO:0000256|SAAS:SAAS00011827};ECO:0000256|SAAS:SAAS00312149};ProRule:PRU01023, ECO:0000256|SAAS:SAAS00500177};ProRule:PRU01023, ECO:0000256|SAAS:SAAS00500180}	53.29	479		RNA binding;rRNA (cytosine) methyltransferase activity	cytoplasm	Cytoplasm {ECO:0000256|HAMAP-Rule:MF_01579,ECO:0000256|SAAS:SAAS00336474}.	strand:+ yebU description:conserved hypothetical protein
Cluster 3	A0A0H3NKT2	Chromosome:1411048-1411794	sufC		-0.28358	0.189514	-1.11972	0.541934	-1.4358	ABC_tran	AAA+_ATPase;ABC_transporter_CS;ABC_transporter-like;FeS-cluster_ATPase_SufC;P-loop_NTPase	Complete proteome {ECO:0000313|Proteomes:UP000008962};ECO:0000313|EMBL:CBW17401.1};Nucleotide-binding {ECO:0000256|PROSITE-ProRule:PRU00434}	27.685	248		ATP binding;ATPase activity			strand:+ sufC description:hypothetical ABC transport ATP-binding subunit
Cluster 3	A0A0H3NDC6	Chromosome:1731357-1732322	ycjG		-0.0512458	-0.172763	-1.04056	0.747915	-1.38875	MR_MLE_C;MR_MLE_N	Dipeptide_epimerase;Enolase_C-like;Enolase-like_C_sf;Enolase-like_N;Mandel_Rmase/mucon_lact_enz_CS;Mandelate_racemase_C;Mandelate_racemase_N_dom	Complete proteome {ECO:0000313|Proteomes:UP000008962};Metal-binding {ECO:0000256|SAAS:SAAS01101683}	34.678	321	cellular amino acid catabolic process	racemase and epimerase activity, acting on amino acids and derivatives			strand:- ycjG description:hypothetical mandelate racemase / muconate lactonizing enzyme family protein
Cluster 3	A0A0H3N9V9	Chromosome:445727-448867		SbcCD cleaves DNA hairpin structures. These structurescan inhibit DNA replication and are intermediates in certain DNArecombination reactions. The complex acts as a 3'->5' doublestrand exonuclease that can open hairpins. It also has a 5'single-strand endonuclease activity	-0.760313	-0.348791	0.254986	0.386795	-1.51614		P-loop_NTPase;SbcC_gammaproteobac_type;SbcC-like	Coiled coil {ECO:0000256|RuleBase:RU363070};Complete proteome {ECO:0000313|Proteomes:UP000008962};DNA recombination {ECO:0000256|RuleBase:RU363070};DNA replication {ECO:0000256|RuleBase:RU363070};ECO:0000313|EMBL:CBW16490.1};Endonuclease {ECO:0000256|RuleBase:RU363070};Hydrolase {ECO:0000256|RuleBase:RU363070};Nuclease {ECO:0000256|RuleBase:RU363070}	117.82	1046	DNA recombination;DNA repair;DNA replication	endonuclease activity;exonuclease activity			strand:- sbcC description:exonuclease SbcC
Cluster 3	A0A0H3NKA8	Chromosome:4436182-4436721			-1.07084	-0.0561985	0.407345	0.472831	-1.62986	DUF2058	DUF2058	Coiled coil {ECO:0000256|SAM:Coils};Complete proteome {ECO:0000313|Proteomes:UP000008962}	20.158	179					strand:+
Cluster 3	A0A0H3NJL1	Chromosome:4157587-4158666	wecF	Catalyzes the synthesis of Und-PP-GlcNAc-ManNAcA-Fuc4NAc(Lipid III), the third lipid-linked intermediate involved in ECAsynthesis.	-0.995886	-0.272041	-0.12008	0.17112	-1.25525	Glyco_transf_56	WecF	Complete proteome {ECO:0000313|Proteomes:UP000008962};ECO:0000256|SAAS:SAAS00646112};ECO:0000256|SAAS:SAAS00646113};ECO:0000256|SAAS:SAAS00646116};ECO:0000256|SAAS:SAAS00646126};ECO:0000256|SAAS:SAAS00646128}	40.513	359	enterobacterial common antigen biosynthetic process	4-acetamido-4,6-dideoxy-D-galactose transferase activity;fucosyltransferase activity	plasma membrane	Peripheral membraneprotein {ECO:0000256|HAMAP-Rule:MF_01002,ECO:0000256|SAAS:SAAS00646120}.;Cell inner membrane {ECO:0000256|HAMAP-Rule:MF_01002, ECO:0000256|SAAS:SAAS00646120}	strand:+
Cluster 3	A0A0H3NNE2	Chromosome:4154655-4155203	rffC	Catalyzes the acetylation of dTDP-fucosamine (dTDP-4-amino-4,6-dideoxy-D-galactose) to dTDP-Fuc4NAc, which is utilizedin the biosynthesis of the enterobacterial common antigen (ECA)	-0.59816	-0.23456	-0.150886	0.195376	-1.61253		AcTrfase_WecD;Acyl_CoA_acyltransferase;GNAT_dom	Acyltransferase {ECO:0000256|HAMAP-Rule:MF_02027};Complete proteome {ECO:0000313|Proteomes:UP000008962};Transferase {ECO:0000256|HAMAP-Rule:MF_02027}	20.018	182	enterobacterial common antigen biosynthetic process	N-acetyltransferase activity			strand:+ rffC description:lipopolysaccharide biosynthesis protein
Cluster 3	A0A0H3NSW9	Chromosome:3635181-3635399			-1.24887	0.318969	-0.100902	0.114664	-1.28458	UPF0270	UPF0270;YehU-like_sf	Complete proteome {ECO:0000313|Proteomes:UP000008962}	8.3504	72					strand:+ yheU description:conserved hypothetical protein
Cluster 3	A0A0H3NG04	Chromosome:3340712-3341446	exbB		-1.40979	0.367169	0.643685	0.0326309	-1.38639	MotA_ExbB	MotA_ExbB_proton_chnl;TonB_ExbB_1	Complete proteome {ECO:0000313|Proteomes:UP000008962};Membrane {ECO:0000256|SAM:Phobius};Protein transport {ECO:0000256|RuleBase:RU004057};Transmembrane {ECO:0000256|SAM:Phobius};Transmembrane helix {ECO:0000256|SAM:Phobius};Transport {ECO:0000256|RuleBase:RU004057}	26.179	244	protein transport	transmembrane transporter activity	integral component of membrane	Membrane {ECO:0000256|RuleBase:RU004057};Multi-pass membrane protein {ECO:0000256|RuleBase:RU004057}.	strand:- exbB description:biopolymer transport ExbB protein
Cluster 3	A0A0H3NFV3	Chromosome:3274081-3275436	galP		-0.778941	0.245998	-0.0866608	-0.0232595	-1.47524	Sugar_tr	MFS_dom;MFS_sugar_transport-like;MFS_trans_sf;Sugar/inositol_transpt;Sugar_transporter_CS	Coiled coil {ECO:0000256|SAM:Coils};Complete proteome {ECO:0000313|Proteomes:UP000008962};Membrane {ECO:0000256|SAM:Phobius};Transmembrane {ECO:0000256|SAM:Phobius};Transmembrane helix {ECO:0000256|SAM:Phobius};Transport {ECO:0000256|RuleBase:RU003346}	49.69	451		transmembrane transporter activity	integral component of membrane		strand:+ galP description:galactose-proton symport (galactose transporter)
Cluster 3	A0A0H3NLP1	Chromosome:1744020-1745012	sapD		-1.06684	0.184821	-0.111143	0.471996	-1.5282	ABC_tran;oligo_HPY	AAA+_ATPase;ABC_transporter-like;Oligopep_ABC_C;P-loop_NTPase	Complete proteome {ECO:0000313|Proteomes:UP000008962};ECO:0000256|SAAS:SAAS00554975, ECO:0000313|EMBL:CBW17720.1};ECO:0000256|SAAS:SAAS00554985};Transport {ECO:0000256|SAAS:SAAS00554993}	37.571	330	peptide transport	ATP binding;ATPase activity			strand:+ sapD description:peptide transport system ATP-binding protein SapD
Cluster 3	A0A0H3NKB8	Chromosome:2611826-2612464		Catalyzes the transfer of a formyl group from 10-formyltetrahydrofolate to 5-phospho-ribosyl-glycinamide (GAR),producing 5-phospho-ribosyl-N-formylglycinamide (FGAR) andtetrahydrofolate.	-0.972622	0.357728	0.248169	0.00519437	-1.39455	Formyl_trans_N	Formyl_transf_N;Formyl_transf_N_sf;GART;GART_AS	Complete proteome {ECO:0000313|Proteomes:UP000008962};ECO:0000256|SAAS:SAAS01094272, ECO:0000313|EMBL:CBW18565.1};Purine biosynthesis {ECO:0000256|HAMAP-Rule:MF_01930}	23.479	212	'de novo' IMP biosynthetic process	phosphoribosylglycinamide formyltransferase activity			strand:+ purN description:phosphoribosylglycinamidine myltransferase
Cluster 3	A0A0H3NDM2	Chromosome:485713-486303	thiJ		-1.02536	-0.516089	0.40557	0.603506	-1.27889	DJ-1_PfpI	Class_I_gatase-like;DJ-1;DJ-1/PfpI	Complete proteome {ECO:0000313|Proteomes:UP000008962}	20.767	196					strand:- thiJ description:4-methyl-5(b-hydroxyethyl)-thiazole monophosphate biosynthesis (ThiJ) protein
Cluster 3	A0A0H3NVU2	Chromosome:4615985-4616725			-1.56272	0.111036	0.467066	0.314129	-1.15496	SBP_bac_3	Iontro_rcpt;SBP_3_CS;Solute-binding_3/MltF_N	Complete proteome {ECO:0000313|Proteomes:UP000008962};Signal {ECO:0000256|SAM:SignalP}	27.408	246		ionotropic glutamate receptor activity	membrane		strand:-
Cluster 3	A0A0H3NCN2	Chromosome:1943983-1944984	znuA		-1.35388	-0.1897	0.538924	0.835792	-1.21813	ZnuA	ZnuA;ZnuA-like	Coiled coil {ECO:0000256|SAM:Coils};Complete proteome {ECO:0000313|Proteomes:UP000008962};Signal {ECO:0000256|SAM:SignalP}	36.509	333	zinc ion transport	metal ion binding			strand:- znuA description:high-affinity zinc uptake system periplasmic binding protein
Cluster 3	A0A0H3N9V2	Chromosome:441345-442022	aroM		-0.83994	-0.421975	0.242583	1.41416	-1.54458	AroM	Uncharacterised_AroM	Complete proteome {ECO:0000313|Proteomes:UP000008962}	24.601	225					strand:+ aroM description:AroM protein
Cluster 3	A0A0H3P192	pSLT_SL1344:76217-77206	repA2		-0.554901	0.279559	0.21263	-0.365783	-1.74029	Rep_3	Initiator_Rep_prot	Complete proteome {ECO:0000313|Proteomes:UP000008962};Plasmid {ECO:0000313|EMBL:CCF76789.1}	37.524	329	DNA replication initiation	DNA-directed DNA polymerase activity	extrachromosomal circular DNA		strand:+ repA2 description:DNA replication
Cluster 3	A0A0H3P012	pSLT_SL1344:56447-57079	rlgA		-0.32138	0.243077	-0.183675	0.522768	-1.85408	HTH_7;Resolvase	Homeobox-like_sf;Recombinase_CS;Resolv_N;Resolvase_HTH_dom;Resolvase-like_N_sf	Complete proteome {ECO:0000313|Proteomes:UP000008962};Plasmid {ECO:0000313|EMBL:CCF76767.1}	23.446	210		DNA binding;recombinase activity			strand:+ rlgA description:putative resolvase
Cluster 3	A0A0H3NW99	Chromosome:4778024-4778761			-0.303969	0.978427	0.162367	-0.567153	-1.82278			Complete proteome {ECO:0000313|Proteomes:UP000008962}	28.687	245					strand:+
Cluster 3	A0A0H3N8Q0	Chromosome:440331-440876		Catalyzes the specific phosphorylation of the 3-hydroxylgroup of shikimic acid using ATP as a cosubstrate	-0.429422	0.251606	0.527214	0.244023	-1.79303	SKI	P-loop_NTPase;Shikimate/glucono_kinase;Shikimate_kinase/TSH1;Shikimate_kinase_2;Shikimate_kinase_CS	Complete proteome {ECO:0000313|Proteomes:UP000008962};ECO:0000256|SAAS:SAAS00728079};ECO:0000256|SAAS:SAAS00728085};ECO:0000256|SAAS:SAAS00728137, ECO:0000313|EMBL:CBW16483.1};ECO:0000256|SAAS:SAAS00728164};ECO:0000256|SAAS:SAAS01080042};ECO:0000256|SAAS:SAAS01080146};ECO:0000256|SAAS:SAAS01080152};ECO:0000256|SAAS:SAAS01080163};ECO:0000256|SAAS:SAAS01080173}	19.803	181	aromatic amino acid family biosynthetic process;chorismate biosynthetic process	ATP binding;magnesium ion binding;shikimate kinase activity	cytoplasm	Cytoplasm {ECO:0000256|HAMAP-Rule:MF_01269,ECO:0000256|SAAS:SAAS01080129}.	strand:+ aroL description:shikimate kinase II
Cluster 3	A0A0H3NNX6	Chromosome:4361963-4362739		Catalyzes the ATP-dependent phosphorylation of N-acetyl-L-glutamate.	-0.234788	0.130188	-0.220641	0.682963	-1.70139	AA_kinase	AceGlu_kinase-like_sf;AcgluKinase_fam;ArgB;Asp/Glu/Uridylate_kinase	Complete proteome {ECO:0000313|Proteomes:UP000008962};ECO:0000256|SAAS:SAAS00088612};ECO:0000256|SAAS:SAAS00088630};ECO:0000256|SAAS:SAAS00088655, ECO:0000313|EMBL:CBW20160.1};ECO:0000256|SAAS:SAAS00461123};ECO:0000256|SAAS:SAAS01076968};ECO:0000256|SAAS:SAAS01090837};ECO:0000256|SAAS:SAAS01090853}	27.007	258	arginine biosynthetic process via ornithine	acetylglutamate kinase activity;ATP binding	cytoplasm	Cytoplasm {ECO:0000256|HAMAP-Rule:MF_00082,ECO:0000256|SAAS:SAAS01076980}.	strand:+ argB description:acetylglutamate kinase
Cluster 3	A0A0H3NH78	Chromosome:3815219-3818761	yhjL		-0.632613	0.346587	0.0410573	0.068403	-1.66391	BCSC_C;TPR_7	BCSC_C;TPR_repeat;TPR-contain_dom;TPR-like_helical_dom_sf	Complete proteome {ECO:0000313|Proteomes:UP000008962};TPR repeat {ECO:0000256|PROSITE-ProRule:PRU00339}	129.76	1180	cellulose biosynthetic process		outer membrane		strand:- yhjL description:hypothetical polysaccharide biosynthesis protein subunit C
Cluster 3	A0A0H3NF43	Chromosome:1041587-1043428	ycbB		-0.394698	0.888461	-0.0680714	-0.232981	-1.71274	PG_binding_1;YkuD	LD_TPept_cat_dom;Peptidoglycan-bd-like;PGBD-like_sf;PGBDSf;Transpep_catalytic_dom	Complete proteome {ECO:0000313|Proteomes:UP000008962};Signal {ECO:0000256|SAM:SignalP}	67.387	613		transferase activity			strand:+ ycbB description:hypothetical exported protein
Cluster 3	A0A0H3NF64	Chromosome:2368463-2371309		Component of the Rcs signaling system, which controlstranscription of numerous genes. RcsC functions as a membrane-associated protein kinase that phosphorylates RcsD in response toenvironmental signals. The phosphoryl group is then transferred tothe response regulator RcsB.	-0.330435	0.421674	-0.389554	-0.101442	-1.77393	HATPase_c;HisKA;RcsC;Response_reg	CheY-like_superfamily;HATPase_C;HATPase_C_sf;His_kinase_dom;HisK_dim/P;HisK_dim/P_sf;RcsC;RcsC_C_sf;Sig_transdc_His_kin_a/b-loop_C;Sig_transdc_His_kin-like_C;Sig_transdc_resp-reg_receiver	ATP-binding {ECO:0000256|HAMAP-Rule:MF_00979};Cell inner membrane {ECO:0000256|HAMAP-Rule:MF_00979};Cell membrane {ECO:0000256|HAMAP-Rule:MF_00979};Coiled coil {ECO:0000256|SAM:Coils};Complete proteome {ECO:0000313|Proteomes:UP000008962};Kinase {ECO:0000256|HAMAP-Rule:MF_00979};Membrane {ECO:0000256|HAMAP-Rule:MF_00979};Nucleotide-binding {ECO:0000256|HAMAP-Rule:MF_00979};ProRule:PRU00169};Transf…	106.28	948	protein autophosphorylation;regulation of transcription, DNA-templated	ATP binding;phosphorelay sensor kinase activity	integral component of plasma membrane	Multi-pass membrane protein {ECO:0000256|HAMAP-Rule:MF_00979}.;Cell inner membrane {ECO:0000256|HAMAP-Rule:MF_00979}	strand:- rcsC description:sensor protein RcsC
Cluster 3	A0A0H3NMN1	Chromosome:3709527-3709853		Catalyzes, although with low efficiency, the sulfurtransfer reaction from thiosulfate to cyanide.	-1.62729	0.61924	-0.36358	-0.421816	-0.276328	Rhodanese	Rhodanese-like_dom;Rhodanese-like_dom_sf;Thiosulf_sulfurTrfase	Complete proteome {ECO:0000313|Proteomes:UP000008962};ECO:0000256|SAAS:SAAS01081450};ECO:0000256|SAAS:SAAS01081453}	11.973	108	glycerol metabolic process	thiosulfate sulfurtransferase activity	cytoplasm	Cytoplasm {ECO:0000256|HAMAP-Rule:MF_01009,ECO:0000256|SAAS:SAAS01081456}.	strand:- glpE description:conserved hypothetical protein
Cluster 3	A0A0H3NG78	Chromosome:3420717-3421613	yhaJ		-1.34509	0.519267	-0.465057	-0.950562	-0.116802	HTH_1;LysR_substrate	LysR_subst-bd;Tscrpt_reg_HTH_LysR;WH_DNA-bd_sf;WH-like_DNA-bd_sf	Complete proteome {ECO:0000313|Proteomes:UP000008962};DNA-binding {ECO:0000256|SAAS:SAAS01096662};Transcription {ECO:0000256|SAAS:SAAS01096725};Transcription regulation {ECO:0000256|SAAS:SAAS01096646}	33.217	298		DNA binding;DNA-binding transcription factor activity			strand:- yhaJ description:possible LysR-family transcriptional regulator
Cluster 3	E1WAQ4	Chromosome:3192086-3193114	galR	Repressor of the galactose operon. Binds galactose as aninducer (By similarity).	-1.37421	0.234191	0.103186	-0.638486	-0.623374	LacI	HTH_LacI;Lambda_DNA-bd_dom_sf;Peripla_BP_I	Carbohydrate metabolism;Complete proteome;DNA-binding;Galactose metabolism;Repressor;Transcription;Transcription regulation	36.869	342	galactose metabolic process;regulation of transcription, DNA-templated	DNA binding			strand:+ galR description:galactose operon repressor
Cluster 3	A0A0H3NFH6	Chromosome:3137007-3137789	yqcB		-1.11461	0.551433	-0.369518	-0.610115	-0.862279	PseudoU_synth_2	PsdUridine_synth_cat_dom_sf;PsdUridine_synth_RluC/D_CS;PsdUridine_synth_RsuA/RluD	Complete proteome {ECO:0000313|Proteomes:UP000008962}	30.045	260	pseudouridine synthesis	pseudouridine synthase activity;RNA binding			strand:- yqcB description:hypothetical RNA pseudouridylate synthase
Cluster 3	A0A0H3NHJ6	Chromosome:260991-262343	yaeL		-1.31108	0.254929	0.0357729	-0.274367	-1.04821	Peptidase_M50	PDZ;PDZ_sf;Pept_M50_Zn;Peptidase_M50	Cell membrane {ECO:0000256|SAAS:SAAS00090065};Complete proteome {ECO:0000313|Proteomes:UP000008962};ECO:0000256|SAAS:SAAS00069850};ECO:0000256|SAAS:SAAS00069864};ECO:0000256|SAAS:SAAS00069900};ECO:0000256|SAAS:SAAS00069908};ECO:0000256|SAAS:SAAS00069945};ECO:0000256|SAAS:SAAS00913207};Protease {ECO:0000256|SAAS:SAAS00069928};Zinc {ECO:0000256|RuleBase:RU362031, ECO:0000256|SAAS:SAAS00450985}	49.184	450		metal ion binding;metalloendopeptidase activity	integral component of membrane;plasma membrane		strand:+ yaeL description:hypothetical membrane protein
Cluster 3	A0A0H3NIA3	Chromosome:2095018-2096088		Catalyzes the synthesis of alpha-ribazole-5'-phosphatefrom nicotinate mononucleotide (NAMN) and 5,6-dimethylbenzimidazole (DMB).	-1.12049	0.169286	-0.114649	-0.44958	-0.967009	DBI_PRT	Nict_dMeBzImd_PRibTrfase_N;Nict_dMeBzImd_PRibTrfase_pro;Nict_dMeBzImd_PRibTrfase_sf;Nict_dMeBzImd_PRibTrfase-like	Complete proteome {ECO:0000313|Proteomes:UP000008962};ECO:0000256|SAAS:SAAS00726622, ECO:0000313|EMBL:CBW18088.1};ECO:0000256|SAAS:SAAS00726626, ECO:0000313|EMBL:CBW18088.1};ECO:0000256|SAAS:SAAS00726630}	36.612	356	cobalamin biosynthetic process;nucleoside biosynthetic process	cobalamin-transporting ATPase activity;nicotinate-nucleotide-dimethylbenzimidazole phosphoribosyltransferase activity			strand:- cobT description:Nicotinate-nucleotide--dimethylbenzimidazole phosphoribosyltransferase
Cluster 3	A0A0H3N989	Chromosome:213394-213873	folK		-1.02432	0.637329	0.230733	-0.698615	-1.19897	HPPK	Hppk;Hppk_sf	Complete proteome {ECO:0000313|Proteomes:UP000008962};Kinase {ECO:0000313|EMBL:CBW16286.1};Transferase {ECO:0000313|EMBL:CBW16286.1}	17.742	159	folic acid-containing compound biosynthetic process	2-amino-4-hydroxy-6-hydroxymethyldihydropteridine diphosphokinase activity;kinase activity			strand:- folK description:2-amino-4-hydroxy-6-hydroxymethyldihydropteridine pyrophosphokinase
Cluster 3	A0A0H3N937	Chromosome:560910-561827	ybbK		-0.853733	0.0622784	-0.485545	-0.395033	-0.932381	Band_7	Band_7;Band_7/SPFH_dom_sf;Band_7/stomatin-like_CS;Stomatin_fam	Complete proteome {ECO:0000313|Proteomes:UP000008962}	33.66	305			membrane		strand:- ybbK description:hypothetical membrane protein
Cluster 3	A0A0H3NJC4	Chromosome:4781635-4782408	uxuR		-0.644412	0.0570201	-0.0299522	0.0273476	-1.07573	FCD;GntR	GntR_C;TF_FadR/GntR_C;Tscrpt_reg_HTH_GntR;WH_DNA-bd_sf;WH-like_DNA-bd_sf	Coiled coil {ECO:0000256|SAM:Coils};Complete proteome {ECO:0000313|Proteomes:UP000008962};DNA-binding {ECO:0000256|SAAS:SAAS01113652};Transcription {ECO:0000256|SAAS:SAAS01113624};Transcription regulation {ECO:0000256|SAAS:SAAS01113681}	29.539	257		DNA binding;DNA-binding transcription factor activity			strand:+ uxuR description:uxu operon transcriptional regulator
Cluster 3	A0A0H3NK50	Chromosome:4331151-4332311	metB		-0.932657	0.421287	0.1801	-0.619277	-1.27102	Cys_Met_Meta_PP	Cys/Met-Metab_PyrdxlP-dep_enz;O_succ_thio_ly;PyrdxlP-dep_Trfase;PyrdxlP-dep_Trfase_dom1;PyrdxlP-dep_Trfase_major	Complete proteome {ECO:0000313|Proteomes:UP000008962};ECO:0000256|RuleBase:RU362118}	41.661	386		catalytic activity;pyridoxal phosphate binding			strand:+ metB description:cystathionine gamma-synthase
Cluster 3	A0A0H3NU87	Chromosome:4109061-4110557	yieN	Functions as an ATPase. May play a role in metalinsertion (metal-chelatase) or as a chaperone.	-0.923678	-0.312226	0.16054	-0.484597	-1.10269	AAA_5;DUF3763	AAA+_ATPase;ATPase_dyneun-rel_AAA;ATPase_RavA;ATPase_RavA_C;P-loop_NTPase	ATP-binding {ECO:0000256|HAMAP-Rule:MF_01625};Complete proteome {ECO:0000313|Proteomes:UP000008962};Cytoplasm {ECO:0000256|HAMAP-Rule:MF_01625};Hydrolase {ECO:0000256|HAMAP-Rule:MF_01625};Nucleotide-binding {ECO:0000256|HAMAP-Rule:MF_01625}	56.702	498		ATP binding;ATPase activity, coupled to transmembrane movement of substances	cytoplasm	Cytoplasm {ECO:0000256|HAMAP-Rule:MF_01625}.	strand:- yieN description:conserved hypothetical protein
Cluster 3	A0A0H3NMQ9	Chromosome:3766164-3767807	tcp		-0.642283	0.475226	-0.432264	-0.620369	-1.27	HAMP;MCPsignal;TarH	4HB_MCP_dom_sf;Chemotax_Me-accpt_rcpt;Chemotax_Me-accpt_rcpt_Me-site;HAMP_dom;MCPsignal_dom;Tar_rcpt_lig-bd	Coiled coil {ECO:0000256|SAM:Coils};Complete proteome {ECO:0000313|Proteomes:UP000008962};Membrane {ECO:0000256|SAM:Phobius};Transducer {ECO:0000256|PROSITE-ProRule:PRU00284};Transmembrane {ECO:0000256|SAM:Phobius};Transmembrane helix {ECO:0000256|SAM:Phobius}	58.949	547	chemotaxis;signal transduction	transmembrane signaling receptor activity	integral component of membrane		strand:+ tcp description:methyl-accepting chemotaxis citrate transducer
Cluster 3	A0A0H3NGK5	Chromosome:3566287-3568227	yhdA		-0.59979	-0.107622	-0.597952	-0.528067	-0.955233	EAL;GAPES4;GGDEF	EAL_dom;EAL_sf;GAPES4;GGDEF_dom;Nucleotide_cyclase	Complete proteome {ECO:0000313|Proteomes:UP000008962};Lipoprotein {ECO:0000313|EMBL:CBW19443.1};Membrane {ECO:0000256|SAM:Phobius};Transmembrane {ECO:0000256|SAM:Phobius};Transmembrane helix {ECO:0000256|SAM:Phobius}	73.007	646			integral component of membrane		strand:- yhdA description:hypothetical lipoprotein
Cluster 3	A0A0H3NL24	Chromosome:2998576-2999073	ygaD		-0.656204	0.0311117	-0.220702	-0.653729	-1.14061	CinA	CinA_C;CinA-like_C	Complete proteome {ECO:0000313|Proteomes:UP000008962}	17.554	165					strand:- ygaD description:conserved hypothetical protein
Cluster 3	A0A0H3NCH8	Chromosome:2001705-2002256	fliZ		-0.714351	0.392197	-0.443479	-0.438608	-1.30579	Phage_int_SAM_1	Flagellar_regulator_FliZ;Integrase_SAM-like_N	Complete proteome {ECO:0000313|Proteomes:UP000008962}	21.688	183	DNA integration	DNA binding			strand:- fliZ description:FliZ protein
Cluster 3	A0A0H3NFD9	Chromosome:2459847-2460623	hisP		-0.855309	0.303971	-0.250277	-0.371867	-1.0313	ABC_tran	AAA+_ATPase;ABC_ATPase_HisP-typ;ABC_transporter_CS;ABC_transporter-like;P-loop_NTPase	Complete proteome {ECO:0000313|Proteomes:UP000008962};ECO:0000313|EMBL:CBW18422.1};Nucleotide-binding {ECO:0000256|PROSITE-ProRule:PRU00434}	28.771	258		amino acid-transporting ATPase activity;ATP binding			strand:- hisP description:histidine transport ATP-binding protein
Cluster 3	A0A0H3NF89	Chromosome:3042432-3044093	hilA		-0.903826	0.450811	-0.537948	-0.103313	-1.1798	Trans_reg_C	OmpR/PhoB-type_DNA-bd;Sig_transdc_resp-reg_C-effctor;TPR_repeat;TPR-contain_dom;TPR-like_helical_dom_sf;WalR-like;WH-like_DNA-bd_sf	Complete proteome {ECO:0000313|Proteomes:UP000008962};ECO:0000256|SAAS:SAAS00529408};TPR repeat {ECO:0000256|PROSITE-ProRule:PRU00339};Transcription {ECO:0000256|SAAS:SAAS00053185};Transcription regulation {ECO:0000256|SAAS:SAAS00053955}	63.04	553	phosphorelay signal transduction system;regulation of transcription, DNA-templated	DNA binding			strand:+ hilA description:invasion protein regulator
Cluster 3	A0A0H3NLM1	Chromosome:1724854-1725567			-1.22478	0.812772	-1.05791	-0.0704887	-0.616884		NAD(P)-bd_dom_sf;Sc_DH/Rdtase_CS;SDR_fam	Complete proteome {ECO:0000313|Proteomes:UP000008962}	24.887	237		oxidoreductase activity			strand:+
Cluster 3	A0A0H3NFV8	Chromosome:1323371-1324228			-0.933295	0.752998	-0.903009	-0.0126269	-1.09426	Aldo_ket_red	Aldo/keto_reductase;NADP_OxRdtase_dom;NADP_OxRdtase_dom_sf	Complete proteome {ECO:0000313|Proteomes:UP000008962}	31.328	285		oxidoreductase activity			strand:+
Cluster 3	A0A0H3NKM9	Chromosome:1360589-1361449			-1.24765	1.01394	-0.572597	-0.427666	-0.650811	Fructosamin_kin	Fructo-/Ketosamine-3-kinase;Kinase-like_dom_sf	Complete proteome {ECO:0000313|Proteomes:UP000008962};Kinase {ECO:0000256|PIRNR:PIRNR006221};Transferase {ECO:0000256|PIRNR:PIRNR006221}	32.6	286		kinase activity			strand:-
Cluster 3	A0A0H3N924	Chromosome:542698-543303		May play a role in DNA repair. It seems to be involvedin an RecBC-independent recombinational process of DNA repair. Itmay act with RecF and RecO.	0.100053	0.503739	-0.758166	-1.90971	0.438622	RecR;Toprim_4	DNA_Rcmb_RecR;Rcmb_RecR;Rcmb_RecR_C4-type_Zn;Rcmb_RecR_CS;TOPRIM_domain;TOPRIM_RecR	Complete proteome {ECO:0000313|Proteomes:UP000008962};ECO:0000256|SAAS:SAAS00725260};ECO:0000256|SAAS:SAAS00725288};ECO:0000256|SAAS:SAAS00725299};ECO:0000256|SAAS:SAAS00725304};ECO:0000256|SAAS:SAAS00725312};Zinc {ECO:0000256|HAMAP-Rule:MF_00017, ECO:0000256|SAAS:SAAS00725311}	21.715	201	DNA recombination;DNA repair	DNA binding;metal ion binding			strand:+ recR description:recombination protein RecR
Cluster 3	A0A0H3NJR3	Chromosome:4204469-4204957		Enhances distal genes transcription elongation in aspecialized subset of operons that encode extracytoplasmiccomponents. RfaH is recruited into a multi-component RNApolymerase complex by the ops element, which is a short conservedDNA sequence located downstream of the main promoter of theseoperons. Once bound, RfaH suppresses pausing and inhibits Rho-dependent and intrinsic termination at a subse…	0.119441	-0.224359	0.213091	-1.85985	-0.0813994	NusG	NGN_dom;NGN_dom_sf;Transcription_antiterm_RfaH	Complete proteome {ECO:0000313|Proteomes:UP000008962};DNA-binding {ECO:0000256|HAMAP-Rule:MF_00951};ECO:0000256|SAAS:SAAS00454500};ECO:0000256|SAAS:SAAS01062262};Transcription {ECO:0000256|HAMAP-Rule:MF_00951}	18.304	162		DNA binding;transcription antitermination factor activity, DNA binding			strand:- rfaH description:transcriptional activator
Cluster 3	A0A0H3NGX1	Chromosome:3668148-3670724	mrcA		0.332287	0.295331	-0.36116	-1.09895	-0.271377	PCB_OB;Transgly;Transpeptidase	Beta-lactam/transpept-like;Glyco_trans_51;Lysozyme-like_dom_sf;PBP_transglycosylase;PCB_OB;PCN-bd_Tpept	Complete proteome {ECO:0000313|Proteomes:UP000008962};Membrane {ECO:0000256|SAM:Phobius};Transferase {ECO:0000256|SAAS:SAAS01077424};Transmembrane {ECO:0000256|SAM:Phobius};Transmembrane helix {ECO:0000256|SAM:Phobius}	94.419	858		penicillin binding;transferase activity	integral component of membrane		strand:+ mrcA description:penicillin-binding protein 1A
Cluster 3	A0A0H3NI40	Chromosome:3411711-3412709	ygjR		-0.0816338	-0.101191	-0.806354	-1.25678	-0.371378	GFO_IDH_MocA	NAD(P)-bd_dom_sf;Oxidoreductase_N	Complete proteome {ECO:0000313|Proteomes:UP000008962}	36.889	332		oxidoreductase activity			strand:+ ygjR description:possible oxidoreductase
Cluster 3	A0A0H3NM33	Chromosome:3389926-3391167		Catalyzes the addition and repair of the essential 3'-terminal CCA sequence in tRNAs without using a nucleic acidtemplate. Adds these three nucleotides in the order of C, C, and Ato the tRNA nucleotide-73, using CTP and ATP as substrates andproducing inorganic pyrophosphate. Also shows phosphatase, 2'-nucleotidase and 2',3'-cyclic phosphodiesterase activities. Thesephosphohydrolase activities are…	-0.0681288	-0.211561	-0.51845	-1.2123	-0.668319	HD;PolyA_pol;PolyA_pol_RNAbd	CCA_bact;HD/PDEase_dom;HD_domain;PolA_pol_head_dom;PolyA_RNA-bd	Complete proteome {ECO:0000313|Proteomes:UP000008962};ECO:0000256|SAAS:SAAS00415356};ECO:0000256|SAAS:SAAS00415369};ECO:0000256|SAAS:SAAS00415377, ECO:0000313|EMBL:CBW19276.1};ECO:0000256|SAAS:SAAS00415411};ECO:0000256|SAAS:SAAS00415426};ECO:0000256|SAAS:SAAS00820053};ECO:0000256|SAAS:SAAS00820060};ECO:0000256|SAAS:SAAS00820061};ECO:0000256|SAAS:SAAS00820063};ECO:0000256|SAAS:SAAS00958750};ECO:00…	46.532	413	RNA repair;tRNA 3'-terminal CCA addition	ATP binding;ATP:3'-cytidine-cytidine-tRNA adenylyltransferase activity;CTP:3'-cytidine-tRNA cytidylyltransferase activity;CTP:tRNA cytidylyltransferase activity;cyclic-nucleotide phosphodiesterase activity;magnesium ion binding;phosphatase activity;tRNA binding;tRNA cytidylyltransferase activity			strand:+ cca description:tRNA nucleotidyltransferase
Cluster 3	A0A0H3NEI6	Chromosome:2101419-2102132	cbiL		0.0367288	0.145168	-0.434459	-1.49604	0.00789127	TP_methylase	4pyrrol_Mease;4pyrrol_Methylase_sf;4pyrrole_Mease_sub1;4pyrrole_Mease_sub2;CobI/CbiL;CobI/CbiL/CobIJ_dom;Uropor_MeTrfase_CS	Complete proteome {ECO:0000313|Proteomes:UP000008962};ECO:0000256|SAAS:SAAS00099286, ECO:0000313|EMBL:CBW18096.1};ECO:0000256|SAAS:SAAS00099290, ECO:0000313|EMBL:CBW18096.1};S-adenosyl-L-methionine {ECO:0000256|SAAS:SAAS00099242}	25.806	237	cobalamin biosynthetic process;oxidation-reduction process	precorrin-2 C20-methyltransferase activity			strand:- cbiL description:cobalt-precorrin-2 C(20)-methyltransferase
Cluster 3	A0A0H3ND42	Chromosome:2080066-2080863	yeeI	Involved in the regulation of ptsG expression by bindingand inactivating Mlc.	-0.5026	-0.0377657	-0.669479	-1.04848	-0.533773	Peptidase_M90	MetalloPept_cat_dom_sf;MtfA_fam	Complete proteome {ECO:0000313|Proteomes:UP000008962};Cytoplasm {ECO:0000256|HAMAP-Rule:MF_01593}	30.192	265		metallopeptidase activity	cytoplasm	Cytoplasm {ECO:0000256|HAMAP-Rule:MF_01593}.	strand:+ yeeI description:conserved hypothetical protein
Cluster 3	A0A0H3NL45	Chromosome:1502253-1503182		Trans-acting protein required for termination of DNAreplication. Binds to DNA replication terminator sequences (terAto terF) to prevent the passage of replication forks. Thetermination efficiency will be affected by the affinity of thisprotein for the terminator sequence.	-0.320649	0.0128352	-0.441354	-0.886053	-0.158408	Ter	DNA_replication_term_site-bd;Tus_dom1;Tus_sf	Coiled coil {ECO:0000256|SAM:Coils};Complete proteome {ECO:0000313|Proteomes:UP000008962};Cytoplasm {ECO:0000256|HAMAP-Rule:MF_00483};DNA replication {ECO:0000256|HAMAP-Rule:MF_00483};DNA-binding {ECO:0000256|HAMAP-Rule:MF_00483}	35.486	309	DNA replication termination	DNA binding	cytoplasm	Cytoplasm {ECO:0000256|HAMAP-Rule:MF_00483}.	strand:- tus description:DNA replication terminus site-binding protein
Cluster 3	A0A0H3NGP3	Chromosome:1573443-1574114			-0.293533	-0.273239	-0.43571	-1.35342	-0.301095	FCD;GntR	GntR_C;TF_FadR/GntR_C;Tscrpt_reg_HTH_GntR;WH_DNA-bd_sf;WH-like_DNA-bd_sf	Complete proteome {ECO:0000313|Proteomes:UP000008962};DNA-binding {ECO:0000256|SAAS:SAAS01113652};Transcription {ECO:0000256|SAAS:SAAS01113624};Transcription regulation {ECO:0000256|SAAS:SAAS01113681}	25.347	223		DNA binding;DNA-binding transcription factor activity			strand:+
Cluster 3	A0A0H3NIF9	Chromosome:4299356-4300396			-0.938441	-0.878877	0.288104	-0.928372	0.0308232	ADP_ribosyl_GH	Ribosyl_crysJ1;Ribosyl_crysJ1_sf	Complete proteome {ECO:0000313|Proteomes:UP000008962}	36.971	346					strand:+
Cluster 3	A0A0H3NH07	Chromosome:3708621-3709451		Rhomboid-type serine protease that catalyzesintramembrane proteolysis.	-0.798059	-0.699743	0.519653	-1.11084	-0.316656	Rhomboid;Rhomboid_N	GlpG_N_sf;Peptidase_S54_GlpG_N;Peptidase_S54_rhomboid;Peptidase_S54_rhomboid_dom;Rhomboid_protease_GlpG;Rhomboid-like_sf	Complete proteome {ECO:0000313|Proteomes:UP000008962};ECO:0000256|SAAS:SAAS00632782};ECO:0000256|SAAS:SAAS00632786};ECO:0000256|SAAS:SAAS00632790};ECO:0000256|SAAS:SAAS00632793};ECO:0000256|SAAS:SAAS00632796};Hydrolase {ECO:0000256|HAMAP-Rule:MF_01594};Protease {ECO:0000256|HAMAP-Rule:MF_01594};Serine protease {ECO:0000256|HAMAP-Rule:MF_01594}	31.398	276		serine-type endopeptidase activity	integral component of membrane;plasma membrane	Multi-pass membraneprotein {ECO:0000256|HAMAP-Rule:MF_01594,ECO:0000256|SAAS:SAAS00632797}.;Cell inner membrane {ECO:0000256|HAMAP-Rule:MF_01594, ECO:0000256|SAAS:SAAS00632797}	strand:- glpG description:hypothetical membrane protein
Cluster 3	A0A0H3NKC2	Chromosome:1269559-1270788		Cleaves the N-terminal amino acid of tripeptides	-0.586259	-0.2228	0.479448	-0.936617	-0.465273	M20_dimer;Peptidase_M20	ArgE/DapE_CS;Bact_exopeptidase_dim_dom;Peptidase_M20;Peptidase_M20_dimer;Peptidase_M20B	2, ECO:0000256|SAAS:SAAS00756404};Complete proteome {ECO:0000313|Proteomes:UP000008962};ECO:0000256|PIRSR:PIRSR037215-2, ECO:0000256|SAAS:SAAS00786925};ECO:0000256|SAAS:SAAS00756386};ECO:0000256|SAAS:SAAS00756401};ECO:0000256|SAAS:SAAS00756408};ECO:0000256|SAAS:SAAS00756410};ECO:0000256|SAAS:SAAS00786827}	44.849	409	peptide catabolic process	metallopeptidase activity;tripeptide aminopeptidase activity;zinc ion binding	cytoplasm	Cytoplasm {ECO:0000256|HAMAP-Rule:MF_00550,ECO:0000256|SAAS:SAAS00756389}.	strand:+ pepT description:Peptidase T
Cluster 3	A0A0H3NM23	Chromosome:1859542-1860840		Oxidative deamination of D-amino acids	-0.613176	-0.176907	0.566664	-1.08242	-0.453677	DAO	DadA;FAD/NAD-bd_sf;FAD-dep_OxRdtase	Complete proteome {ECO:0000313|Proteomes:UP000008962};ECO:0000256|SAAS:SAAS00014768};ECO:0000256|SAAS:SAAS00014778};FAD {ECO:0000256|HAMAP-Rule:MF_01202, ECO:0000256|SAAS:SAAS00014763}	47.882	432	D-amino acid catabolic process	D-amino-acid dehydrogenase activity			strand:- dadA description:D-amino acid dehydrogenase small subunit
Cluster 3	A0A0H3NIL8	Chromosome:595540-596607		Catalyzes the ATP-dependent conversion of 5-aminoimidazole ribonucleotide (AIR) and HCO(3)(-) to N5-carboxyaminoimidazole ribonucleotide (N5-CAIR)	-0.858532	-0.453756	0.837342	-1.43341	-0.157026	ATP-grasp	ATP_grasp_subdomain_1;ATP-grasp;ATP-grasp_carboxylate-amine;PreATP-grasp_dom_sf;PurK;Rudment_hybrid_motif	Complete proteome {ECO:0000313|Proteomes:UP000008962};ECO:0000256|RuleBase:RU361200, ECO:0000256|SAAS:SAAS00513319};ECO:0000256|RuleBase:RU361200};ECO:0000256|SAAS:SAAS00513347};ECO:0000256|SAAS:SAAS00513352}	39.141	355	'de novo' IMP biosynthetic process	5-(carboxyamino)imidazole ribonucleotide synthase activity;ATP binding;metal ion binding;phosphoribosylaminoimidazole carboxylase activity			strand:- purK description:phosphoribosylaminoimidazole carboxylase ATPase subunit
Cluster 3	A0A0H3NJ31	Chromosome:4642780-4643529	yjfP		-0.648834	-0.640347	0.462076	-1.48961	0.352602	Hydrolase_4	AB_hydrolase;Hydrolase_4	Complete proteome {ECO:0000313|Proteomes:UP000008962}	27.492	249					strand:+ yjfP description:conserved hypothetical protein
Cluster 3	A0A0H3NUJ9	Chromosome:4199601-4200206	yigP		-0.712741	-0.385014	0.935005	-1.62108	0.273058	SCP2	SCP2_sterol-bd_dom;SCP2_sterol-bd_dom_sf;UbiJ	Coiled coil {ECO:0000256|SAM:Coils};Complete proteome {ECO:0000313|Proteomes:UP000008962}	22.142	201	ubiquinone biosynthetic process from chorismate				strand:+ yigP description:conserved hypothetical protein
Cluster 3	A0A0H3NLX5	Chromosome:1822924-1823574	narL		-0.704078	-0.332739	0.878309	-1.30533	-0.0111787	GerE;Response_reg	CheY-like_superfamily;Sig_transdc_resp-reg_C-effctor;Sig_transdc_resp-reg_receiver;Tscrpt_reg_LuxR_C;WH-like_DNA-bd_sf	Complete proteome {ECO:0000313|Proteomes:UP000008962};DNA-binding {ECO:0000256|SAAS:SAAS01008967};Phosphoprotein {ECO:0000256|PROSITE-ProRule:PRU00169};Transcription {ECO:0000256|SAAS:SAAS00793417};Transcription regulation {ECO:0000256|SAAS:SAAS00793371}	23.859	216	phosphorelay signal transduction system;regulation of transcription, DNA-templated	DNA binding			strand:+ narL description:nitrate/nitrite response regulator protein NarL
Cluster 3	A0A0H3NNQ1	Chromosome:2344418-2345065	narP		-0.200624	0.0815611	0.55952	-1.47834	0.332522	GerE;Response_reg	CheY-like_superfamily;Sig_transdc_resp-reg_C-effctor;Sig_transdc_resp-reg_receiver;Tscrpt_reg_LuxR_C	Complete proteome {ECO:0000313|Proteomes:UP000008962};DNA-binding {ECO:0000256|SAAS:SAAS01008967};Phosphoprotein {ECO:0000256|PROSITE-ProRule:PRU00169};Transcription {ECO:0000256|SAAS:SAAS00793417};Transcription regulation {ECO:0000256|SAAS:SAAS00793371}	23.776	215	phosphorelay signal transduction system;regulation of transcription, DNA-templated	DNA binding			strand:+ narP description:nitrate/nitrite response regulator protein NarP
Cluster 3	A0A0H3NDT6	Chromosome:570600-571430	sfbA		-0.406991	-0.252684	-0.180872	-1.13031	-0.792318	Lipoprotein_9	Lipoprotein_NlpA	Complete proteome {ECO:0000313|Proteomes:UP000008962};Lipoprotein {ECO:0000313|EMBL:CBW16603.1};Signal {ECO:0000256|SAM:SignalP}	29.848	276					strand:+ sfbA description:lipoprotein
Cluster 3	A0A0H3NJ38	Chromosome:4756158-4757147			-0.896894	-0.369402	-0.126927	-0.86552	-0.298961	Mrr_cat	Restrct_endonuc_IV_Mrr;Restrct_endonuc-II-like;UCP031853	Complete proteome {ECO:0000313|Proteomes:UP000008962};Endonuclease {ECO:0000313|EMBL:CBW20507.1};Hydrolase {ECO:0000313|EMBL:CBW20507.1};Nuclease {ECO:0000313|EMBL:CBW20507.1}	37.261	329	DNA restriction-modification system	DNA binding;endonuclease activity			strand:+
Cluster 3	A0A0H3NNS5	Chromosome:4292681-4293583		Cation-efflux transporter that may have a role indetoxification.	-0.842979	-0.229877	-0.378069	-0.928013	-0.39451	Cation_efflux;ZT_dimer	Cation_efflux;Cation_efflux_CTD;Cation_efflux_CTD_sf;Cation_efflux_FieF;Cation_efflux_TMD_sf	Complete proteome {ECO:0000313|Proteomes:UP000008962};ECO:0000256|SAAS:SAAS01077874};ECO:0000256|SAAS:SAAS01080697};ECO:0000256|SAAS:SAAS01080698, ECO:0000313|EMBL:CBW20099.1};ECO:0000256|SAAS:SAAS01080699};ECO:0000256|SAAS:SAAS01080700};ECO:0000256|SAAS:SAAS01080701}	32.974	300	zinc ion transport	metal ion transmembrane transporter activity	integral component of membrane;plasma membrane	Multi-pass membraneprotein {ECO:0000256|HAMAP-Rule:MF_01425,ECO:0000256|SAAS:SAAS01077879}.;Cell inner membrane {ECO:0000256|HAMAP-Rule:MF_01425, ECO:0000256|SAAS:SAAS01077879}	strand:+ fieF description:hypothetical transmembrane efflux protein
Cluster 3	A0A0H3NG55	Chromosome:3395211-3396956		RNA polymerase that catalyzes the synthesis of short RNAmolecules used as primers for DNA polymerase during DNAreplication.	-1.07293	-0.412427	-0.0929924	-0.681567	-0.495509	DnaB_bind;DnaG_DnaB_bind;Toprim_N;zf-CHC2	DNA_helicase_N/primase_C;DNA_primase_core_N;DNA_primase_core_N_sf;DNA_primase_DnaB-bd;DNA_primase_DnaG;DNA_primase_DnaG_DnaB-bd_dom;DNA_primase_Znf_CHC2;DnaG_bac;TOPRIM_DnaG_bac;TOPRIM_domain;Znf_CHC2	Complete proteome {ECO:0000313|Proteomes:UP000008962};ECO:0000256|SAAS:SAAS00709301};ECO:0000256|SAAS:SAAS00709304};ECO:0000256|SAAS:SAAS00709327};ECO:0000256|SAAS:SAAS00709338};ECO:0000256|SAAS:SAAS00709339};ECO:0000256|SAAS:SAAS00709341};ECO:0000256|SAAS:SAAS00740674};ECO:0000256|SAAS:SAAS00740714};ECO:0000256|SAAS:SAAS00993442};Magnesium {ECO:0000256|SAAS:SAAS00709345};Zinc {ECO:0000256|HAMAP-…	65.362	581		DNA binding;DNA primase activity;zinc ion binding	primosome complex		strand:+ dnaG description:DNA primase
Cluster 3	A0A0H3NHX7	Chromosome:3341698-3342885	metC		-1.02143	-0.304465	-0.20895	-0.701609	-0.55111	Cys_Met_Meta_PP	Cys/Met-Metab_PyrdxlP-dep_enz;Cys_b_lyase_bac;PyrdxlP-dep_Trfase;PyrdxlP-dep_Trfase_dom1;PyrdxlP-dep_Trfase_major	Complete proteome {ECO:0000313|Proteomes:UP000008962};ECO:0000256|RuleBase:RU362118}	42.872	395	cellular amino acid metabolic process	cystathionine beta-lyase activity;pyridoxal phosphate binding	cytoplasm		strand:+ metC description:beta-cystathionase
Cluster 3	A0A0H3NCQ5	Chromosome:141348-141713		Essential cell division protein. May link together theupstream cell division proteins, which are predominantlycytoplasmic, with the downstream cell division proteins, which arepredominantly periplasmic.	-0.50289	-0.417632	-0.309538	-0.775417	-0.407468	FtsL	Cell_div_FtsL	Cell cycle {ECO:0000256|HAMAP-Rule:MF_00910};Cell inner membrane {ECO:0000256|HAMAP-Rule:MF_00910};Cell membrane {ECO:0000256|HAMAP-Rule:MF_00910};Complete proteome {ECO:0000313|Proteomes:UP000008962};ECO:0000313|EMBL:CBW16224.1};Membrane {ECO:0000256|HAMAP-Rule:MF_00910};Transmembrane {ECO:0000256|HAMAP-Rule:MF_00910};Transmembrane helix {ECO:0000256|HAMAP-Rule:MF_00910}	13.586	121	FtsZ-dependent cytokinesis		cell division site;integral component of plasma membrane	Single-pass type II membrane protein{ECO:0000256|HAMAP-Rule:MF_00910}. Note=Localizes to the divisionseptum where it forms a ring structure. {ECO:0000256|HAMAP-Rule:MF_00910}.;Cell inner membrane {ECO:0000256|HAMAP-Rule:MF_00910}	strand:+ ftsL description:cell division protein FtsL
Cluster 3	A0A0H3NIV4	Chromosome:2222253-2222975	baeR		-0.706792	-0.345582	-0.103273	-0.737697	-0.79646	Response_reg;Trans_reg_C	CheY-like_superfamily;OmpR/PhoB-type_DNA-bd;Sig_transdc_resp-reg_C-effctor;Sig_transdc_resp-reg_receiver;WalR-like;WH-like_DNA-bd_sf	Complete proteome {ECO:0000313|Proteomes:UP000008962};ECO:0000256|SAAS:SAAS00529408};Phosphoprotein {ECO:0000256|PROSITE-ProRule:PRU00169};Transcription {ECO:0000256|SAAS:SAAS01076480};Transcription regulation {ECO:0000256|SAAS:SAAS01076456};Two-component regulatory system {ECO:0000256|SAAS:SAAS01100377}	27.594	240	phosphorelay signal transduction system;regulation of transcription, DNA-templated	DNA binding			strand:+ baeR description:hypothetical two-component system response regulator
Cluster 3	A0A0H3NW74	Chromosome:4740451-4740894	holC		-1.35053	-0.281254	0.0203763	-0.939184	0.139971	DNA_pol3_chi	DNA_pol3_chi;PolIII_chi_sf	Complete proteome {ECO:0000313|Proteomes:UP000008962}	16.562	147	DNA replication	DNA binding;DNA-directed DNA polymerase activity			strand:- holC description:DNA polymerase III, chi subunit
Cluster 3	A0A0H3NL17	Chromosome:4720271-4722979	mgtA		-1.22258	-0.54138	0.101517	-0.94384	0.226389	Cation_ATPase_C;Cation_ATPase_N	ATPase_P-typ_cation-transptr_C;ATPase_P-typ_cation-transptr_N;ATPase_P-typ_cyto_dom_N;ATPase_P-typ_P_site;ATPase_P-typ_TM_dom_sf;ATPase_P-typ_transduc_dom_A_sf;HAD_sf;HAD-like_sf;P_typ_ATPase;P-type_ATPase_IIIB	Complete proteome {ECO:0000313|Proteomes:UP000008962};Membrane {ECO:0000256|SAM:Phobius};Transmembrane {ECO:0000256|SAM:Phobius};Transmembrane helix {ECO:0000256|SAM:Phobius}	99.782	902		magnesium-importing ATPase activity;nucleotide binding	integral component of membrane		strand:+ mgtA description:Mg(2+) transport ATPase, P-type
Cluster 3	A0A0H3N855	Chromosome:429947-431065	sbmA		-1.05471	-0.302437	-0.674527	-0.501726	-0.189203	SbmA_BacA	ABC1_TM_sf;SbmA_BacA	Complete proteome {ECO:0000313|Proteomes:UP000008962};Membrane {ECO:0000256|SAM:Phobius};Transmembrane {ECO:0000256|SAM:Phobius};Transmembrane helix {ECO:0000256|SAM:Phobius}	42.614	372	peptide transport	ATP binding;peptide transmembrane transporter activity	integral component of membrane		strand:+ sbmA description:probable ABC-transporter inner membrane protein SbmA
Cluster 3	A0A0H3NHW7	Chromosome:4184103-4185950	recQ		-1.15389	0.293844	-0.402127	-1.13162	-0.106745	DEAD;Helicase_C;HRDC;RecQ_Zn_bind;RQC	DEAD/DEAH_box_helicase_dom;DNA_helicase_ATP-dep_RecQ;DNA_helicase_ATP-dep_RecQ_bac;Helicase_ATP-bd;Helicase_C;HRDC_dom;HRDC-like_sf;P-loop_NTPase;RecQ_Zn-bd;RQC_domain;WH-like_DNA-bd_sf	ATP-binding {ECO:0000313|EMBL:CBW20003.1};Complete proteome {ECO:0000313|Proteomes:UP000008962};Helicase {ECO:0000313|EMBL:CBW20003.1};Hydrolase {ECO:0000313|EMBL:CBW20003.1};Nucleotide-binding {ECO:0000313|EMBL:CBW20003.1}	68.903	615	DNA recombination;DNA repair;DNA replication;SOS response	ATP binding;ATP-dependent 3'-5' DNA helicase activity;nucleic acid binding			strand:+ recQ description:ATP-dependent DNA helicase
Cluster 3	A0A0H3NNE7	Chromosome:4160018-4160758		Catalyzes the synthesis of Und-PP-GlcNAc-ManNAcA (LipidII), the second lipid-linked intermediate involved inenterobacterial common antigen (ECA) synthesis	-1.34992	-0.425319	-0.0272207	-0.577805	-0.0808655	Glyco_tran_WecB	UDP-ManNAcA_Trfase_WecG;WecB_TagA_CpsF	Complete proteome {ECO:0000313|Proteomes:UP000008962};ECO:0000256|SAAS:SAAS00768714, ECO:0000313|EMBL:CBW19978.1};ECO:0000256|SAAS:SAAS00768725}	27.599	246	enterobacterial common antigen biosynthetic process	lipopolysaccharide N-acetylmannosaminouronosyltransferase activity			strand:+ rffM description:probable UDP-N-acetyl-D-mannosaminuronic acid transferase
Cluster 3	A0A0H3NIB7	Chromosome:3569518-3570522	msrP	Part of the MsrPQ system that repairs oxidizedperiplasmic proteins containing methionine sulfoxide residues(Met-O), using respiratory chain electrons. Thus protects theseproteins from oxidative-stress damage caused by reactive speciesof oxygen and chlorine generated by the host defense mechanisms.MsrPQ is essential for the maintenance of envelope integrity underbleach stress, rescuing a wide seri…	-0.906769	-0.67691	-0.219626	-0.929182	-0.0228974	Oxidored_molyb	MsrP;OxRdtase_Mopterin-bd_dom;OxRdtase_Mopterin-bd_sf;TAT_signal	Complete proteome {ECO:0000313|Proteomes:UP000008962};ECO:0000256|SAAS:SAAS00016458};ECO:0000256|SAAS:SAAS00016461};ECO:0000256|SAAS:SAAS00016467};Periplasm {ECO:0000256|HAMAP-Rule:MF_01206};Signal {ECO:0000256|HAMAP-Rule:MF_01206}	37.491	334	nitrate assimilation;protein repair	metal ion binding;molybdopterin cofactor binding;oxidoreductase activity, acting on a sulfur group of donors, quinone or similar compound as acceptor	periplasmic space	Periplasm {ECO:0000256|HAMAP-Rule:MF_01206}.Note=Is attached to the inner membrane when interacting with theMsrQ subunit. {ECO:0000256|HAMAP-Rule:MF_01206}.	strand:+
Cluster 3	A0A0H3NHK4	Chromosome:3225145-3226041		Site-specific tyrosine recombinase, which acts bycatalyzing the cutting and rejoining of the recombining DNAmolecules. Binds cooperatively to specific DNA consensus sequencesthat are separated from XerC binding sites by a short centralregion, forming the heterotetrameric XerC-XerD complex thatrecombines DNA substrates. The complex is essential to convertdimers of the bacterial chromosome into mon…	-0.948959	-0.50718	-0.292249	-0.879354	-0.044217	Phage_int_SAM_1;Phage_integrase	DNA_brk_join_enz;Integrase_catalytic;Integrase_recombinase_N;Integrase_SAM-like_N;Integrase-like_cat_sf;Recomb_XerD;Tyrosine_recombinase_XerC/XerD	Complete proteome {ECO:0000313|Proteomes:UP000008962};ECO:0000256|SAAS:SAAS00019121};ECO:0000256|SAAS:SAAS00019141};ECO:0000256|SAAS:SAAS00019482};ECO:0000256|SAAS:SAAS00298318};ECO:0000256|SAAS:SAAS00608018};ECO:0000256|SAAS:SAAS00608023};ECO:0000256|SAAS:SAAS00608024}	34.22	298	cell cycle;cell division;chromosome segregation;transposition, DNA-mediated	DNA binding;tyrosine-based site-specific recombinase activity	cytoplasm	Cytoplasm {ECO:0000256|HAMAP-Rule:MF_01807,ECO:0000256|SAAS:SAAS00019473}.	strand:- xerD description:Tyrosine recombinase xerD.
Cluster 3	A0A0H3NP86	Chromosome:2519936-2520934			-1.45315	-0.589263	0.264725	-0.527361	0.189499	Aldo_ket_red	K_chnl_volt-dep_bsu_KCNAB-rel;NADP_OxRdtase_dom;NADP_OxRdtase_dom_sf	Complete proteome {ECO:0000313|Proteomes:UP000008962}	37.382	332					strand:+
Cluster 3	A0A0H3NDK8	Chromosome:1828152-1828961	ychA		-1.27752	-0.786875	-0.558807	-0.377488	0.575549	Transglut_core2	SirB1_N	Coiled coil {ECO:0000256|SAM:Coils};Complete proteome {ECO:0000313|Proteomes:UP000008962}	30.924	269					strand:- ychA description:hypothetical regulator
Cluster 3	A0A0H3NES0	Chromosome:2201041-2202621	yegH		-1.42723	0.0380975	-0.333426	-0.732601	0.0179882	CBS;CorC_HlyC;TerC	CBS_dom;FAD-bd_PCMH_sub2;FAD-bd_PCMH-like_sf;Integral_membrane_TerC;Transptr-assoc_dom	CBS domain {ECO:0000256|PROSITE-ProRule:PRU00703};Complete proteome {ECO:0000313|Proteomes:UP000008962};Membrane {ECO:0000256|SAM:Phobius};Transmembrane {ECO:0000256|SAM:Phobius};Transmembrane helix {ECO:0000256|SAM:Phobius}	58.973	526		flavin adenine dinucleotide binding	integral component of membrane		strand:+ yegH description:hypothetical membrane protein
Cluster 3	A0A0H3N9E7	Chromosome:695521-696474	ybeF		-0.896684	-0.499769	-0.662323	0.055156	-0.742637	HTH_1;LysR_substrate	LysR_subst-bd;Tscrpt_reg_HTH_LysR;WH_DNA-bd_sf;WH-like_DNA-bd_sf	Complete proteome {ECO:0000313|Proteomes:UP000008962};DNA-binding {ECO:0000256|SAAS:SAAS01096662};Transcription {ECO:0000256|SAAS:SAAS01096725};Transcription regulation {ECO:0000256|SAAS:SAAS01096646}	36.178	317		DNA binding;DNA-binding transcription factor activity			strand:- ybeF description:lysR-family transcriptional regulator
Cluster 3	A0A0H3NGU1	Chromosome:3634117-3635184	yheT		-0.845222	-0.279287	-0.696705	0.275793	-1.06611	Abhydrolase_1	AB_hydrolase;AB_hydrolase_1;AB_hydrolase_4_CS;ABHD4	Complete proteome {ECO:0000313|Proteomes:UP000008962}	40.179	355					strand:+ yheT description:conserved hypothetical protein
Cluster 3	A0A0H3NFZ4	Chromosome:3332358-3333344	hybA		-0.495515	-0.25449	-0.862082	0.183371	-1.18149	Fer4_11	4Fe4S_Fe_S_CS;4Fe4S_Fe-S-bd;TAT_signal;TAT_signal_bac_arc	Complete proteome {ECO:0000313|Proteomes:UP000008962};Signal {ECO:0000256|SAM:SignalP}	35.947	328					strand:- hybA description:hydrogenase-2 small subunit
Cluster 3	A0A0H3NGM7	Chromosome:2910939-2911229			-0.611024	-0.341601	-1.02953	0.000145288	-0.676246	HTH_3	Cro/C1-type_HTH;Lambda_DNA-bd_dom_sf	Complete proteome {ECO:0000313|Proteomes:UP000008962}	10.579	96		sequence-specific DNA binding			strand:-
Cluster 3	A0A0H3NBC5	Chromosome:1558036-1559424	yneI		-0.971485	-0.268687	-0.921728	0.533528	-0.856098	Aldedh	Ald_DH/histidinol_DH;Ald_DH_C;Ald_DH_CS_CYS;Ald_DH_N;Aldehyde_DH_dom	Complete proteome {ECO:0000313|Proteomes:UP000008962}	48.966	462		oxidoreductase activity, acting on the aldehyde or oxo group of donors, NAD or NADP as acceptor			strand:+ yneI description:hypothetical oxidoreductase
Cluster 3	A0A0H3NJK8	Chromosome:2398181-2399377			-0.694803	-0.566763	-0.591831	0.102305	-0.64617	MoCF_biosynth	CinA-like_C;Competence-induced_CinA;MoaB/Mog_dom;MoaB/Mog-like_dom_sf	Complete proteome {ECO:0000313|Proteomes:UP000008962}	43.946	398					strand:-
Cluster 3	A0A0H3NIC0	Chromosome:4406550-4407221		DNA repair enzyme involved in the repair of deaminatedbases. Selectively cleaves double-stranded DNA at the secondphosphodiester bond 3' to a deoxyinosine leaving behind the intactlesion on the nicked DNA.	-1.43739	-0.15603	0.219072	-0.0505504	-0.736081	Endonuclease_5	Endonuclease-V	Complete proteome {ECO:0000313|Proteomes:UP000008962};Cytoplasm {ECO:0000256|HAMAP-Rule:MF_00801};DNA damage {ECO:0000256|HAMAP-Rule:MF_00801};DNA repair {ECO:0000256|HAMAP-Rule:MF_00801};ECO:0000313|EMBL:CBW20195.1};Hydrolase {ECO:0000256|HAMAP-Rule:MF_00801};Magnesium {ECO:0000256|HAMAP-Rule:MF_00801};Metal-binding {ECO:0000256|HAMAP-Rule:MF_00801};Nuclease {ECO:0000256|HAMAP-Rule:MF_00801}	24.745	223	DNA repair	deoxyribonuclease V activity;magnesium ion binding	cytoplasm	Cytoplasm {ECO:0000256|HAMAP-Rule:MF_00801}.	strand:+ nfi description:hypothetical endonuclease
Cluster 3	A0A0H3NSX3	Chromosome:3639939-3641156	argDb	Involved in both the arginine and lysine biosyntheticpathways.	-1.19867	-0.496041	-0.0292317	-0.0547368	-0.637603	Aminotran_3	Ac/SucOrn_transaminase_bac;AcOrn/SuccOrn_fam;Aminotrans_3;PyrdxlP-dep_Trfase;PyrdxlP-dep_Trfase_dom1;PyrdxlP-dep_Trfase_major	Amino-acid biosynthesis {ECO:0000256|HAMAP-Rule:MF_01107};Arginine biosynthesis {ECO:0000256|HAMAP-Rule:MF_01107};Complete proteome {ECO:0000313|Proteomes:UP000008962};Cytoplasm {ECO:0000256|HAMAP-Rule:MF_01107};ECO:0000256|RuleBase:RU003560, ECO:0000256|SAAS:SAAS00768842};ECO:0000256|SAAS:SAAS00768841, ECO:0000313|EMBL:CBW19530.1};ECO:0000256|SAAS:SAAS00768889, ECO:0000313|EMBL:CBW19530.1};Lysin…	43.699	405	arginine biosynthetic process;lysine biosynthetic process via diaminopimelate	N2-acetyl-L-ornithine:2-oxoglutarate 5-aminotransferase activity;pyridoxal phosphate binding;succinyldiaminopimelate transaminase activity	cytoplasm	Cytoplasm {ECO:0000256|HAMAP-Rule:MF_01107}.	strand:- argDb description:acetylornithine aminotransferase
Cluster 3	A0A0H3NMB6	Chromosome:3557360-3561073	yhdP		-1.13571	-0.741697	-0.0373367	-0.119046	-0.58831	AsmA_2;DUF3971	AsmA_C;CHP02099;DUF3971	Complete proteome {ECO:0000313|Proteomes:UP000008962}	135.81	1237					strand:- yhdP description:possible exported protein
Cluster 3	A0A0H3ND95	Chromosome:350421-350828	sciZ		-0.884046	-0.591625	-0.376986	-0.359595	-0.650642		LTXXQ	3D-structure {ECO:0000213|PDB:5IHF, ECO:0000213|PDB:5IO8};Complete proteome {ECO:0000313|Proteomes:UP000008962};Signal {ECO:0000256|SAM:SignalP}	15.139	135			periplasmic space		strand:- sciZ description:probable secreted protein (SPI-6 associated)
Cluster 3	A0A0H3NG23	Chromosome:3361502-3362161	ygiX		-0.896013	-0.695425	0.107258	-0.105449	-1.03723	Response_reg;Trans_reg_C	CheY-like_superfamily;OmpR/PhoB-type_DNA-bd;Sig_transdc_resp-reg_C-effctor;Sig_transdc_resp-reg_receiver;WalR-like;WH-like_DNA-bd_sf	Complete proteome {ECO:0000313|Proteomes:UP000008962};ECO:0000256|SAAS:SAAS00529408};Phosphoprotein {ECO:0000256|PROSITE-ProRule:PRU00169};Transcription {ECO:0000256|SAAS:SAAS01076480};Transcription regulation {ECO:0000256|SAAS:SAAS01076456};Two-component regulatory system {ECO:0000256|SAAS:SAAS01100377}	24.274	219	phosphorelay signal transduction system;regulation of transcription, DNA-templated	DNA binding			strand:+ ygiX description:probable two-component system response regulator.
Cluster 3	A0A0H3NHF8	Chromosome:3174174-3177545		A helicase/nuclease that prepares dsDNA breaks (DSB) forrecombinational DNA repair. Binds to DSBs and unwinds DNA via ahighly rapid and processive ATP-dependent bidirectional helicaseactivity. Unwinds dsDNA until it encounters a Chi (crossoverhotspot instigator) sequence from the 3' direction. Cuts ssDNA afew nucleotides 3' to the Chi site. The properties and activitiesof the enzyme are changed a…	-1.06826	-0.563096	-0.507808	-0.141622	-0.498118		DExx_box_DNA_helicase_dom_sf;P-loop_NTPase;RecC;Restrct_endonuc-II-like	Complete proteome {ECO:0000313|Proteomes:UP000008962};DNA damage {ECO:0000256|HAMAP-Rule:MF_01486};DNA repair {ECO:0000256|HAMAP-Rule:MF_01486};ECO:0000256|SAAS:SAAS00992480};ECO:0000256|SAAS:SAAS00992482};ECO:0000256|SAAS:SAAS00992489};ECO:0000256|SAAS:SAAS00992504};ECO:0000256|SAAS:SAAS00992512};ECO:0000313|EMBL:CBW19073.1};Nuclease {ECO:0000256|HAMAP-Rule:MF_01486}	129.04	1123	double-strand break repair via homologous recombination	ATP binding;ATP-dependent DNA helicase activity;DNA binding;exodeoxyribonuclease V activity	exodeoxyribonuclease V complex		strand:- recC description:exonuclease V subunit
Cluster 3	E1WAB4	Chromosome:3036364-3037044	orgB	Oxygen-regulated protein required for bacterialinternalization.	-1.35296	-0.686999	-0.403591	0.255023	-0.347268			Complete proteome;Virulence	26.462	226	pathogenesis				strand:- orgB description:oxygen-regulated invasion protein
Cluster 3	A0A0H3NE51	Chromosome:2549367-2550278	cysM		-1.01351	-0.493996	0.226246	-0.317781	-0.969014	PALP	Cys_synth;CysM;PLP-dep;P-phosphate_BS;Trypto_synt_PLP_dependent	Amino-acid biosynthesis {ECO:0000256|RuleBase:RU003985};Complete proteome {ECO:0000313|Proteomes:UP000008962};Cysteine biosynthesis {ECO:0000256|RuleBase:RU003985};ECO:0000256|RuleBase:RU003985};Transferase {ECO:0000256|RuleBase:RU003985}	32.645	303	cysteine biosynthetic process from serine	cysteine synthase activity			strand:- cysM description:cysteine synthase B
Cluster 3	A0A0H3NNU8	Chromosome:2405788-2406687	arnD	Catalyzes the deformylation of 4-deoxy-4-formamido-L-arabinose-phosphoundecaprenol to 4-amino-4-deoxy-L-arabinose-phosphoundecaprenol. The modified arabinose is attached to lipid Aand is required for resistance to polymyxin and cationicantimicrobial peptides.	-0.953987	-0.59617	-0.548525	-0.0367719	-0.603775	Polysacc_deac_1	ArnD;Glyco_hydro/deAcase_b/a-brl;NODB_dom	Complete proteome {ECO:0000313|Proteomes:UP000008962};ECO:0000256|SAAS:SAAS00497090};ECO:0000256|SAAS:SAAS00497091};ECO:0000256|SAAS:SAAS00497092};ECO:0000256|SAAS:SAAS00497094};ECO:0000256|SAAS:SAAS00497095};ECO:0000256|SAAS:SAAS00497096}	33.009	299	4-amino-4-deoxy-alpha-L-arabinopyranosyl undecaprenyl phosphate biosynthetic process;lipid A biosynthetic process;lipopolysaccharide biosynthetic process;response to antibiotic	hydrolase activity, acting on carbon-nitrogen (but not peptide) bonds, in linear amides			strand:+
Cluster 3	A0A0H3NA82	Chromosome:1033973-1034776	smtA	Catalyzes the methylation of 5-carboxymethoxyuridine(cmo5U) to form 5-methoxycarbonylmethoxyuridine (mcmo5U) atposition 34 in tRNAs.	-1.32386	-0.41188	0.102019	0.251078	-0.959509		Cmo5U_methylTrfase;SAM-dependent_MTases	Complete proteome {ECO:0000313|Proteomes:UP000008962};Methyltransferase {ECO:0000256|HAMAP-Rule:MF_02057};S-adenosyl-L-methionine {ECO:0000256|HAMAP-Rule:MF_02057};Transferase {ECO:0000256|HAMAP-Rule:MF_02057};tRNA processing {ECO:0000256|HAMAP-Rule:MF_02057}	30.222	267		tRNA 5-carboxymethoxyuridine methyltransferase activity			strand:+ smtA description:SmtA protein
Cluster 3	A0A0H3N7L4	Chromosome:163211-163831		Catalyzes the phosphorylation of the 3'-hydroxyl groupof dephosphocoenzyme A to form coenzyme A.	-1.11188	-0.493421	-0.601528	0.0871086	-0.44622	CoaE	Depp_CoAkinase;P-loop_NTPase	Coenzyme A biosynthesis {ECO:0000256|HAMAP-Rule:MF_00376};Complete proteome {ECO:0000313|Proteomes:UP000008962};Cytoplasm {ECO:0000256|HAMAP-Rule:MF_00376};ECO:0000256|SAAS:SAAS00779396};ECO:0000256|SAAS:SAAS00779404};Kinase {ECO:0000256|HAMAP-Rule:MF_00376, ECO:0000313|EMBL:CBW16243.1};Transferase {ECO:0000256|HAMAP-Rule:MF_00376}	22.795	206	coenzyme A biosynthetic process	ATP binding;dephospho-CoA kinase activity	cytoplasm	Cytoplasm {ECO:0000256|HAMAP-Rule:MF_00376}.	strand:- coaE description:Dephospho-CoA kinase
Cluster 3	A0A0H3NPU3	Chromosome:4732330-4733334	argI	Reversibly catalyzes the transfer of the carbamoyl groupfrom carbamoyl phosphate (CP) to the N(epsilon) atom of ornithine(ORN) to produce L-citrulline.	-0.575754	-1.28645	-0.35642	-0.0463274	-0.398114	OTCace;OTCace_N	Asp/Orn_carbamoyltranf_P-bd;Asp/Orn_carbamoylTrfase;Asp/Orn_carbamoylTrfase_sf;Asp_carbamoyltransf_Asp/Orn-bd;Orn/put_carbamltrans;OTCase_ArgI	Complete proteome {ECO:0000313|Proteomes:UP000008962};ECO:0000256|SAAS:SAAS00009103};ECO:0000313|EMBL:CBW20487.1}	36.741	334		amino acid binding;ornithine carbamoyltransferase activity	cytoplasm	Cytoplasm {ECO:0000256|HAMAP-Rule:MF_01109,ECO:0000256|SAAS:SAAS00106153}.	strand:- argI description:ornithine carbamoyltransferase
Cluster 3	A0A0H3NTG2	Chromosome:3827745-3829424	yhjU		-0.264306	-0.436538	-0.893904	0.56963	0.0741409	CBP_BcsG	BcsG	Complete proteome {ECO:0000313|Proteomes:UP000008962};Membrane {ECO:0000256|SAM:Phobius};Transmembrane {ECO:0000256|SAM:Phobius};Transmembrane helix {ECO:0000256|SAM:Phobius}	62.222	559			integral component of membrane		strand:+ yhjU description:hypothetical membrane protein
Cluster 3	A0A0H3NS38	Chromosome:3403460-3404980	aer		-0.707081	-0.808445	-0.0955819	0.0394101	-0.0723318	MCPsignal;PAS_3	Chemotax_Me-accpt_rcpt;MCPsignal_dom;PAC;PAS;PAS_fold_3;PAS-like_dom_sf	Coiled coil {ECO:0000256|SAM:Coils};Complete proteome {ECO:0000313|Proteomes:UP000008962};Receptor {ECO:0000313|EMBL:CBW19288.1};Transducer {ECO:0000256|PROSITE-ProRule:PRU00284}	55.063	506	chemotaxis;signal transduction	transmembrane signaling receptor activity	membrane		strand:- aer description:aerotaxis receptor protein
Cluster 3	A0A0H3NG12	Chromosome:3348632-3349087			-1.04269	-0.997997	-0.259014	0.0469108	-0.229526	HIT	Histidine_triad_HIT;HIT-like;HIT-like_sf	Complete proteome {ECO:0000313|Proteomes:UP000008962}	17.172	151		catalytic activity			strand:+
Cluster 3	A0A0H3NH83	Chromosome:3127982-3130738	barA		-0.936471	-0.720863	-0.669811	-0.0979071	-0.395041	DUF2222;HAMP;HATPase_c;HisKA;Hpt;Response_reg	CheY-like_superfamily;HAMP_dom;HATPase_C;HATPase_C_sf;His_kinase_dom;HisK_dim/P;HisK_dim/P_sf;Histidine_kinase_BarA_N;HPT_dom_sf;Sig_transdc_His_kin_Hpt_dom;Sig_transdc_His_kin-like_C;Sig_transdc_resp-reg_receiver	ATP-binding {ECO:0000256|SAAS:SAAS01002602};Coiled coil {ECO:0000256|SAM:Coils};Complete proteome {ECO:0000313|Proteomes:UP000008962};Kinase {ECO:0000256|SAAS:SAAS00924871};Membrane {ECO:0000256|SAM:Phobius};Nucleotide-binding {ECO:0000256|SAAS:SAAS01002785};Phosphoprotein {ECO:0000256|PROSITE-ProRule:PRU00110};Transferase {ECO:0000256|SAAS:SAAS00924820};Transmembrane {ECO:0000256|SAM:Phobius};Tr…	102.57	918		ATP binding;phosphorelay sensor kinase activity	integral component of membrane		strand:+ barA description:sensor protein
Cluster 3	A0A0H3NE48	Chromosome:2545270-2546136		B6-vitamer kinase involved in the salvage pathway ofpyridoxal 5'-phosphate (PLP). Catalyzes the phosphorylation ofpyridoxine (PN), pyridoxal (PL), and pyridoxamine (PM), formingtheir respective 5'-phosphorylated esters, i.e. PNP, PLP and PMP	-1.18764	-0.276431	-0.273858	0.25635	0.0546261	Phos_pyr_kin	PdxK;PM/HMP-P_kinase-1;PyrdxlKinase;Ribokinase-like	Complete proteome {ECO:0000313|Proteomes:UP000008962};ECO:0000256|SAAS:SAAS00228482};ECO:0000256|SAAS:SAAS00440315};ECO:0000256|SAAS:SAAS00440394, ECO:0000313|EMBL:CBW18500.1};ECO:0000256|SAAS:SAAS00440402};ECO:0000256|SAAS:SAAS00768920};Metal-binding {ECO:0000256|HAMAP-Rule:MF_01638};Zinc {ECO:0000256|HAMAP-Rule:MF_01638}	30.967	288	pyridoxal 5'-phosphate salvage	ATP binding;magnesium ion binding;pyridoxal kinase activity;zinc ion binding			strand:- pdxK description:pyridoxine kinase
Cluster 3	A0A0H3NDR1	Chromosome:2441019-2441618	yfbR	Catalyzes the strictly specific dephosphorylation of 2'-deoxyribonucleoside 5'-monophosphates.	-0.906003	-1.23081	-0.349342	0.0138228	-0.0504772	HD_2	HD/PDEase_dom;HD_hydrolase-like_enz;Nucleoside_monoPase;YfbR	Complete proteome {ECO:0000313|Proteomes:UP000008962};ECO:0000256|SAAS:SAAS01101795};ECO:0000256|SAAS:SAAS01101796};ECO:0000256|SAAS:SAAS01101801};ECO:0000256|SAAS:SAAS01101804}	22.697	199		5'-deoxynucleotidase activity;metal ion binding;nucleotide binding	cytoplasm	Cytoplasm {ECO:0000256|HAMAP-Rule:MF_01100,ECO:0000256|SAAS:SAAS01101800}.	strand:+
Cluster 3	A0A0H3NDI5	Chromosome:2361992-2363044	apbE	Flavin transferase that catalyzes the transfer of theFMN moiety of FAD and its covalent binding to the hydroxyl groupof a threonine residue in a target flavoprotein	-0.917563	-1.08119	-0.51369	-0.195892	0.0629757	ApbE	ApbE;ApbE-like_sf	Cell inner membrane {ECO:0000256|RuleBase:RU363002};Cell membrane {ECO:0000256|RuleBase:RU363002};Complete proteome {ECO:0000313|Proteomes:UP000008962};ECO:0000256|PIRSR:PIRSR006268-2, ECO:0000256|RuleBase:RU363002};ECO:0000256|RuleBase:RU363002};Lipoprotein {ECO:0000256|RuleBase:RU363002};Membrane {ECO:0000256|RuleBase:RU363002};Signal {ECO:0000256|RuleBase:RU363002}	38.148	350	protein flavinylation	metal ion binding;transferase activity	plasma membrane	Cell inner membrane{ECO:0000256|RuleBase:RU363002}.	strand:- apbE description:thiamine biosynthesis protein
Cluster 3	A0A0H3ND75	Chromosome:1650489-1652453	ydcP		-1.07127	-1.11739	-0.123179	0.379692	0.247001	DUF3656;Peptidase_U32	Pept_U32_collagenase;Peptidase_U32	Complete proteome {ECO:0000313|Proteomes:UP000008962}	73.057	654		peptidase activity			strand:- ydcP description:hypothetical peptidase
Cluster 3	A0A0H3NHZ5	Chromosome:1998180-1998932	yecC		-0.911854	-0.752266	-0.73679	0.294238	-0.243181	ABC_tran	AAA+_ATPase;ABC_ATPase_HisP-typ;ABC_transporter_CS;ABC_transporter-like;P-loop_NTPase	Complete proteome {ECO:0000313|Proteomes:UP000008962};ECO:0000313|EMBL:CBW17975.1};Nucleotide-binding {ECO:0000256|PROSITE-ProRule:PRU00434}	27.668	250		amino acid-transporting ATPase activity;ATP binding			strand:- yecC description:hypothetical ABC-transport ATP-binding protein
Cluster 3	A0A0H3NJ04	Chromosome:4709283-4710023			-0.287271	-1.00891	-0.785193	-0.740922	0.0935674	KDGP_aldolase	Aldolase_TIM;DgaF	Complete proteome {ECO:0000313|Proteomes:UP000008962}	26.086	246		catalytic activity			strand:+
Cluster 3	A0A0H3NJT7	Chromosome:4234295-4235704	glnG	Member of the two-component regulatory system NtrB/NtrC,which controls expression of the nitrogen-regulated (ntr) genes inresponse to nitrogen limitation. Phosphorylated NtrC bindsdirectly to DNA and stimulates the formation of open promoter-sigma54-RNA polymerase complexes.	-0.0136281	-0.914444	-0.582719	-0.936492	-0.323548	HTH_8;Response_reg;Sigma54_activat	AAA+_ATPase;CheY-like_superfamily;Homeobox-like_sf;HTH_Fis;P-loop_NTPase;Sig_transdc_resp-reg_receiver;Sigma_54_int;Sigma_54_int_dom_ATP-bd_1;Sigma_54_int_dom_ATP-bd_2;Sigma_54_int_dom_CS;Trancript_reg_NtrC	Activator {ECO:0000256|RuleBase:RU365013};Complete proteome {ECO:0000313|Proteomes:UP000008962};Cytoplasm {ECO:0000256|RuleBase:RU365013};ECO:0000256|SAAS:SAAS00009904};ECO:0000256|SAAS:SAAS00110083};ECO:0000256|SAAS:SAAS00110192};ECO:0000256|SAAS:SAAS00814754};ECO:0000256|SAAS:SAAS00814760};Nitrogen fixation {ECO:0000256|RuleBase:RU365013};Phosphoprotein {ECO:0000256|PROSITE-ProRule:PRU00169};Re…	52.269	469	nitrogen fixation;regulation of nitrogen utilization;regulation of transcription, DNA-templated	ATP binding;phosphorelay response regulator activity;sequence-specific DNA binding;transcription factor binding	cytoplasm	Cytoplasm {ECO:0000256|RuleBase:RU365013}.	strand:- glnG description:Two-component system, response regulator
Cluster 3	A0A0H3NT89	Chromosome:3744081-3744821	ugpQ		0.141759	-1.31573	-0.432221	-0.85303	0.387115	GDPD	GlyceroP-diester-Pdiesterase;GP_PDE_dom;PLC-like_Pdiesterase_TIM-brl	Complete proteome {ECO:0000313|Proteomes:UP000008962}	27.381	246	lipid metabolic process	glycerophosphodiester phosphodiesterase activity			strand:- ugpQ description:glycerophosphoryl diester phosphodiesterase
Cluster 3	A0A0H3NEX0	Chromosome:2891273-2892970			-0.0153142	-0.924966	-0.221413	-1.05864	-0.506449	DUF2326	DUF2326	Coiled coil {ECO:0000256|SAM:Coils};Complete proteome {ECO:0000313|Proteomes:UP000008962}	65.21	565					strand:-
Cluster 3	A0A0H3NG33	Chromosome:2692976-2694166	hmpA	Is involved in NO detoxification in an aerobic process,termed nitric oxide dioxygenase (NOD) reaction that utilizes O(2)and NAD(P)H to convert NO to nitrate, which protects the bacteriumfrom various noxious nitrogen compounds. Therefore, plays acentral role in the inducible response to nitrosative stress	-0.441911	-1.12343	-0.359698	-0.91312	0.215654	FAD_binding_6;Globin;NAD_binding_1	Cbr1-like_FAD-bd_dom;FAD-bd_FR_type;FNR_nucleotide-bd;Globin;Globin/Proto;Globin-like_sf;Hmp;OxRdtase_FAD/NAD-bd;Riboflavin_synthase-like_b-brl	Complete proteome {ECO:0000313|Proteomes:UP000008962};Detoxification {ECO:0000256|HAMAP-Rule:MF_01252};ECO:0000256|RuleBase:RU000356};FAD {ECO:0000256|HAMAP-Rule:MF_01252};Flavoprotein {ECO:0000256|HAMAP-Rule:MF_01252};Heme {ECO:0000256|HAMAP-Rule:MF_01252, ECO:0000256|RuleBase:RU000356};Iron {ECO:0000256|HAMAP-Rule:MF_01252};Metal-binding {ECO:0000256|HAMAP-Rule:MF_01252};NAD {ECO:0000256|HAMAP-…	44.017	396	response to nitrosative stress;response to toxic substance	FAD binding;heme binding;metal ion binding;nitric oxide dioxygenase activity;oxygen binding;oxygen carrier activity			strand:+ hmpA description:flavohemoprotein (haemoglobin-like protein)
Cluster 3	A0A0H3NBT1	Chromosome:1116763-1117215	ycbG	Required for spatial organization of the terminus regionof the chromosome (Ter macrodomain) during the cell cycle.Prevents early segregation of duplicated Ter macrodomains duringcell division. Binds specifically to matS, which is a 13 bpsignature motif repeated within the Ter macrodomain	0.119099	-1.02265	-0.83374	-0.814571	0.0835848	MatP;MatP_C	Arc_rbn_hlx_hlx;MatP;MatP_C;MatP_N;MatP_N_sf	Complete proteome {ECO:0000313|Proteomes:UP000008962};ECO:0000256|SAAS:SAAS00846035};ECO:0000256|SAAS:SAAS00846037};ECO:0000256|SAAS:SAAS00846039};ECO:0000256|SAAS:SAAS00993492}	17.8	150	cell cycle;cell division;regulation of transcription, DNA-templated	sequence-specific DNA binding	cytoplasm	Cytoplasm {ECO:0000256|HAMAP-Rule:MF_01073,ECO:0000256|SAAS:SAAS00846038}.	strand:+ ycbG description:conserved hypothetical protein
Cluster 3	A0A0H3NGT8	Chromosome:1629438-1630499			-0.316417	-0.886113	-0.769161	-0.642893	-0.090359		Haem_d1_sf;WD40/YVTN_repeat-like_dom_sf	ATP-binding {ECO:0000313|EMBL:CBW17611.1};Complete proteome {ECO:0000313|Proteomes:UP000008962};Nucleotide-binding {ECO:0000313|EMBL:CBW17611.1};Signal {ECO:0000256|SAM:SignalP}	38.503	353		ATP binding			strand:-
Cluster 3	A0A0H3NH53	Chromosome:3096952-3097860			-0.0157686	-1.26257	-0.662403	-0.335336	-0.413154	PAPS_reduct	PAPS_reduct;Rossmann-like_a/b/a_fold;SO4_adenylTrfase_ssu	Complete proteome {ECO:0000313|Proteomes:UP000008962};ECO:0000256|SAAS:SAAS00751622};ECO:0000256|SAAS:SAAS00751625, ECO:0000313|EMBL:CBW19013.1};ECO:0000256|SAAS:SAAS00751628};ECO:0000256|SAAS:SAAS00751634}	35.176	302	hydrogen sulfide biosynthetic process;sulfate assimilation;sulfate reduction	ATP binding;sulfate adenylyltransferase (ATP) activity			strand:- cysD description:ATP sulfurylase (ATP:sulfate adenyltransferase)
Cluster 3	A0A0H3NLG2	Chromosome:3091039-3091800		Nucleotidase with a broad substrate specificity as itcan dephosphorylate various ribo- and deoxyribonucleoside 5'-monophosphates and ribonucleoside 3'-monophosphates with highestaffinity to 3'-AMP. Also hydrolyzes polyphosphate(exopolyphosphatase activity) with the preference for short-chain-length substrates (P20-25). Might be involved in the regulation ofdNTP and NTP pools, and in the turnover …	-0.169351	-1.09967	-1.1276	-0.261279	0.0659123	SurE	SurE;SurE-like_Pase/nucleotidase;SurE-like_sf	Complete proteome {ECO:0000313|Proteomes:UP000008962};ECO:0000256|SAAS:SAAS00978865};ECO:0000256|SAAS:SAAS00978867};ECO:0000256|SAAS:SAAS00978876};ECO:0000256|SAAS:SAAS00978882}	26.98	253		3'-nucleotidase activity;5'-nucleotidase activity;exopolyphosphatase activity;metal ion binding;nucleotide binding	cytoplasm	Cytoplasm {ECO:0000256|HAMAP-Rule:MF_00060,ECO:0000256|SAAS:SAAS00978873}.	strand:- surE description:Acid phosphatase surE
Cluster 3	A0A0H3N9D5	Chromosome:267779-268927		Condensation of UDP-2,3-diacylglucosamine and 2,3-diacylglucosamine-1-phosphate to form lipid A disaccharide, aprecursor of lipid A, a phosphorylated glycolipid that anchors thelipopolysaccharide to the outer membrane of the cell	-0.0829648	-1.20619	-0.606932	-0.120971	-0.511286	LpxB	Glyco_trans_19	Complete proteome {ECO:0000313|Proteomes:UP000008962};ECO:0000256|SAAS:SAAS00702231};ECO:0000256|SAAS:SAAS00702242};ECO:0000256|SAAS:SAAS00702243};ECO:0000256|SAAS:SAAS00702255};ECO:0000256|SAAS:SAAS00702258}	42.451	382	lipid A biosynthetic process	lipid-A-disaccharide synthase activity			strand:+ lpxB description:Lipid-A-disaccharide synthase
Cluster 3	A0A0H3NFG0	Chromosome:2481311-2482312	div	Acts as a regulator of flagellar gene expression bymodulating the protein level of the anti sigma factor FlgM uponsensing ring completion or hook elongation. Flk could inhibit FlgMsecretion by acting as a braking system for the flagellar-associated type III secretion system	0.094334	-1.65646	-0.839629	0.334286	-0.115963		Flagellar_regulator_Flk	Cell inner membrane {ECO:0000256|PIRNR:PIRNR020588};Cell membrane {ECO:0000256|PIRNR:PIRNR020588};Complete proteome {ECO:0000313|Proteomes:UP000008962};Membrane {ECO:0000256|PIRNR:PIRNR020588, ECO:0000256|SAM:Phobius};Transmembrane {ECO:0000256|SAM:Phobius};Transmembrane helix {ECO:0000256|SAM:Phobius}	37.055	333	regulation of gene expression		integral component of membrane;plasma membrane	Single-pass membrane protein{ECO:0000256|PIRNR:PIRNR020588}.;Cell inner membrane{ECO:0000256|PIRNR:PIRNR020588}	strand:+ div description:Div protein
Cluster 3	A0A0H3NJQ2	Chromosome:1031052-1031234			-0.00832046	-1.06335	-1.04798	-0.152989	-0.380753	Trm112p	Trm112-like;UPF0434	Complete proteome {ECO:0000313|Proteomes:UP000008962}	6.8558	60					strand:+ ycaR description:conserved hypothetical protein
Cluster 3	A0A0H3NJQ7	Chromosome:2454050-2454322			0.459338	-1.48796	-0.65876	0.0995877	-0.70208	PTS_IIB	PTS_EIIB_2;PTS_EIIB_2/3;PTS_EIIB-like_sf	Complete proteome {ECO:0000313|Proteomes:UP000008962};ECO:0000313|EMBL:CBW18414.1};Phosphotransferase system {ECO:0000256|SAAS:SAAS00102456};Transport {ECO:0000256|SAAS:SAAS00101789}	9.7082	90	phosphoenolpyruvate-dependent sugar phosphotransferase system	protein-N(PI)-phosphohistidine-sugar phosphotransferase activity			strand:-
Cluster 3	A0A0H3N7D0	Chromosome:47418-48317	nhaR		-0.792248	-0.762691	-0.571614	-0.597813	-0.135027	HTH_1;LysR_substrate	LysR_subst-bd;Tscrpt_reg_HTH_LysR;WH_DNA-bd_sf;WH-like_DNA-bd_sf	Complete proteome {ECO:0000313|Proteomes:UP000008962};DNA-binding {ECO:0000256|SAAS:SAAS01096662};Transcription {ECO:0000256|SAAS:SAAS01096725};Transcription regulation {ECO:0000256|SAAS:SAAS01096646}	33.998	299		DNA binding;DNA-binding transcription factor activity			strand:+ nhaR description:transcriptional activator protein NhaR
Cluster 3	A0A0H3NW66	Chromosome:4733928-4734740	miaE		-0.660579	-0.982585	-0.201605	-0.444827	-0.521806	MiaE	Ferritin-like;Ferritin-like_SF;tRNA-Hydrxlase_MiaE	Complete proteome {ECO:0000313|Proteomes:UP000008962}	31.14	270		tRNA-(2-methylthio-N-6-(cis-hydroxy)isopentenyl adenosine)-hydroxylase activity			strand:+ miaE description:tRNA hydroxylase
Cluster 3	A0A0H3NIG5	Chromosome:4303724-4304683	ydeW		-0.439737	-0.957968	-0.620933	-0.423542	-0.20074	Sugar-bind	NagB/RpiA_transferase-like;Sugar-bd_dom_put;WH-like_DNA-bd_sf	Complete proteome {ECO:0000313|Proteomes:UP000008962}	34.449	319		carbohydrate binding			strand:- ydeW description:hypothetical regulatory protein
Cluster 3	A0A0H3NHY1	Chromosome:4202049-4202303		Part of the twin-arginine translocation (Tat) systemthat transports large folded proteins containing a characteristictwin-arginine motif in their signal peptide across membranes. TatAcould form the protein-conducting channel of the Tat system	-0.502141	-0.466045	-0.640572	-0.721911	-0.474444	MttA_Hcf106	TatA/B/E;TatA/E	Cell inner membrane {ECO:0000256|HAMAP-Rule:MF_00236};Complete proteome {ECO:0000313|Proteomes:UP000008962};ECO:0000256|SAAS:SAAS01089845};ECO:0000256|SAAS:SAAS01091829};ECO:0000256|SAAS:SAAS01091830};ECO:0000256|SAAS:SAAS01091833};ECO:0000256|SAAS:SAAS01091839};ECO:0000256|SAAS:SAAS01091840};ECO:0000256|SAAS:SAAS01091841}	8.9441	84	protein secretion;protein transport by the Tat complex	protein transmembrane transporter activity	integral component of plasma membrane;TAT protein transport complex	Single-pass membrane protein {ECO:0000256|HAMAP-Rule:MF_00236}.;Cell inner membrane {ECO:0000256|HAMAP-Rule:MF_00236}	strand:+ tatA description:sec-independent protein translocase protein
Cluster 3	A0A0H3NS54	Chromosome:3419203-3420189	yqjG		-0.689346	-0.78644	-0.496689	-0.641468	-0.216039	GST_N_2	Glutathione_S-Trfase_N;Glutathione-S-Trfase_C_sf;Glutathione-S-Trfase_C-like;GST_Omega/GSH;Thioredoxin-like_sf	Complete proteome {ECO:0000313|Proteomes:UP000008962}	37.381	328		glutathione transferase activity			strand:+ yqjG description:conserved hypothetical protein
Cluster 3	A0A0H3NER0	Chromosome:2833488-2834366	ppnK	Involved in the regulation of the intracellular balanceof NAD and NADP, and is a key enzyme in the biosynthesis of NADP.Catalyzes specifically the phosphorylation on 2'-hydroxyl of theadenosine moiety of NAD to yield NADP.	-0.147484	-0.622753	-0.809379	-0.687243	-0.402955	NAD_kinase	ATP-NAD_kinase_N;ATP-NAD_kinase_PpnK-typ_C;NAD/diacylglycerol_kinase_sf;NADK	Complete proteome {ECO:0000313|Proteomes:UP000008962};ECO:0000256|SAAS:SAAS00103427};ECO:0000256|SAAS:SAAS00103430};ECO:0000256|SAAS:SAAS01084333};ECO:0000256|SAAS:SAAS01084347};ECO:0000256|SAAS:SAAS01092644};NAD {ECO:0000256|HAMAP-Rule:MF_00361, ECO:0000256|SAAS:SAAS00103431};NADP {ECO:0000256|HAMAP-Rule:MF_00361, ECO:0000256|SAAS:SAAS00103470}	32.584	292	NAD metabolic process;NADP biosynthetic process	ATP binding;metal ion binding;NAD+ kinase activity	cytoplasm	Cytoplasm {ECO:0000256|HAMAP-Rule:MF_00361,ECO:0000256|SAAS:SAAS01092648}.	strand:+ ppnK description:conserved hypothetical protein
Cluster 3	A0A0H3NQ21	Chromosome:2779159-2779809	rseA	An anti-sigma factor for extracytoplasmic function (ECF)sigma factor sigma-E (RpoE). ECF sigma factors are held in aninactive form by an anti-sigma factor until released by regulatedintramembrane proteolysis (RIP). RIP occurs when anextracytoplasmic signal triggers a concerted proteolytic cascadeto transmit information and elicit cellular responses. Themembrane-spanning regulatory substrate prote…	-0.608715	-0.692927	-0.932688	-0.144602	-0.167229	RseA_C;RseA_N	Anti-sigma_E_RseA_C;Anti-sigma_E_RseA_N;Anti-sigma_E_RseA_N_sf;RseA	Cell inner membrane {ECO:0000256|PIRNR:PIRNR016938};Cell membrane {ECO:0000256|PIRNR:PIRNR016938};Coiled coil {ECO:0000256|SAM:Coils};Complete proteome {ECO:0000313|Proteomes:UP000008962};Membrane {ECO:0000256|PIRNR:PIRNR016938}	24.222	216		sigma factor antagonist activity	plasma membrane	Cell inner membrane{ECO:0000256|PIRNR:PIRNR016938}.	strand:- rseA description:sigma-E factor negative regulatory protein
Cluster 3	A0A0H3NF16	Chromosome:2312272-2313828	rtn		-0.801406	-0.612189	-0.586118	-0.371179	-0.442493	CSS-motif;EAL	CSS-motif_dom;EAL_dom;EAL_sf	Complete proteome {ECO:0000313|Proteomes:UP000008962};Membrane {ECO:0000256|SAM:Phobius};Transmembrane {ECO:0000256|SAM:Phobius};Transmembrane helix {ECO:0000256|SAM:Phobius}	58.371	518			integral component of membrane		strand:+ rtn description:rtn protein
Cluster 3	A0A0H3ND59	Chromosome:2210207-2211559	yegD		-0.782798	-0.883886	-0.207323	-0.616222	-0.340854	HSP70	Heat_shock_70_CS;Hsp_70_fam	Complete proteome {ECO:0000313|Proteomes:UP000008962}	49.212	450					strand:+ yegD description:conserved hypothetical protein
Cluster 3	A0A0H3NLX0	Chromosome:1813027-1813737	narJ		-0.452516	-0.584076	-0.861439	-0.614708	-0.350376	Nitrate_red_del	DMSO/NO3_reduct_chaperone;NO3_reductase_chaperone_NarJ;TorD-like_sf	Complete proteome {ECO:0000313|Proteomes:UP000008962}	26.444	236	chaperone-mediated protein complex assembly	unfolded protein binding			strand:- narJ description:respiratory nitrate reductase 1 delta chain
Cluster 3	A0A0H3NN68	Chromosome:2153855-2154466			-0.835815	-0.389978	-0.710284	-0.292363	-0.286653	PRA-CH;PRA-PH	His_synth_HisIE;HisE;PRib_AMP_CycHydrolase_dom;PRib_AMP_CycHydrolase_sf;PRib-ATP_PPHydrolase-like	Complete proteome {ECO:0000313|Proteomes:UP000008962};Cytoplasm {ECO:0000256|HAMAP-Rule:MF_01019};ECO:0000256|SAAS:SAAS00019947};ECO:0000256|SAAS:SAAS00425910};ECO:0000256|SAAS:SAAS00976548, ECO:0000313|EMBL:CBW18151.1};ECO:0000256|SAAS:SAAS00976556};ECO:0000256|SAAS:SAAS00976560};ECO:0000256|SAAS:SAAS00976570}	22.674	203	histidine biosynthetic process	ATP binding;phosphoribosyl-AMP cyclohydrolase activity;phosphoribosyl-ATP diphosphatase activity	cytoplasm	Cytoplasm {ECO:0000256|HAMAP-Rule:MF_01019}.	strand:+ hisI description:bifunctional histidine biosynthesis bifunctional protein (phosphoribosyl-AMP cyclohydrolase / phosphoribosyl-ATP pyrophosphohydrolase)
Cluster 3	A0A0H3NCL4	Chromosome:80551-80946	caiF		-0.0844302	-0.894717	-0.982164	0.153599	-0.767694	CaiF_GrlA	Tscrpt_reg_CaiF/GrlA;WH-like_DNA-bd_sf	Complete proteome {ECO:0000313|Proteomes:UP000008962}	15.409	131	transcription, DNA-templated				strand:+ caiF description:transcriptional activator CaiF
Cluster 3	A0A0H3NAQ7	Chromosome:756539-757069	fldA	Low-potential electron donor to a number of redoxenzymes.	-0.389531	-1.00675	-0.540714	-0.337825	-0.449518	Flavodoxin_1	Flavodoxin/NO_synth;Flavodoxin_CS;Flavodoxin_lc;Flavoprotein-like_sf	Complete proteome {ECO:0000313|Proteomes:UP000008962};Electron transport {ECO:0000256|PIRNR:PIRNR038996};Flavoprotein {ECO:0000256|PIRNR:PIRNR038996};FMN {ECO:0000256|PIRNR:PIRNR038996};Transport {ECO:0000256|PIRNR:PIRNR038996}	19.637	176		electron transfer activity;FMN binding			strand:- fldA description:flavodoxin 1
Cluster 3	A0A0H3NIP8	Chromosome:637634-638215	ramR		-0.552231	-0.785206	-0.429755	-0.342355	-0.766587	TetR_N	DNA-bd_HTH_TetR-type_CS;Homeobox-like_sf;HTH_TetR;TetR_trans_reg	Complete proteome {ECO:0000313|Proteomes:UP000008962};ECO:0000256|SAAS:SAAS00132209};Transcription {ECO:0000256|SAAS:SAAS00131596};Transcription regulation {ECO:0000256|SAAS:SAAS00132066}	21.917	193		DNA binding			strand:- ramR description:Regulation of MDR efflux
Cluster 3	A0A0H3NP22	Chromosome:4423328-4424929	aceB		-0.232979	-0.596565	-0.759798	-0.23202	-0.953993	Malate_synthase	Malate_synthA;Malate_synthase;Malate_synthase_CS;Malate_synth-like_sf	Complete proteome {ECO:0000313|Proteomes:UP000008962};Glyoxylate bypass {ECO:0000256|RuleBase:RU000555};Transferase {ECO:0000256|RuleBase:RU000555};Tricarboxylic acid cycle {ECO:0000256|RuleBase:RU000555}	60.382	533	glyoxylate cycle;tricarboxylic acid cycle	malate synthase activity			strand:+ aceB description:malate synthase A
Cluster 3	A0A0H3NNJ1	Chromosome:2282680-2284200	mglA		-0.11496	-0.791736	-0.611985	-0.35472	-0.93151	ABC_tran	AAA+_ATPase;ABC_transporter_CS;ABC_transporter-like;ABC_transpr_MglA;P-loop_NTPase	Complete proteome {ECO:0000313|Proteomes:UP000008962};ECO:0000313|EMBL:CBW18262.1};Nucleotide-binding {ECO:0000256|PROSITE-ProRule:PRU00434}	56.486	506		ATP binding;carbohydrate-transporting ATPase activity	membrane		strand:- mglA description:galactoside transport atp-binding protein mgla
Cluster 3	A0A0H3NME4	Chromosome:1959358-1959927	yecM		-0.408174	-1.09775	-0.373513	-0.211873	-0.396046	YecM	DUF991;Glyas_Bleomycin-R_OHBP_Dase	Complete proteome {ECO:0000313|Proteomes:UP000008962}	21.453	189					strand:- yecM description:conserved hypothetical protein
Cluster 3	A0A0H3NBX3	Chromosome:1692290-1692895	acpD	Catalyzes the reductive cleavage of azo bond in aromaticazo compounds to the corresponding amines. Requires NADH, but notNADPH, as an electron donor for its activity.	-0.0542011	-0.89185	-0.680821	-0.28052	-0.619874	Flavodoxin_2	Flavodoxin_fold;Flavoprotein-like_sf;NADH-azoreductase_FMN-depdnt	Complete proteome {ECO:0000313|Proteomes:UP000008962};ECO:0000256|SAAS:SAAS00016150};ECO:0000256|SAAS:SAAS00016167};FMN {ECO:0000256|HAMAP-Rule:MF_01216, ECO:0000256|SAAS:SAAS00016179};NAD {ECO:0000256|HAMAP-Rule:MF_01216, ECO:0000256|SAAS:SAAS00016149}	21.628	201		electron transfer activity;FMN binding;FMN reductase activity;oxidoreductase activity, acting on NAD(P)H, NAD(P) as acceptor;oxidoreductase activity, acting on other nitrogenous compounds as donors			strand:+ acpD description:Acyl carrier protein phosphodiesterase
Cluster 3	A0A0H3NCM3	Chromosome:1411769-1413040	sufD		-0.363519	-0.896576	-0.896772	-0.11447	-0.539789	UPF0051	SUF_FeS_clus_asmbl_SufBD;SUF_FeS_clus_asmbl_SufBD_sf;SUF_FeS_clus_asmbl_SufD	Complete proteome {ECO:0000313|Proteomes:UP000008962}	47.356	423	iron-sulfur cluster assembly				strand:+ sufD description:conserved hypothetical protein
Cluster 3	A0A0H3NA83	Chromosome:1217182-1217937	flgF		-0.472275	-0.588448	-1.05965	-0.246891	-0.460505	Flg_bb_rod;Flg_bbr_C	Flag_bb_rod_N;Flagellar_basal_body_rod_CS;Flagellar_FlgE/F/G;Flg_bb/hook_C_dom;FlgE/F/G-like	Bacterial flagellum {ECO:0000256|RuleBase:RU362116};Cell projection {ECO:0000313|EMBL:CBW17211.1};Cilium {ECO:0000313|EMBL:CBW17211.1};Complete proteome {ECO:0000313|Proteomes:UP000008962};Flagellum {ECO:0000313|EMBL:CBW17211.1}	26.102	251	bacterial-type flagellum-dependent cell motility		bacterial-type flagellum basal body	Bacterial flagellum basal body{ECO:0000256|RuleBase:RU362116}.	strand:+ flgF description:hypothetical flagellar basal-body rod protein FlgF (proximal rod protein)
Cluster 3	A0A0H3NAB5	Chromosome:1252693-1253328	ycfQ		-0.0452531	-1.17102	-0.598772	0.125086	-0.91948	TetR_N	Homeobox-like_sf;HTH_TetR;Tet_transcr_reg_TetR-rel_C_sf	Complete proteome {ECO:0000313|Proteomes:UP000008962};ECO:0000256|SAAS:SAAS00132209};Transcription {ECO:0000256|SAAS:SAAS00131596};Transcription regulation {ECO:0000256|SAAS:SAAS00132066}	23.693	211		DNA binding			strand:- ycfQ description:hypothetical TetR-family regulatory protein
Cluster 3	A0A0H3N8J4	Chromosome:560044-560460	cueR		0.417175	-0.767815	-1.34239	-0.634702	-0.106827	MerR_1	CueR;DNA-bd_dom_put_sf;MerR-type_HTH_dom	Coiled coil {ECO:0000256|SAM:Coils};Complete proteome {ECO:0000313|Proteomes:UP000008962}	15.648	138	positive regulation of transcription, DNA-templated	copper ion binding;DNA binding;DNA-binding transcription factor activity			strand:+ cueR description:copper efflux regulator
Cluster 3	A0A0H3NA27	Chromosome:518018-519799	mdlB		-0.314491	-0.911802	-1.19913	-0.311564	0.172488	ABC_membrane;ABC_tran	AAA+_ATPase;ABC_transporter_CS;ABC_transporter-like;ABC1_TM_dom;ABC1_TM_sf;P-loop_NTPase;Type_I_exporter	Complete proteome {ECO:0000313|Proteomes:UP000008962};ECO:0000313|EMBL:CBW16556.1};Membrane {ECO:0000256|SAM:Phobius};Nucleotide-binding {ECO:0000256|PROSITE-ProRule:PRU00434};Transmembrane {ECO:0000256|SAM:Phobius};Transmembrane helix {ECO:0000256|SAM:Phobius}	65.228	593		ATP binding;ATPase activity, coupled to transmembrane movement of substances	integral component of membrane		strand:+ mdlB description:hypothetical ABC transporter ATP-binding membrane protein
Cluster 3	A0A0H3NH73	Chromosome:3807909-3808676	yhjH		0.0826435	-0.712406	-1.4054	-0.661594	0.246348	EAL	EAL_dom;EAL_sf	Coiled coil {ECO:0000256|SAM:Coils};Complete proteome {ECO:0000313|Proteomes:UP000008962}	29.776	255					strand:- yhjH description:conserved hypothetical protein
Cluster 3	A0A0H3NC61	Chromosome:1887122-1887922			-0.174875	-0.435594	-1.45927	-0.507724	0.293885	EII-Sor	PTS_IIC_man	Complete proteome {ECO:0000313|Proteomes:UP000008962};Membrane {ECO:0000256|SAM:Phobius};Transferase {ECO:0000313|EMBL:CBW17854.1};Transmembrane {ECO:0000256|SAM:Phobius};Transmembrane helix {ECO:0000256|SAM:Phobius}	27.492	266	phosphoenolpyruvate-dependent sugar phosphotransferase system	transferase activity	integral component of membrane		strand:+
Cluster 3	A0A0H3NCL6	Chromosome:1927622-1927852	holE		0.523141	-0.397368	-1.55579	-0.122802	-0.300095	DNA_pol3_theta	DNA_pol_III_theta_bac;PolIII_theta_sf	Complete proteome {ECO:0000313|Proteomes:UP000008962}	8.747	76	DNA replication	DNA binding;DNA-directed DNA polymerase activity			strand:+ holE description:DNA polymerase III, theta subunit
Cluster 3	A0A0H3NK96	Chromosome:4409058-4409513	zraP		1.01915	-0.554725	-0.51748	-0.566666	-1.40966	Metal_resist	Metal_resist;Zn_resistance-assoc_prot_ZraP	Coiled coil {ECO:0000256|SAM:Coils};Complete proteome {ECO:0000313|Proteomes:UP000008962};Signal {ECO:0000256|SAM:SignalP}	16.129	151		zinc ion binding	periplasmic space		strand:- zraP description:possible exported protein
Cluster 3	A0A0H3NBF9	Chromosome:1602344-1602487	rpsV		0.501637	-0.284266	-0.318253	-0.158823	-1.69853	Ribosomal_S22	Ribosomal_S22	Complete proteome {ECO:0000313|Proteomes:UP000008962};Ribonucleoprotein {ECO:0000313|EMBL:CBW17590.1};Ribosomal protein {ECO:0000313|EMBL:CBW17590.1}	5.369	47	translation	structural constituent of ribosome	ribosome		strand:+ rpsV description:30S ribosomal protein S22
Cluster 3	A0A0H3NI39	Chromosome:4260083-4261072	yiiD		0.708657	-0.385098	-0.170613	-0.290502	-1.70238	Acetyltransf_1;YiiD_C	Acyl_CoA_acyltransferase;GNAT_dom;HotDog_dom_sf;YiiD_C	Complete proteome {ECO:0000313|Proteomes:UP000008962};Transferase {ECO:0000313|EMBL:CBW20065.1}	36.917	329		transferase activity			strand:+ yiiD description:hypothetical acetyltransferase
Cluster 3	A0A0H3N7A1	Chromosome:10841-11245			0.629733	-0.499359	0.149121	-0.566545	-1.53372	DUF2541	UPF0412_YaaI	Complete proteome {ECO:0000313|Proteomes:UP000008962};Signal {ECO:0000256|HAMAP-Rule:MF_01372}	14.464	134					strand:- yaaI description:conserved hypothetical protein
Cluster 3	A0A0H3NIX2	Chromosome:701433-703334		Catalyzes cross-linking of the peptidoglycan cell wall	-0.0937976	-0.218616	-0.251099	-0.793918	-1.20392	PBP_dimer;Transpeptidase	Beta-lactam/transpept-like;PBP_dimer;PBP_dimer_sf;PCN-bd_Tpept;Penicillin-binding_protein_2	Carboxypeptidase {ECO:0000256|HAMAP-Rule:MF_02081};Cell inner membrane {ECO:0000256|HAMAP-Rule:MF_02081};Cell membrane {ECO:0000256|HAMAP-Rule:MF_02081};Cell shape {ECO:0000256|HAMAP-Rule:MF_02081};Cell wall biogenesis/degradation {ECO:0000256|HAMAP-Rule:MF_02081};Complete proteome {ECO:0000313|Proteomes:UP000008962};Hydrolase {ECO:0000256|HAMAP-Rule:MF_02081};Membrane {ECO:0000256|HAMAP-Rule:MF_…	71.033	633	cell wall organization;peptidoglycan biosynthetic process;regulation of cell shape	penicillin binding;serine-type D-Ala-D-Ala carboxypeptidase activity	integral component of plasma membrane	Single-pass membrane protein {ECO:0000256|HAMAP-Rule:MF_02081}.;Cell inner membrane {ECO:0000256|HAMAP-Rule:MF_02081}	strand:- mrdA description:penicillin-binding protein 2
Cluster 3	A0A0H3NK79	Chromosome:4383348-4383731		Essential subunit of the Sec protein translocationchannel SecYEG. Clamps together the 2 halves of SecY. May contactthe channel plug during translocation.	-0.0784918	-0.522005	0.776265	-0.994473	-1.17616	SecE	SecE_bac;SecE_sf;Translocase_SecE/Sec61-g	Cell inner membrane {ECO:0000256|HAMAP-Rule:MF_00422};Cell membrane {ECO:0000256|HAMAP-Rule:MF_00422};Complete proteome {ECO:0000313|Proteomes:UP000008962};ECO:0000256|SAAS:SAAS00084172};ECO:0000256|SAAS:SAAS00084174};ECO:0000256|SAAS:SAAS00084198};ECO:0000256|SAAS:SAAS00084204};ECO:0000256|SAAS:SAAS00458895};ECO:0000256|SAAS:SAAS00458914}	13.689	127	intracellular protein transmembrane transport;protein secretion;protein targeting;protein transport by the Sec complex	P-P-bond-hydrolysis-driven protein transmembrane transporter activity	integral component of membrane;plasma membrane		strand:+ secE description:preprotein translocase SecE subunit
Cluster 3	A0A0H3NDF9	Chromosome:431080-432174	yaiW		-0.179038	-0.538507	0.11874	-0.631048	-1.18122	DUF1615	DUF1615	Complete proteome {ECO:0000313|Proteomes:UP000008962};Lipoprotein {ECO:0000313|EMBL:CBW16472.1}	40.255	364					strand:+ yaiW description:hypothetical lipoprotein
Cluster 3	A0A0H3NH48	Chromosome:3767831-3768076	yhhP	Sulfur carrier protein involved in sulfur trafficking inthe cell. Part of a sulfur-relay system required for 2-thiolationduring synthesis of 2-thiouridine of the modified wobble base 5-methylaminomethyl-2-thiouridine (mnm(5)s(2)U) in tRNA. Interactswith IscS and stimulates its cysteine desulfurase activity.Accepts an activated sulfur from IscS, which is then transferredto TusD, and thus determine…	-0.132317	-0.351295	0.268461	-0.70948	-1.37092	TusA	Sulphur_carrier_TusA;TusA-like;TusA-like_sf	Complete proteome {ECO:0000313|Proteomes:UP000008962};ECO:0000256|SAAS:SAAS00119439};tRNA processing {ECO:0000256|HAMAP-Rule:MF_00413}	9.1925	81	tRNA wobble position uridine thiolation	sulfur carrier activity	cytoplasm	Cytoplasm {ECO:0000256|HAMAP-Rule:MF_00413,ECO:0000256|SAAS:SAAS00119433}.	strand:- yhhP description:conserved hypothetical protein
Cluster 3	A0A0H3NGH3	Chromosome:3525858-3526325	yhcH		0.0497475	-0.942637	0.443561	-0.332642	-1.43061	DUF386	YhcH/YjgK/YiaL;YhcH/YjgK/YiaL_sf	Complete proteome {ECO:0000313|Proteomes:UP000008962}	17.056	155					strand:- yhcH description:conserved hypothetical protein
Cluster 3	A0A0H3NI29	Chromosome:3399077-3399583		Excises ethenocytosine and uracil, which can arise byalkylation or deamination of cytosine, respectively, from thecorresponding mispairs with guanine in ds-DNA. It is capable ofhydrolyzing the carbon-nitrogen bond between the sugar-phosphatebackbone of the DNA and the mispaired base. The complementarystrand guanine functions in substrate recognition. Required forDNA damage lesion repair in statio…	-0.0402258	-0.751961	0.0234107	-0.964304	-0.949815	UDG	MUG/TDG;MUG_bact;Uracil-DNA_glycosylase-like;Uracil-DNA_glycosylase-like_sf	Complete proteome {ECO:0000313|Proteomes:UP000008962};Cytoplasm {ECO:0000256|HAMAP-Rule:MF_01956};DNA excision {ECO:0000256|HAMAP-Rule:MF_01956};DNA-binding {ECO:0000256|HAMAP-Rule:MF_01956};ECO:0000256|SAAS:SAAS01077593};ECO:0000256|SAAS:SAAS01077599};ECO:0000256|SAAS:SAAS01077606}	18.65	168	base-excision repair, AP site formation	DNA binding;pyrimidine-specific mismatch base pair DNA N-glycosylase activity	cytoplasm	Cytoplasm {ECO:0000256|HAMAP-Rule:MF_01956}.	strand:- mug description:G/U mismatch-specific DNA glycosylase
Cluster 3	A0A0H3NG51	Chromosome:2719779-2720159		Transfers the 4'-phosphopantetheine moiety from coenzymeA to a Ser of acyl-carrier-protein.	-0.208968	-0.39124	0.313212	-0.866077	-1.30938	ACPS	4-PPantetheinyl_Trfase_dom;4-PPantetheinyl_Trfase_dom_sf;ACPS;Ppantetheine-prot_Trfase_dom	Complete proteome {ECO:0000313|Proteomes:UP000008962};ECO:0000256|SAAS:SAAS00089094};ECO:0000256|SAAS:SAAS00089117};ECO:0000256|SAAS:SAAS00089144};ECO:0000256|SAAS:SAAS00089157};ECO:0000256|SAAS:SAAS00245559};ECO:0000256|SAAS:SAAS00451600};ECO:0000256|SAAS:SAAS01077211};ECO:0000256|SAAS:SAAS01077217}	14.07	126	fatty acid biosynthetic process	holo-[acyl-carrier-protein] synthase activity;magnesium ion binding	cytoplasm	Cytoplasm {ECO:0000256|HAMAP-Rule:MF_00101,ECO:0000256|SAAS:SAAS00245568}.	strand:- acpS description:Holo-[acyl-carrier-protein] synthase
Cluster 3	A0A0H3NED6	Chromosome:2711709-2712260	yfhC	Catalyzes the deamination of adenosine to inosine at thewobble position 34 of tRNA(Arg2).	0.112615	-0.141721	0.207958	-0.745505	-1.55822	MafB19-deam	APOBEC/CMP_deaminase_Zn-bd;CMP_dCMP_dom;Cytidine_deaminase-like;tRNA_aden_deaminase	Complete proteome {ECO:0000313|Proteomes:UP000008962};Hydrolase {ECO:0000256|HAMAP-Rule:MF_00972};Metal-binding {ECO:0000256|HAMAP-Rule:MF_00972};tRNA processing {ECO:0000256|HAMAP-Rule:MF_00972};Zinc {ECO:0000256|HAMAP-Rule:MF_00972}	20.288	183	tRNA wobble adenosine to inosine editing	tRNA-specific adenosine-34 deaminase activity;zinc ion binding			strand:- yfhC description:conserved hypothetical protein
Cluster 3	A0A0H3ND14	Chromosome:2151773-2152366		IGPS catalyzes the conversion of PRFAR and glutamine toIGP, AICAR and glutamate. The HisH subunit catalyzes thehydrolysis of glutamine to glutamate and ammonia as part of thesynthesis of IGP and AICAR. The resulting ammonia molecule ischanneled to the active site of HisF.	-0.385632	-0.321189	0.00389784	-0.701615	-1.28003	GATase	Class_I_gatase-like;GATASE;Imidazole-glycPsynth_HisH	Complete proteome {ECO:0000313|Proteomes:UP000008962};ECO:0000256|PROSITE-ProRule:PRU00605, ECO:0000256|SAAS:SAAS00448434};ECO:0000256|SAAS:SAAS00064616};ECO:0000256|SAAS:SAAS00064636};ECO:0000256|SAAS:SAAS00448507};ECO:0000256|SAAS:SAAS01122735};ECO:0000256|SAAS:SAAS01122743}	21.835	197	glutamine metabolic process;histidine biosynthetic process	imidazoleglycerol-phosphate synthase activity	cytoplasm	Cytoplasm {ECO:0000256|HAMAP-Rule:MF_00278,ECO:0000256|SAAS:SAAS00371204}.	strand:+ hisH description:Imidazole glycerol phosphate synthase subunit hisH
Cluster 3	A0A0H3NH67	Chromosome:125690-126673	tbpA		-0.0709668	-0.565855	0.0521219	-1.03983	-1.03013		SBP_1_CS;ThiB;ThiB-like	Complete proteome {ECO:0000313|Proteomes:UP000008962};Signal {ECO:0000256|SAM:SignalP}	36.263	327	thiamine transport;transmembrane transport	thiamine binding	outer membrane-bounded periplasmic space		strand:- tbpA description:thiamine-binding periplasmic protein precursor
Cluster 3	A0A0H3NCS6	Chromosome:169918-170772	ampE		-0.391024	-0.334715	-0.00584122	-0.790005	-1.13726	AmpE	AmpE	Complete proteome {ECO:0000313|Proteomes:UP000008962};Membrane {ECO:0000256|SAM:Phobius};Transmembrane {ECO:0000256|SAM:Phobius};Transmembrane helix {ECO:0000256|SAM:Phobius}	32.124	284			integral component of membrane		strand:+ ampE description:AmpE protein
Cluster 3	A0A0H3P019	pSLT_SL1344:71594-72376	rsdB		-0.190721	-0.167852	-0.395275	-0.857038	-1.11872	Phage_integrase	DNA_brk_join_enz;Integrase_catalytic;Integrase-like_cat_sf;Resolvase_Rsv	Complete proteome {ECO:0000313|Proteomes:UP000008962};Plasmid {ECO:0000313|EMBL:CCF76782.1}	28.765	260	DNA integration;DNA recombination	DNA binding			strand:- rsdB description:resolvase
Cluster 3	A0A0H3NB93	Chromosome:952373-953503	rumB	Catalyzes the formation of 5-methyl-uridine at position747 (m5U747) in 23S rRNA.	-0.337449	-0.718497	-0.20561	-0.601404	-0.971523	tRNA_U5-meth_tr	23SrRNA_MeTrfase_RlmC;MeTrfase_TrmA_AS;MeTrfase_TrmA_CS;SAM-dependent_MTases;U5_MeTrfase_fam	Complete proteome {ECO:0000313|Proteomes:UP000008962};ECO:0000256|PROSITE-ProRule:PRU01024, ECO:0000256|SAAS:SAAS01088012};ECO:0000256|SAAS:SAAS00055324};ECO:0000256|SAAS:SAAS00055329};ECO:0000256|SAAS:SAAS00055333};ECO:0000256|SAAS:SAAS00055342};ECO:0000313|EMBL:CBW16955.1};Iron {ECO:0000256|HAMAP-Rule:MF_01012, ECO:0000256|SAAS:SAAS00055325}	42.206	376		4 iron, 4 sulfur cluster binding;iron ion binding;rRNA (uridine-C5-)-methyltransferase activity			strand:+ rumB description:hypothetical RNA methyltransferase
Cluster 3	A0A0H3NII5	Chromosome:561974-562651	ybbL		-0.476932	-0.273063	-0.248382	-0.683152	-0.956063	ABC_tran	AAA+_ATPase;ABC_transporter_CS;ABC_transporter-like;P-loop_NTPase	Complete proteome {ECO:0000313|Proteomes:UP000008962};ECO:0000313|EMBL:CBW16595.1};Nucleotide-binding {ECO:0000256|PROSITE-ProRule:PRU00434}	25.492	225		ATP binding;ATPase activity			strand:+ ybbL description:hypothetical ABC transporter ATP-binding protein
Cluster 3	A0A0H3NWC4	Chromosome:4805049-4805963	mrr		-0.421164	-0.476451	-0.393061	-0.602374	-0.964066	Mrr_cat;Mrr_N	Mrr-like_N_dom;Restrct_endonuc_IV_Mrr;Restrct_endonuc-II-like	Complete proteome {ECO:0000313|Proteomes:UP000008962}	33.596	304	DNA restriction-modification system	DNA binding;endonuclease activity			strand:+ mrr description:Mrr restriction system protein
Cluster 3	A0A0H3NIK8	Chromosome:4362857-4364233			-0.394808	-0.7655	-0.221797	-0.344317	-1.04452	ASL_C2;Lyase_1	Arg_succ_lyase_C;Argininosuccinate_lyase;Fumarase/histidase_N;Fumarate_lyase_CS;Fumarate_lyase_fam;Fumarate_lyase_N;L-Aspartase-like	Complete proteome {ECO:0000313|Proteomes:UP000008962};ECO:0000256|SAAS:SAAS00982884};ECO:0000256|SAAS:SAAS00982904};ECO:0000256|SAAS:SAAS00982916};ECO:0000313|EMBL:CBW20161.1}	50.481	458	arginine biosynthetic process via ornithine	argininosuccinate lyase activity	cytoplasm	Cytoplasm {ECO:0000256|HAMAP-Rule:MF_00006,ECO:0000256|SAAS:SAAS00982890}.	strand:+ argH description:argininosuccinate lyase
Cluster 3	A0A0H3NI48	Chromosome:4269441-4270277		Required for formate dehydrogenase (FDH) activity. Actsas a sulfur carrier protein that transfers sulfur from IscS to themolybdenum cofactor prior to its insertion into FDH	-0.379818	-0.555782	0.0630794	-0.170878	-1.32089	FdhD-NarQ	Cytidine_deaminase-like;FdhD	Complete proteome {ECO:0000313|Proteomes:UP000008962};ECO:0000256|SAAS:SAAS00093841};ECO:0000256|SAAS:SAAS00512471}	30.269	278	Mo-molybdopterin cofactor biosynthetic process	sulfur carrier activity;sulfurtransferase activity	cytoplasm	Cytoplasm {ECO:0000256|HAMAP-Rule:MF_00187,ECO:0000256|SAAS:SAAS00387218}.	strand:+ fdhD description:FdhD protein
Cluster 3	A0A0H3NN06	Chromosome:3958195-3960276		Critical role in recombination and DNA repair. Helpsprocess Holliday junction intermediates to mature products bycatalyzing branch migration. Has a DNA unwinding activitycharacteristic of a DNA helicase with a 3'- to 5'- polarity.Unwinds branched duplex DNA (Y-DNA)	-0.463409	-0.156394	-0.281879	-0.263849	-1.03813	DEAD;Helicase_C;RecG_wedge	ATP-dep_DNA_helicase_RecG;DEAD/DEAH_box_helicase_dom;Helicase_ATP-bd;Helicase_C;NA-bd_OB-fold;P-loop_NTPase;RecG_wedge	ATP-binding {ECO:0000256|RuleBase:RU363016};Complete proteome {ECO:0000313|Proteomes:UP000008962};DNA damage {ECO:0000256|RuleBase:RU363016};DNA recombination {ECO:0000256|RuleBase:RU363016};DNA repair {ECO:0000256|RuleBase:RU363016};Helicase {ECO:0000256|RuleBase:RU363016, ECO:0000313|EMBL:CBW19804.1};Hydrolase {ECO:0000256|RuleBase:RU363016};Nucleotide-binding {ECO:0000256|RuleBase:RU363016}	76.595	693	DNA recombination;DNA repair	ATP binding;ATP-dependent DNA helicase activity;nucleic acid binding			strand:+ recG description:ATP-dependent DNA helicase
Cluster 3	A0A0H3NFE4	Chromosome:2464298-2464867		Flavin prenyltransferase that catalyzes the synthesis ofthe prenylated FMN cofactor (prenyl-FMN) for 4-hydroxy-3-polyprenylbenzoic acid decarboxylase UbiD. The prenyltransferaseis metal-independent and links a dimethylallyl moiety fromdimethylallyl monophosphate (DMAP) to the flavin N5 and C6 atomsof FMN.	-0.484459	-0.409706	-0.041803	-0.0481118	-1.44363	Flavoprotein	Flavin_trans-like;Flavoprotein;UbiX-like	Complete proteome {ECO:0000313|Proteomes:UP000008962};Flavoprotein {ECO:0000256|HAMAP-Rule:MF_01984};FMN {ECO:0000256|HAMAP-Rule:MF_01984};Prenyltransferase {ECO:0000256|HAMAP-Rule:MF_01984};Transferase {ECO:0000256|HAMAP-Rule:MF_01984}	20.691	189	cofactor biosynthetic process	flavin prenyltransferase activity			strand:- ubiX description:hypothetical decarboxylase
Cluster 3	A0A0H3NN13	Chromosome:2104439-2105494	cbiG		-0.649273	-0.326462	-0.38284	-0.134623	-1.16982	CbiG_C;CbiG_mid;CbiG_N	CbiG_mid;CbiG_N;CobE/GbiG_C;CobE/GbiG_C_sf;GbiG_N_sf	Complete proteome {ECO:0000313|Proteomes:UP000008962}	37.782	351	cobalamin biosynthetic process				strand:- cbiG description:cobalamin biosynthesis protein
Cluster 3	A0A0H3NG75	Chromosome:1430980-1431939	orf319		-0.55024	-0.701006	-0.305823	-0.474363	-0.849502	DUF1722;DUF523	DUF1722;DUF523;UCP037004	Complete proteome {ECO:0000313|Proteomes:UP000008962}	36.459	319					strand:- orf319 description:hypothetical pathogenicity island protein
Cluster 3	A0A0H3NKM3	Chromosome:1356584-1356826		Activates the cell division inhibited by chromosomal DNAover-replication.	-0.646366	-0.461562	-0.430379	-0.512595	-0.827847	CedA	CedA-like_sf;Cell_div_activator_CedA	Cell cycle {ECO:0000256|HAMAP-Rule:MF_01580};Complete proteome {ECO:0000313|Proteomes:UP000008962};DNA-binding {ECO:0000256|HAMAP-Rule:MF_01580};ECO:0000313|EMBL:CBW17350.1}	9.3716	80	cell cycle;cell division	DNA binding			strand:+ cedA description:cell division activator CedA
Cluster 3	A0A0H3NB20	Chromosome:1383453-1384286	ydiA	Bifunctional serine/threonine kinase and phosphorylaseinvolved in the regulation of the phosphoenolpyruvate synthase(PEPS) by catalyzing its phosphorylation/dephosphorylation	-0.332821	-0.588749	-0.0644756	-0.617975	-1.1388	Kinase-PPPase	Kinase-pyrophosphorylase;PSRP	Complete proteome {ECO:0000313|Proteomes:UP000008962};ECO:0000256|SAAS:SAAS00918828};ECO:0000256|SAAS:SAAS00918832};ECO:0000256|SAAS:SAAS00918833};ECO:0000256|SAAS:SAAS00918839}	31.148	277	protein dephosphorylation	ADP binding;ATP binding;phosphotransferase activity, phosphate group as acceptor;protein serine/threonine kinase activity			strand:- ydiA description:conserved hypothetical protein
Cluster 3	A0A0H3P191	pSLT_SL1344:72929-73219			0.605117	-0.94753	-0.453428	-0.481634	-1.0406			Complete proteome {ECO:0000313|Proteomes:UP000008962};Plasmid {ECO:0000313|EMBL:CCF76784.1}	10.69	96					strand:-
Cluster 3	A0A0H3NMT0	Chromosome:3818743-3819852	bcsC		0.0506533	-1.05847	0.104593	-0.40961	-1.20756	Glyco_hydro_8	6-hairpin_glycosidase_sf;6hp_glycosidase-like_sf;Glyco_hydro_8;Glyco_hydro_8_CS	Carbohydrate metabolism {ECO:0000256|RuleBase:RU361167};Complete proteome {ECO:0000313|Proteomes:UP000008962};Glycosidase {ECO:0000256|RuleBase:RU361167};Hydrolase {ECO:0000256|RuleBase:RU361167};Polysaccharide degradation {ECO:0000256|RuleBase:RU361167};Signal {ECO:0000256|SAM:SignalP}	41.754	369	polysaccharide catabolic process	hydrolase activity, hydrolyzing O-glycosyl compounds			strand:- bcsC description:probable endoglucanase precursor
Cluster 3	E1WIS2	Chromosome:3671706-3673838	igaA	Involved in negative control of bacterial proliferationwithin fibroblasts.	0.245646	-1.14576	-0.362511	-0.460565	-0.879966	IgaA	IgaA	Cell inner membrane;Cell membrane;Complete proteome;Growth regulation;Membrane;Transmembrane;Transmembrane helix;Virulence	79.361	710	pathogenesis;regulation of growth		Gram-negative-bacterium-type cell wall;integral component of membrane;plasma membrane	Multi-pass membrane protein {ECO:0000250}.;Cell inner membrane {ECO:0000250}	strand:+ igaA description:cytoplasmic membrane protein
Cluster 3	A0A0H3NNW2	Chromosome:2409389-2410756		Converts 2-succinylbenzoate (OSB) to 2-succinylbenzoyl-CoA (OSB-CoA).	0.149452	-0.772738	-0.284796	-0.425897	-1.22948	AMP-binding;AMP-binding_C	AMP-bd_C;AMP-binding_CS;AMP-dep_Synth/Lig;MenE	ATP-binding {ECO:0000256|HAMAP-Rule:MF_00731};Complete proteome {ECO:0000313|Proteomes:UP000008962};Ligase {ECO:0000256|HAMAP-Rule:MF_00731, ECO:0000313|EMBL:CBW18376.1};Menaquinone biosynthesis {ECO:0000256|HAMAP-Rule:MF_00731};Nucleotide-binding {ECO:0000256|HAMAP-Rule:MF_00731}	50.243	455	menaquinone biosynthetic process	ATP binding;o-succinylbenzoate-CoA ligase activity			strand:- menE description:O-succinylbenzoic acid-CoA ligase
Cluster 3	A0A0H3NC13	Chromosome:1734723-1735784			0.0592527	-1.01733	-0.394317	-0.290859	-1.03218	DUF697	DUF697;UPF0283	Complete proteome {ECO:0000313|Proteomes:UP000008962};ECO:0000256|SAAS:SAAS00694438};ECO:0000256|SAAS:SAAS00694440};ECO:0000256|SAAS:SAAS00694444};ECO:0000256|SAAS:SAAS00694445};ECO:0000256|SAAS:SAAS00694446}	39.226	353			integral component of membrane;plasma membrane	Multi-pass membraneprotein {ECO:0000256|HAMAP-Rule:MF_01085,ECO:0000256|SAAS:SAAS00694439}.;Cell inner membrane {ECO:0000256|HAMAP-Rule:MF_01085, ECO:0000256|SAAS:SAAS00694439}	strand:- ycjF description:hypothetical membrane protein
Cluster 3	A0A0H3NCJ6	Chromosome:1380426-1381868			0.074708	-0.841037	-0.320538	-0.361763	-1.20995	UPF0061	UPF0061	Complete proteome {ECO:0000313|Proteomes:UP000008962}	54.952	480					strand:+ ydiU description:conserved hypothetical protein
Cluster 3	A0A0H3NK99	Chromosome:1246907-1247281	ycfL		0.56955	-1.52786	-0.161631	-0.522656	-0.643991	DUF1425	DUF1425;YcfL-like_sf	Complete proteome {ECO:0000313|Proteomes:UP000008962};Lipoprotein {ECO:0000313|EMBL:CBW17239.1}	13.619	124					strand:+ ycfL description:hypothetical lipoprotein
Cluster 3	A0A0H3NKL5	Chromosome:1350472-1350819	celC		0.145494	-0.594845	-0.553599	-0.680093	-1.0201	PTS_IIA	PTS_IIA_lac/cel;PTS_IIA_lac/cel_sf	Complete proteome {ECO:0000313|Proteomes:UP000008962};Magnesium {ECO:0000256|PIRSR:PIRSR000699-2};Metal-binding {ECO:0000256|PIRSR:PIRSR000699-2};Pyruvate {ECO:0000313|EMBL:CBW17345.1};Transferase {ECO:0000313|EMBL:CBW17345.1}	12.732	115	phosphoenolpyruvate-dependent sugar phosphotransferase system	metal ion binding;transferase activity			strand:+ celC description:phosphoenolpyruvate dependent phosphotransferase enzyme III-cellobiose
Cluster 3	A0A0H3N8Q3	Chromosome:622186-623361			-0.258865	0.201971	-1.33034	-0.414324	-0.771983		J_dom_sf	Coiled coil {ECO:0000256|SAM:Coils};Complete proteome {ECO:0000313|Proteomes:UP000008962}	45.483	391					strand:-
Cluster 3	A0A0H3NQ89	Chromosome:4877302-4877988	lasT	Catalyzes the formation of 2'O-methylated cytidine(Cm32) or 2'O-methylated uridine (Um32) at position 32 in tRNA	-0.0609699	0.0683545	-0.96418	-0.754507	-0.770458	SpoU_methylase	Alpha/beta_knot_MTases;RNA_MeTrfase_TrmJ/LasT;SpoU_MeTrfase;tRNA_m1G_MTases_N	Complete proteome {ECO:0000313|Proteomes:UP000008962};Cytoplasm {ECO:0000256|RuleBase:RU362024};ECO:0000256|SAAS:SAAS00120900, ECO:0000313|EMBL:CBW20616.1};ECO:0000313|EMBL:CBW20616.1};S-adenosyl-L-methionine {ECO:0000256|RuleBase:RU362024};tRNA processing {ECO:0000256|RuleBase:RU362024}	25.326	228	tRNA processing	RNA binding;RNA methyltransferase activity	cytoplasm	Cytoplasm {ECO:0000256|RuleBase:RU362024}.	strand:+ lasT description:hypothetical RNA methyltransferase
Cluster 3	A0A0H3NVT1	Chromosome:4603430-4603825		Seems to be involved in the anchoring of the catalyticcomponents of the fumarate reductase complex to the cytoplasmicmembrane.	-0.36109	-0.367389	-0.623941	-0.870277	-0.642525	Fumarate_red_C	Fumarate_red_C;SQR/QFR_C/D	Cell inner membrane {ECO:0000256|HAMAP-Rule:MF_00708};Complete proteome {ECO:0000313|Proteomes:UP000008962};ECO:0000256|SAAS:SAAS00832424};ECO:0000256|SAAS:SAAS00832426};ECO:0000256|SAAS:SAAS00832427};ECO:0000256|SAAS:SAAS00832430}	15	131			integral component of membrane;plasma membrane	Multi-pass membrane protein {ECO:0000256|HAMAP-Rule:MF_00708}.;Cell inner membrane {ECO:0000256|HAMAP-Rule:MF_00708}	strand:- frdC description:fumarate reductase complex subunit C;membrane anchor polypeptide
Cluster 3	A0A0H3NI02	Chromosome:4202858-4203637		Part of the twin-arginine translocation (Tat) systemthat transports large folded proteins containing a characteristictwin-arginine motif in their signal peptide across membranes.Together with TatB, TatC is part of a receptor directlyinteracting with Tat signal peptides.	-0.390131	-0.194641	-1.23991	-0.439954	-0.396939	TatC	Sec-indep_translocase_CS;TatC	Cell inner membrane {ECO:0000256|HAMAP-Rule:MF_00902};Cell membrane {ECO:0000256|HAMAP-Rule:MF_00902};Coiled coil {ECO:0000256|SAM:Coils};Complete proteome {ECO:0000313|Proteomes:UP000008962};Membrane {ECO:0000256|HAMAP-Rule:MF_00902};Protein transport {ECO:0000256|HAMAP-Rule:MF_00902};Translocation {ECO:0000256|HAMAP-Rule:MF_00902};Transmembrane {ECO:0000256|HAMAP-Rule:MF_00902};Transmembrane he…	29.072	259	protein transport by the Tat complex	protein transmembrane transporter activity	integral component of plasma membrane;TAT protein transport complex	Multi-pass membrane protein {ECO:0000256|HAMAP-Rule:MF_00902}.;Cell inner membrane {ECO:0000256|HAMAP-Rule:MF_00902}	strand:+ tatC description:sec-independent protein translocase protein
Cluster 3	A0A0H3NIK6	Chromosome:2147330-2148229		Catalyzes the condensation of ATP and 5-phosphoribose 1-diphosphate to form N'-(5'-phosphoribosyl)-ATP (PR-ATP). Has acrucial role in the pathway because the rate of histidinebiosynthesis seems to be controlled primarily by regulation ofHisG enzymatic activity.	0.0286361	0.175673	-1.07435	-0.904985	-0.768088	HisG;HisG_C	ATP_PRibTrfase_cat;ATP_PRibTrfase_CS;ATP_PRibTrfase_HisG;ATP_PRibTrfase_HisG_long;HisG_C;N-reg_PII/ATP_PRibTrfase_C;N-reg_PII-like_a/b	ATP-binding {ECO:0000256|HAMAP-Rule:MF_00079};Complete proteome {ECO:0000313|Proteomes:UP000008962};Cytoplasm {ECO:0000256|HAMAP-Rule:MF_00079};ECO:0000256|SAAS:SAAS00021142, ECO:0000313|EMBL:CBW18144.1};ECO:0000256|SAAS:SAAS00046310};ECO:0000256|SAAS:SAAS00046311, ECO:0000313|EMBL:CBW18144.1};ECO:0000256|SAAS:SAAS00046316};Magnesium {ECO:0000256|HAMAP-Rule:MF_00079};Metal-binding {ECO:0000256|HA…	33.195	299	histidine biosynthetic process	ATP binding;ATP phosphoribosyltransferase activity;magnesium ion binding	cytoplasm	Cytoplasm {ECO:0000256|HAMAP-Rule:MF_00079}.	strand:+ hisG description:ATP phosphoribosyltransferase
Cluster 3	A0A0H3NHI9	Chromosome:1863681-1865225		Na(+)/H(+) antiporter that extrudes sodium in exchangefor external protons.	0.152116	-0.217165	-0.920871	-0.242703	-0.431717	NhaB	Na+/H+_antiporter_NhaB	Complete proteome {ECO:0000313|Proteomes:UP000008962};ECO:0000256|SAAS:SAAS00919144};ECO:0000256|SAAS:SAAS00919145};ECO:0000256|SAAS:SAAS00919146};ECO:0000256|SAAS:SAAS00919148};ECO:0000256|SAAS:SAAS00919149};ECO:0000256|SAAS:SAAS00919150};ECO:0000256|SAAS:SAAS00919152};ECO:0000256|SAAS:SAAS00919153};ECO:0000256|SAAS:SAAS00919156};ECO:0000256|SAAS:SAAS00919157}	56.54	514		sodium:proton antiporter activity	integral component of membrane;plasma membrane	Multi-pass membraneprotein {ECO:0000256|HAMAP-Rule:MF_01599,ECO:0000256|SAAS:SAAS00919154}.;Cell inner membrane {ECO:0000256|HAMAP-Rule:MF_01599, ECO:0000256|SAAS:SAAS00919154}	strand:+ nhaB description:regulator of intracellular pH;Na+/H+ antiporter
Cluster 3	A0A0H3NGT2	Chromosome:1624299-1625192	yddE		0.0721373	-0.593202	-0.801423	-0.66198	-0.728039	PhzC-PhzF	Phenazine_PhzF	Complete proteome {ECO:0000313|Proteomes:UP000008962}	32.151	297	biosynthetic process	catalytic activity			strand:+ yddE description:conserved hypothetical protein
Cluster 3	A0A0H3NCB1	Chromosome:1835710-1837371	ychM		-0.121934	-0.242917	-0.999136	-0.560556	-0.837185	STAS;Sulfate_transp	S04_transporter_CS;SLC26A/SulP_dom;SLC26A/SulP_fam;STAS_dom;STAS_dom_sf	Complete proteome {ECO:0000313|Proteomes:UP000008962};Membrane {ECO:0000256|RuleBase:RU362052};Transmembrane {ECO:0000256|RuleBase:RU362052};Transmembrane helix {ECO:0000256|RuleBase:RU362052};Transport {ECO:0000256|RuleBase:RU362052}	58.664	553		secondary active sulfate transmembrane transporter activity	integral component of membrane	Membrane {ECO:0000256|RuleBase:RU362052};Multi-pass membrane protein {ECO:0000256|RuleBase:RU362052}.	strand:+ ychM description:hypothetical sulphate transporter
Cluster 3	A0A0H3NDX5	Chromosome:618746-619600	ykgD		-0.072573	-0.598802	-0.641786	0.0807007	-1.18801	Cupin_6;HTH_18	AraC_lig;Homeobox-like_sf;HTH_AraC;HTH_AraC-typ_CS;RmlC_Cupin_sf;RmlC-like_jellyroll;Tscrpt_reg_HTH_AraC-type	Activator {ECO:0000256|SAAS:SAAS01082991};Complete proteome {ECO:0000313|Proteomes:UP000008962};DNA-binding {ECO:0000256|SAAS:SAAS00048696};Transcription {ECO:0000256|SAAS:SAAS00048810};Transcription regulation {ECO:0000256|SAAS:SAAS00048643}	31.125	284		DNA-binding transcription factor activity;sequence-specific DNA binding			strand:- ykgD description:hypothetical araC-family transcriptional regulator
Cluster 3	A0A0H3N8X4	Chromosome:486266-487177	apbA	Catalyzes the NADPH-dependent reduction of ketopantoateinto pantoic acid.	0.0125586	-0.700706	-0.98587	-0.187855	-0.839112	ApbA;ApbA_C	6PGD_dom2;6-PGluconate_DH-like_C_sf;ApbA;KPA_reductase;KPR_N;NAD(P)-bd_dom_sf	Complete proteome {ECO:0000313|Proteomes:UP000008962};NADP {ECO:0000256|RuleBase:RU362068};Oxidoreductase {ECO:0000256|RuleBase:RU362068};Pantothenate biosynthesis {ECO:0000256|RuleBase:RU362068}	33.937	303	pantothenate biosynthetic process	2-dehydropantoate 2-reductase activity	cytoplasm		strand:- apbA description:2-dehydropantoate 2-reductase
Cluster 3	A0A0H3NNT6	Chromosome:4308538-4309560	yneA		0.622238	-0.118259	-1.11785	-0.0632893	-1.20387	Peripla_BP_4	LsrB;Peripla_BP_I;SBP_2_dom	Complete proteome {ECO:0000313|Proteomes:UP000008962};Signal {ECO:0000256|SAM:SignalP}	36.76	340			ATP-binding cassette (ABC) transporter complex		strand:+ yneA description:hypothetical ABC transport protein, solute-binding component
Cluster 3	A0A0H3NHJ4	Chromosome:3996858-3997151			0.365058	-0.66604	-0.796198	-0.0979905	-1.26812			Complete proteome {ECO:0000313|Proteomes:UP000008962};Signal {ECO:0000256|SAM:SignalP}	10.983	97					strand:+
Cluster 3	A0A0H3NF01	Chromosome:2945188-2946123	iroE		0.47542	-0.58358	-1.01285	0.143684	-1.32096	Esterase	AB_hydrolase;Esterase_put	Coiled coil {ECO:0000256|SAM:Coils};Complete proteome {ECO:0000313|Proteomes:UP000008962};Signal {ECO:0000256|SAM:SignalP}	34.994	311					strand:+ iroE description:hypothetical exported protein
Cluster 3	A0A0H3NHL5	Chromosome:280289-280507			0.354511	-0.691627	-1.05027	-0.438977	-0.760383	UPF0253	UPF0253	Complete proteome {ECO:0000313|Proteomes:UP000008962}	7.7207	72					strand:- yaeP description:Hypothetical UPF0253 protein <ORFName>.
Cluster 3	A0A0H3N7Z1	Chromosome:148806-149963		Peptidoglycan polymerase that is essential for celldivision.	0.277566	-0.801146	-0.912164	-0.0787669	-1.06108	FTSW_RODA_SPOVE	Cell_cycle_FtsW-rel_CS;FtsW;FtsW/RodA	Cell cycle {ECO:0000256|HAMAP-Rule:MF_00913};Cell inner membrane {ECO:0000256|HAMAP-Rule:MF_00913};Cell wall biogenesis/degradation {ECO:0000256|HAMAP-Rule:MF_00913};Complete proteome {ECO:0000313|Proteomes:UP000008962};ECO:0000256|SAAS:SAAS00440836};ECO:0000256|SAAS:SAAS00440843};ECO:0000256|SAAS:SAAS00481314};ECO:0000256|SAAS:SAAS00481328};ECO:0000256|SAAS:SAAS00481342};ECO:0000313|EMBL:CBW1623…	42.654	385	cell wall organization;FtsZ-dependent cytokinesis;peptidoglycan biosynthetic process;regulation of cell shape	peptidoglycan glycosyltransferase activity	cell division site;integral component of plasma membrane	Multi-pass membrane protein {ECO:0000256|HAMAP-Rule:MF_00913}. Note=Localizes to the division septum.{ECO:0000256|HAMAP-Rule:MF_00913}.;Cell inner membrane {ECO:0000256|HAMAP-Rule:MF_00913}	strand:+ ftsW description:cell division protein FtsW
Cluster 3	A0A0H3NII9	Chromosome:2123936-2125330	pduP		0.140193	-0.412752	-1.04405	-0.132089	-1.11213	Aldedh	Acetald_propionald_DH-rel;Ald_DH/histidinol_DH;Ald_DH_C;Ald_DH_N;Aldehyde_DH_dom	Complete proteome {ECO:0000313|Proteomes:UP000008962}	49.045	464		oxidoreductase activity, acting on the aldehyde or oxo group of donors, NAD or NADP as acceptor			strand:+ pduP description:hypothetical CoA-dependent proprionaldehyde dehydrogenase
Cluster 3	A0A0H3NGT5	Chromosome:3624612-3624968	yheM	Part of a sulfur-relay system required for 2-thiolationof 5-methylaminomethyl-2-thiouridine (mnm(5)s(2)U) at tRNA wobblepositions.	-0.269886	-0.239576	-0.653765	-0.055726	-1.37713	DrsE	DsrEFH-like;Sulphur_relay_DrsE/F-like;Sulphur_relay_TusC;Sulphur_relay_TusC/DsrF	Complete proteome {ECO:0000313|Proteomes:UP000008962};ECO:0000256|SAAS:SAAS01077033};ECO:0000256|SAAS:SAAS01077034}	13.025	118	tRNA processing		cytoplasm	Cytoplasm {ECO:0000256|HAMAP-Rule:MF_00389,ECO:0000256|SAAS:SAAS01077039}.	strand:- yheM description:conserved hypothetical protein
Cluster 3	A0A0H3NF75	Chromosome:2384252-2385130			0.274118	-0.120636	-0.726174	0.0199189	-1.49221	HTH_1;LysR_substrate	LysR_subst-bd;Tscrpt_reg_HTH_LysR;Uncharacterised_YfaH_C;WH_DNA-bd_sf;WH-like_DNA-bd_sf	Coiled coil {ECO:0000256|SAM:Coils};Complete proteome {ECO:0000313|Proteomes:UP000008962};DNA-binding {ECO:0000256|SAAS:SAAS01096662};Transcription {ECO:0000256|SAAS:SAAS01096725};Transcription regulation {ECO:0000256|SAAS:SAAS01096646}	32.503	292		DNA binding;DNA-binding transcription factor activity			strand:+
Cluster 3	A0A0H3NLH4	Chromosome:1668555-1670063			-0.224822	-0.0485956	-0.372816	-0.106337	-1.67085	COesterase	AB_hydrolase;CarbesteraseB;Carboxylesterase_B_AS;Carboxylesterase_B_CS;Cholinesterase	Complete proteome {ECO:0000313|Proteomes:UP000008962};Hydrolase {ECO:0000256|RuleBase:RU361235}	55.707	502		cholinesterase activity			strand:-
Cluster 3	E1WGG8	Chromosome:1980867-1982288	otsA	Probably involved in the osmoprotection via thebiosynthesis of trehalose. Catalyzes the transfer of glucose fromUDP-alpha-D-glucose (UDP-Glc) to D-glucose 6-phosphate (Glc-6-P)to form trehalose-6-phosphate. Acts with retention of the anomericconfiguration of the UDP-sugar donor	0.128859	-0.17746	-0.329134	-0.398221	-1.55362	Glyco_transf_20	Glyco_trans_20;Trehalose_OtsA	Complete proteome;Glycosyltransferase;Transferase	53.58	473	trehalose biosynthetic process	alpha,alpha-trehalose-phosphate synthase (UDP-forming) activity			strand:- otsA description:trehalose-6-phosphate synthase
Cluster 3	A0A0H3NEH2	Chromosome:854223-855908		Catalyzes the conversion of urocanate to 4-imidazolone-5-propionate.	0.0316283	0.389237	-0.880446	-0.114113	-1.62365	Urocanase;Urocanase_C;Urocanase_N	Urocanase;Urocanase_C;Urocanase_central_sf;Urocanase_CS;Urocanase_N;Urocanase_Rossmann-like;Urocanase_sf	Complete proteome {ECO:0000313|Proteomes:UP000008962};Cytoplasm {ECO:0000256|HAMAP-Rule:MF_00577};ECO:0000256|SAAS:SAAS00693676};ECO:0000256|SAAS:SAAS00693681};NAD {ECO:0000256|HAMAP-Rule:MF_00577, ECO:0000256|SAAS:SAAS00693683}	61.465	561	histidine catabolic process to glutamate and formamide;histidine catabolic process to glutamate and formate	urocanate hydratase activity	cytoplasm	Cytoplasm {ECO:0000256|HAMAP-Rule:MF_00577}.	strand:+ hutU description:urocanate hydratase
Cluster 3	A0A0H3NJ97	Chromosome:4837493-4838566	yjjU		-0.113669	0.109351	-0.850272	-0.488961	-1.14269	Patatin	Acyl_Trfase/lysoPLipase;PNPLA_dom;YjjU-like	Complete proteome {ECO:0000313|Proteomes:UP000008962};Hydrolase {ECO:0000256|PROSITE-ProRule:PRU01161};Lipid degradation {ECO:0000256|PROSITE-ProRule:PRU01161};Lipid metabolism {ECO:0000256|PROSITE-ProRule:PRU01161}	39.65	357	lipid catabolic process	hydrolase activity			strand:+ yjjU description:conserved hypothetical protein
Cluster 3	A0A0H3N7Z6	Chromosome:355550-356317	yafJ		0.491128	0.420856	-1.13295	-0.0833821	-1.46619	GATase_4	GATase_2_dom;Ntn_hydrolases_N;Put_GATase_2	Complete proteome {ECO:0000313|Proteomes:UP000008962}	28.669	255					strand:+ yafJ description:conserved hypothetical protein
Cluster 3	A0A0H3NFJ8	Chromosome:1209917-1210840	mviM		0.0507605	-0.116002	-0.502568	-0.739512	-1.20173	GFO_IDH_MocA	NAD(P)-bd_dom_sf;Oxidoreductase_N	Complete proteome {ECO:0000313|Proteomes:UP000008962}	33.978	307		oxidoreductase activity			strand:+ mviM description:hypothetical virulence factor MviM
Cluster 3	A0A0H3NDW0	Chromosome:2443613-2444290	yfbT		-0.200389	-0.0862609	-0.964001	-0.0859643	-1.09407		HAD_sf;HAD-like_sf;HAD-SF_hydro_IA;PGP-like_dom2	Complete proteome {ECO:0000313|Proteomes:UP000008962}	23.903	225		hydrolase activity			strand:- yfbT description:hypothetical phosphatase
Cluster 4	A0A0H3NJB2	Chromosome:4744037-4745119	yjgQ		-1.66561	-1.16183	0.419489	0.850022	0.424026	LptF_LptG	LptG;LptG/LptF_permease	Complete proteome {ECO:0000313|Proteomes:UP000008962};Membrane {ECO:0000256|SAM:Phobius};Transmembrane {ECO:0000256|SAM:Phobius};Transmembrane helix {ECO:0000256|SAM:Phobius}	39.672	360	transmembrane transport		ATP-binding cassette (ABC) transporter complex		strand:+ yjgQ description:hypothetical inner membrane protein
Cluster 4	A0A0H3NKQ6	Chromosome:4601237-4601824	ecnR		-1.87857	-0.688389	0.926572	0.905108	0.443305	GerE	Sig_transdc_resp-reg_C-effctor;Tscrpt_reg_LuxR_C;WH-like_DNA-bd_sf	Complete proteome {ECO:0000313|Proteomes:UP000008962};DNA-binding {ECO:0000256|SAAS:SAAS01008967}	22.177	195	regulation of transcription, DNA-templated	DNA binding			strand:- ecnR description:transcriptional regulatory protein
Cluster 4	A0A0H3NTR4	Chromosome:3937262-3938059	rfaP	Catalyzes the phosphorylation of heptose(I) of the outermembrane lipopolysaccharide core.	-1.61065	-1.2153	0.575832	0.598713	0.320373		Kinase-like_dom_sf;Lsacc_core_hep_kinase_RfaP	ATP-binding {ECO:0000256|PIRNR:PIRNR037318};Complete proteome {ECO:0000313|Proteomes:UP000008962};Kinase {ECO:0000256|PIRNR:PIRNR037318};Lipopolysaccharide biosynthesis {ECO:0000256|PIRNR:PIRNR037318};Nucleotide-binding {ECO:0000256|PIRNR:PIRNR037318};Transferase {ECO:0000256|PIRNR:PIRNR037318}	30.996	265	lipopolysaccharide core region biosynthetic process	ATP binding;kinase activity			strand:- rfaP description:lipopolysaccharide core biosynthesis protein
Cluster 4	A0A0H3NAS5	Chromosome:1377496-1378047		Non-specific peroxidase that can use thioredoxin orglutathione as a reducing agent.	-1.35248	-1.32851	0.923588	0.851663	0.0969034	GSHPx	BtuE;Glutathione_peroxidase;GPX_AS;GPX_CS;Thioredoxin-like_sf	Complete proteome {ECO:0000313|Proteomes:UP000008962};ECO:0000256|RuleBase:RU000499, ECO:0000313|EMBL:CBW17372.1};ECO:0000256|RuleBase:RU000499}	20.423	183	response to oxidative stress	glutathione peroxidase activity;peroxiredoxin activity			strand:+ btuE description:hypothetical glutathione peroxidase/vitamin B12 transport periplasmic protein BtuE
Cluster 4	A0A0H3NCZ9	Chromosome:265401-266426		Catalyzes the N-acylation of UDP-3-O-(hydroxytetradecanoyl)glucosamine using 3-hydroxytetradecanoyl-ACPas the acyl donor. Is involved in the biosynthesis of lipid A, aphosphorylated glycolipid that anchors the lipopolysaccharide tothe outer membrane of the cell.	-1.82011	-0.615378	0.992932	0.938354	0.510676	Hexapep;Hexapep_2;LpxD	Hexapep;Hexapep_transf_CS;LpxD;Trimer_LpxA-like_sf;UDP_GlcNAc_AcTrfase_non-rep	Complete proteome {ECO:0000313|Proteomes:UP000008962};ECO:0000256|SAAS:SAAS00760688};ECO:0000256|SAAS:SAAS00760702, ECO:0000313|EMBL:CBW16329.1};ECO:0000256|SAAS:SAAS00760710, ECO:0000313|EMBL:CBW16329.1};ECO:0000256|SAAS:SAAS00760725};ECO:0000256|SAAS:SAAS00760733};ECO:0000256|SAAS:SAAS01103315}	35.93	341	lipid A biosynthetic process	N-acyltransferase activity;UDP-3-O-(R-3-hydroxymyristoyl)-glucosamine N-acyltransferase activity;UDP-3-O-[3-hydroxymyristoyl] glucosamine N-acyltransferase activity			strand:+ lpxD description:UDP-3-O-[3-hydroxymyristoyl] glucosamine N-acyltransferase
Cluster 4	A0A0H3NIG8	Chromosome:3635451-3636320	prkB		-0.957174	-0.22061	0.1708	0.858031	-0.190237	PRK	P-loop_NTPase;PRK;PRK/URK	Complete proteome {ECO:0000313|Proteomes:UP000008962};Kinase {ECO:0000313|EMBL:CBW19526.1};Transferase {ECO:0000313|EMBL:CBW19526.1}	32.412	289	carbohydrate metabolic process	ATP binding;phosphoribulokinase activity			strand:+ prkB description:phosphoribulokinase
Cluster 4	A0A0H3N7N9	Chromosome:198216-200606	gcd		-1.57121	-1.02513	0.711969	0.616851	-0.268952	PQQ	PQQ_beta_propeller_repeat;PQQ_mDH;PQQ_repeat;Quinoprotein_ADH-like_supfam;Quinoprotein_DH_CS	Complete proteome {ECO:0000313|Proteomes:UP000008962};Membrane {ECO:0000256|SAM:Phobius};Transmembrane {ECO:0000256|SAM:Phobius};Transmembrane helix {ECO:0000256|SAM:Phobius}	86.494	796		oxidoreductase activity, acting on CH-OH group of donors;quinone binding	integral component of membrane;outer membrane-bounded periplasmic space		strand:- gcd description:glucose dehydrogenase
Cluster 4	A0A0H3NCL7	Chromosome:2031897-2033327	dcm		-1.15489	-0.963837	0.231068	1.03662	-0.522632	DNA_methylase	C5_DNA_meth_AS;C5_MeTfrase;C5_meth_CS;SAM-dependent_MTases	Complete proteome {ECO:0000313|Proteomes:UP000008962};ECO:0000256|RuleBase:RU000417, ECO:0000313|EMBL:CBW18015.1};S-adenosyl-L-methionine {ECO:0000256|PROSITE-ProRule:PRU01016}	54.136	476		DNA (cytosine-5-)-methyltransferase activity			strand:- dcm description:DNA-cytosine methyltransferase
Cluster 4	A0A0H3NHG2	Chromosome:3941938-3942417		Reversibly transfers an adenylyl group from ATP to 4'-phosphopantetheine, yielding dephospho-CoA (dPCoA) andpyrophosphate.	-1.46389	-0.871755	-0.437667	1.5367	0.397921	CTP_transf_like	Cyt_trans-like;PPAT;Rossmann-like_a/b/a_fold	Complete proteome {ECO:0000313|Proteomes:UP000008962};ECO:0000256|SAAS:SAAS00108989, ECO:0000313|EMBL:CBW19785.1};ECO:0000256|SAAS:SAAS00109017};ECO:0000256|SAAS:SAAS00109018};ECO:0000256|SAAS:SAAS00109019, ECO:0000313|EMBL:CBW19785.1};ECO:0000256|SAAS:SAAS00109023};ECO:0000256|SAAS:SAAS00109028};ECO:0000256|SAAS:SAAS00834014}	17.956	159	coenzyme A biosynthetic process	ATP binding;pantetheine-phosphate adenylyltransferase activity	cytoplasm	Cytoplasm {ECO:0000256|HAMAP-Rule:MF_00151,ECO:0000256|SAAS:SAAS00395134}.	strand:+ coaD description:phosphopantetheine adenylyltransferase
Cluster 4	A0A0H3NMI3	Chromosome:1995815-1996471	sirA		-1.50214	-1.26197	0.049802	0.711918	0.280652	GerE;Response_reg	CheY-like_superfamily;Sig_transdc_resp-reg_C-effctor;Sig_transdc_resp-reg_receiver;Tscrpt_reg_LuxR_C	Complete proteome {ECO:0000313|Proteomes:UP000008962};DNA-binding {ECO:0000256|SAAS:SAAS01008967};Phosphoprotein {ECO:0000256|PROSITE-ProRule:PRU00169};Transcription {ECO:0000256|SAAS:SAAS00793417};Transcription regulation {ECO:0000256|SAAS:SAAS00793371}	23.906	218	phosphorelay signal transduction system;regulation of transcription, DNA-templated	DNA binding			strand:- sirA description:invasion response-regulator
Cluster 4	A0A0H3NIK9	Chromosome:2152366-2153103			-1.60533	-0.869366	-0.432023	0.726898	0.426386	His_biosynth	Aldolase_TIM;His_biosynth;HisA;Isoase_HisA;RibuloseP-bd_barrel	Complete proteome {ECO:0000313|Proteomes:UP000008962};ECO:0000256|RuleBase:RU003657, ECO:0000256|SAAS:SAAS00015906};ECO:0000256|RuleBase:RU003657, ECO:0000256|SAAS:SAAS00423729};ECO:0000256|RuleBase:RU003658, ECO:0000256|SAAS:SAAS00015933};ECO:0000313|EMBL:CBW18149.1}	26.089	245	histidine biosynthetic process	1-(5-phosphoribosyl)-5-[(5-phosphoribosylamino)methylideneamino]imidazole-4-carboxamide isomerase activity	cytoplasm	Cytoplasm {ECO:0000256|HAMAP-Rule:MF_01014,ECO:0000256|RuleBase:RU003658, ECO:0000256|SAAS:SAAS00345444}.	strand:+ hisA description:N-(5-phospho-L-ribosyl-formimino)-5-amino-1-(5-phosphoribosyl)-4-imidazolecarboxamide isomerase
Cluster 4	A0A0H3NPB4	Chromosome:2546219-2547511	ptsJ		-1.07718	-0.622448	0.315836	1.78919	-0.968891	Aminotran_1_2;GntR	Aminotransferase_I/II;PyrdxlP-dep_Trfase;PyrdxlP-dep_Trfase_dom1;PyrdxlP-dep_Trfase_major;Tscrpt_reg_HTH_GntR;WH_DNA-bd_sf;WH-like_DNA-bd_sf	Complete proteome {ECO:0000313|Proteomes:UP000008962};DNA-binding {ECO:0000256|SAAS:SAAS01113652};Transcription {ECO:0000256|SAAS:SAAS01113624};Transcription regulation {ECO:0000256|SAAS:SAAS01113681}	46.507	430	biosynthetic process	catalytic activity;DNA binding;DNA-binding transcription factor activity;pyridoxal phosphate binding			strand:+ ptsJ description:hypothetical transcriptional regulator
Cluster 4	A0A0H3NJ89	Chromosome:4828111-4828569			-0.58769	-0.578876	0.576792	1.98062	-0.181072	tRNA_edit	YbaK/aa-tRNA-synt-asso_dom_sf;YbaK/aa-tRNA-synth-assoc-dom	Complete proteome {ECO:0000313|Proteomes:UP000008962};Protein biosynthesis {ECO:0000256|SAAS:SAAS01099827}	16.273	152		aminoacyl-tRNA editing activity			strand:-
Cluster 4	A0A0H3NBS8	Chromosome:1643687-1645132	ydcW	Catalyzes the oxidation of 1-pyrroline, which isspontaneously formed from 4-aminobutanal, leading to 4-aminobutanoate (GABA).	-0.746749	-1.0767	0.46276	1.97153	-0.142295	Aldedh	1-pyrroline_dehydrogenase;Ald_DH/histidinol_DH;Ald_DH_C;Ald_DH_CS_GLU;Ald_DH_N;Aldehyde_DH_dom;Aminobutyraldehyde_DH	Complete proteome {ECO:0000313|Proteomes:UP000008962};ECO:0000256|RuleBase:RU003345};NAD {ECO:0000256|HAMAP-Rule:MF_01275}	52.037	481	putrescine catabolic process	1-pyrroline dehydrogenase activity;aminobutyraldehyde dehydrogenase activity;NAD binding			strand:- ydcW description:hypothetical aldehyde dehydrogenase
Cluster 4	A0A0H3NIZ5	Chromosome:729583-731121		Transfers the fatty acyl group on membrane lipoproteins	-1.20729	-0.578648	0.000468956	0.0432611	0.726591	CN_hydrolase	Apolipo_AcylTrfase;C-N_Hydrolase;C-N_Hydrolase_sf	Cell inner membrane {ECO:0000256|HAMAP-Rule:MF_01148};Complete proteome {ECO:0000313|Proteomes:UP000008962};ECO:0000256|SAAS:SAAS00957686, ECO:0000313|EMBL:CBW16754.1};ECO:0000256|SAAS:SAAS00957697, ECO:0000313|EMBL:CBW16754.1};ECO:0000256|SAAS:SAAS00957701};ECO:0000256|SAAS:SAAS00957708};ECO:0000256|SAAS:SAAS00957712};ECO:0000256|SAAS:SAAS00957713};Lipoprotein {ECO:0000313|EMBL:CBW16754.1}	57.597	512	lipoprotein biosynthetic process	N-acyltransferase activity	integral component of membrane;plasma membrane	Multi-pass membrane protein {ECO:0000256|HAMAP-Rule:MF_01148}.;Cell inner membrane {ECO:0000256|HAMAP-Rule:MF_01148}	strand:- lnt description:apolipoprotein N-acyltransferase
Cluster 4	A0A0H3NVJ7	Chromosome:4549144-4550052	lpxO		-1.42608	-1.33179	0.0996315	0.741975	0.986172	Asp_Arg_Hydrox	Asp/Arg/Pro-Hydrxlase;ASPH;IPNS-like	Complete proteome {ECO:0000313|Proteomes:UP000008962};Membrane {ECO:0000256|SAM:Phobius};Transmembrane {ECO:0000256|SAM:Phobius};Transmembrane helix {ECO:0000256|SAM:Phobius}	34.854	302	peptidyl-aspartic acid hydroxylation	peptide-aspartate beta-dioxygenase activity	integral component of membrane		strand:- lpxO description:hypothetical membrane-bound beta-hydroxylase
Cluster 4	A0A0H3NI54	Chromosome:3432091-3433080	tdcB	Catalyzes the anaerobic formation of alpha-ketobutyrateand ammonia from threonine in a two-step reaction. The first stepinvolved a dehydration of threonine and a production of enamineintermediates (aminocrotonate), which tautomerizes to its imineform (iminobutyrate). Both intermediates are unstable and short-lived. The second step is the nonenzymatic hydrolysis of theenamine/imine intermediates t…	-1.15044	-1.40218	-0.180448	0.581057	1.29897	PALP	PLP-dep;Ser/Thr_deHydtase_PyrdxlP-BS;Thr_deHydtase_catblc;Trypto_synt_PLP_dependent	Complete proteome {ECO:0000313|Proteomes:UP000008962};Lyase {ECO:0000256|RuleBase:RU363083};Nucleotide-binding {ECO:0000256|RuleBase:RU363083};Pyridoxal phosphate {ECO:0000256|RuleBase:RU363083}	35.141	329	L-threonine catabolic process to propionate	L-serine ammonia-lyase activity;L-threonine ammonia-lyase activity;nucleotide binding;pyridoxal phosphate binding			strand:- tdcB description:catabolic threonine dehydratase
Cluster 4	A0A0H3NF82	Chromosome:3038651-3038893	prgI		-0.516155	-1.78883	-0.229232	0.117409	0.899813	T3SS_needle_F	T3SS_needle_YscF;T3SS_needle-like;T3SS_needle-like_sf	Complete proteome {ECO:0000313|Proteomes:UP000008962}	8.8568	80	pathogenesis	protein transporter activity			strand:- prgI description:type III secretion system apparatus
Cluster 4	A0A0H3NS59	Chromosome:3422720-3424030	yhaN		-1.17754	-1.16472	-0.416035	-0.10517	0.905598	SDH_alpha	Ser_deHydtase-like_asu;UPF0597	Complete proteome {ECO:0000313|Proteomes:UP000008962}	45.153	436					strand:- yhaN description:conserved hypothetical protein
Cluster 4	A0A0H3NPV4	Chromosome:4742958-4744037	yjgP		-1.59736	-0.478683	-0.603632	-0.184692	1.18831	LptF_LptG	LptF;LptG/LptF_permease	Complete proteome {ECO:0000313|Proteomes:UP000008962};Membrane {ECO:0000256|SAM:Phobius};Transmembrane {ECO:0000256|SAM:Phobius};Transmembrane helix {ECO:0000256|SAM:Phobius}	39.55	359	transmembrane transport		ATP-binding cassette (ABC) transporter complex		strand:+ yjgP description:hypothetical inner membrane protein
Cluster 4	A0A0H3N8V9	Chromosome:471511-472488		Catalyzes the ATP-dependent phosphorylation of thiamine-monophosphate (TMP) to form thiamine-pyrophosphate (TPP), theactive form of vitamin B1.	-1.04823	-0.276366	-1.42113	0.333287	1.04517	AIRS;AIRS_C	PurM-like_C_dom;PurM-like_C_sf;PurM-like_N;PurM-like_N_sf;ThiL	ATP-binding {ECO:0000256|HAMAP-Rule:MF_02128};Complete proteome {ECO:0000313|Proteomes:UP000008962};Kinase {ECO:0000256|HAMAP-Rule:MF_02128, ECO:0000313|EMBL:CBW16513.1};Magnesium {ECO:0000256|HAMAP-Rule:MF_02128};Metal-binding {ECO:0000256|HAMAP-Rule:MF_02128};Nucleotide-binding {ECO:0000256|HAMAP-Rule:MF_02128};Thiamine biosynthesis {ECO:0000256|HAMAP-Rule:MF_02128};Transferase {ECO:0000256|HAM…	34.985	325	thiamine biosynthetic process;thiamine diphosphate biosynthetic process	ATP binding;magnesium ion binding;thiamine-phosphate kinase activity			strand:+ thiL description:thiamine-monophosphate kinase
Cluster 4	A0A0H3NIT2	Chromosome:4486835-4487818	qor		-0.90676	-0.461395	-0.427258	0.409158	1.82141	ADH_N;ADH_zinc_N	ADH_C;ADH_N;GroES-like_sf;NAD(P)-bd_dom_sf;PKS_ER;Quin_OxRdtase/zeta-crystal_CS	Complete proteome {ECO:0000313|Proteomes:UP000008962}	35.151	327		oxidoreductase activity;zinc ion binding			strand:- qor description:quinone oxidoreductase
Cluster 4	A0A0H3NJP3	Chromosome:4188437-4189237	yigL		-1.26872	-1.09281	-0.673666	0.348026	1.27331		Cof;HAD_sf;HAD-like_sf;HAD-SF_hydro_IIB	Complete proteome {ECO:0000313|Proteomes:UP000008962}	29.684	266		hydrolase activity			strand:+ yigL description:conserved hypothetical protein
Cluster 4	A0A0H3NC75	Chromosome:1272877-1273998	ycfD		-1.18621	-0.590887	-0.967282	1.35496	1.03536	Cupin_4	JmjC_dom;JmjC_protein	Complete proteome {ECO:0000313|Proteomes:UP000008962}	42.589	373					strand:- ycfD description:conserved hypothetical protein
Cluster 4	A0A0H3NCI3	Chromosome:2008388-2008795	fliS		-1.03129	-0.939109	-0.725793	0.168479	1.79807	FliS	FliS;FliS_sf	Bacterial flagellum biogenesis {ECO:0000256|PIRNR:PIRNR039090};Cell projection {ECO:0000313|EMBL:CBW17985.1};Cilium {ECO:0000313|EMBL:CBW17985.1};Complete proteome {ECO:0000313|Proteomes:UP000008962};Cytoplasm {ECO:0000256|PIRNR:PIRNR039090};Flagellum {ECO:0000313|EMBL:CBW17985.1}	14.686	135	bacterial-type flagellum assembly		cytosol	Cytoplasm, cytosol{ECO:0000256|PIRNR:PIRNR039090}.	strand:+ fliS description:flagellar protein FliS
Cluster 4	A0A0H3NHG8	Chromosome:3975383-3976000	rmbA		-0.10789	-1.68943	0.411057	1.0067	0.652952			Complete proteome {ECO:0000313|Proteomes:UP000008962}	23.701	205					strand:+ rmbA description:conserved hypothetical protein
Cluster 4	A0A0H3NIC9	Chromosome:3599942-3601231	fmu	Specifically methylates the cytosine at position 967(m5C967) of 16S rRNA.	-0.642072	-1.65981	0.568751	1.45929	0.573896	Methyltr_RsmB-F;NusB	Fmu/NOL1/Nop2p_CS;MeTrfase_RsmB/NOP2;NusB_RsmB_TIM44;NusB-like_sf;RCMT;rRNA_ssu_MeTfrase_B;rRNA_ssu_MeTfrase_B_ent;SAM-dependent_MTases	Complete proteome {ECO:0000313|Proteomes:UP000008962};ECO:0000256|PROSITE-ProRule:PRU01023, ECO:0000256|SAAS:SAAS00500162};ECO:0000256|SAAS:SAAS00013739};ECO:0000256|SAAS:SAAS00013756};ECO:0000313|EMBL:CBW19470.1};ProRule:PRU01023, ECO:0000256|SAAS:SAAS01090267}	48.11	429	regulation of transcription, DNA-templated	RNA binding;rRNA (cytosine) methyltransferase activity	cytoplasm	Cytoplasm {ECO:0000256|HAMAP-Rule:MF_01856,ECO:0000256|SAAS:SAAS00029836}.	strand:+ fmu description:16S rRNA methyltransferase
Cluster 4	A0A0H3NPR0	Chromosome:2660629-2663007			-0.553865	-1.43143	-0.115495	1.37083	1.22992	Molybdop_Fe4S4;Molybdopterin;Molydop_binding	Anaer_DMSO_reductase;Asp_de-COase-like_dom_sf;MoPterin_dinucl-bd_dom;Mopterin_OxRdtase;Mopterin_OxRdtase_4Fe-4S_dom;Mopterin_OxRdtase_prok_CS;TAT_signal	4Fe-4S {ECO:0000256|SAAS:SAAS00512254};Complete proteome {ECO:0000313|Proteomes:UP000008962};Iron {ECO:0000256|SAAS:SAAS00509295};Iron-sulfur {ECO:0000256|SAAS:SAAS00077451};Metal-binding {ECO:0000256|SAAS:SAAS00456138};Molybdenum {ECO:0000256|SAAS:SAAS00512442};Oxidoreductase {ECO:0000256|SAAS:SAAS00509324}	87.686	792		4 iron, 4 sulfur cluster binding;dimethyl sulfoxide reductase activity;electron transfer activity;molybdenum ion binding;molybdopterin cofactor binding			strand:-
Cluster 4	A0A0H3NER1	Chromosome:2826449-2827216		Specifically methylates guanosine-37 in various tRNAs	-0.268681	-1.61082	-0.739112	1.18235	0.763337	tRNA_m1G_MT	Alpha/beta_knot_MTases;tRNA_m1G_MeTrfase_bac;tRNA_m1G_MeTrfase_C;tRNA_m1G_MTases_N;tRNA_MeTrfase_TRMD/TRM10	Complete proteome {ECO:0000313|Proteomes:UP000008962};ECO:0000256|RuleBase:RU003464, ECO:0000256|SAAS:SAAS01085083};ECO:0000256|RuleBase:RU003464, ECO:0000256|SAAS:SAAS01085106};ECO:0000256|SAAS:SAAS00040537};ECO:0000313|EMBL:CBW18749.1}	28.348	255		tRNA (guanine(37)-N(1))-methyltransferase activity	cytoplasm	Cytoplasm {ECO:0000256|HAMAP-Rule:MF_00605,ECO:0000256|RuleBase:RU003464, ECO:0000256|SAAS:SAAS01085120}.	strand:- trmD description:tRNA (guanine-N1) methyltransferase
Cluster 4	A0A0H3NH47	Chromosome:100842-101321	folA	Key enzyme in folate metabolism. Catalyzes an essentialreaction for de novo glycine and purine synthesis, and for DNAprecursor synthesis.	0.589529	-0.769316	1.16916	0.820301	0.469858	DHFR_1	DHFR;DHFR_CS;DHFR_dom;DHFR-like_dom_sf	Complete proteome {ECO:0000313|Proteomes:UP000008962};NADP {ECO:0000256|PIRNR:PIRNR000194};One-carbon metabolism {ECO:0000256|PIRNR:PIRNR000194};Oxidoreductase {ECO:0000256|PIRNR:PIRNR000194}	17.998	159	glycine biosynthetic process;one-carbon metabolic process;tetrahydrofolate biosynthetic process	dihydrofolate reductase activity;NADP binding			strand:+ folA description:dihydrofolate reductase type I
Cluster 4	A0A0H3NNI7	Chromosome:4202307-4202855		Part of the twin-arginine translocation (Tat) systemthat transports large folded proteins containing a characteristictwin-arginine motif in their signal peptide across membranes.Together with TatC, TatB is part of a receptor directlyinteracting with Tat signal peptides. TatB may form an oligomericbinding site that transiently accommodates folded Tat precursorproteins before their translocation.	0.00242915	-1.65924	1.21554	0.208392	0.846628		TatB	Cell inner membrane {ECO:0000256|HAMAP-Rule:MF_00237};Complete proteome {ECO:0000313|Proteomes:UP000008962};ECO:0000256|SAAS:SAAS01083408};ECO:0000256|SAAS:SAAS01083410};ECO:0000256|SAAS:SAAS01083412};ECO:0000256|SAAS:SAAS01083419};ECO:0000256|SAAS:SAAS01083420};ECO:0000256|SAAS:SAAS01083422};ECO:0000256|SAAS:SAAS01083423}	19.601	182	protein transport by the Tat complex	protein transmembrane transporter activity	integral component of plasma membrane;TAT protein transport complex	Single-pass membrane protein {ECO:0000256|HAMAP-Rule:MF_00237}.;Cell inner membrane {ECO:0000256|HAMAP-Rule:MF_00237}	strand:+ tatB description:sec-independent protein translocase protein
Cluster 4	A0A0H3NGB5	Chromosome:2779841-2780416	rpoE		0.0841067	-1.79363	0.57068	-0.93162	0.459199	Sigma70_r2;Sigma70_r4_2	RNA_pol_sigma_r2;RNA_pol_sigma_r3/r4-like;RNA_pol_sigma-70;RNA_pol_sigma-70_dom;RNA_pol_sigma70_ECF_CS;RNA_pol_sigma70_r2;RNA_pol_sigma70_r4_t2;RNA_pol_sigma70_RpoE;WH-like_DNA-bd_sf	Complete proteome {ECO:0000313|Proteomes:UP000008962};ECO:0000256|SAAS:SAAS00611263};ECO:0000256|SAAS:SAAS00611278};ECO:0000256|SAAS:SAAS00611290};ECO:0000256|SAAS:SAAS00611294}	21.711	191	DNA-templated transcription, initiation	DNA binding;DNA-binding transcription factor activity;sigma factor activity			strand:- rpoE description:RNA polymerase sigma-E factor (sigma-24)
Cluster 4	A0A0H3NG24	Chromosome:3363614-3364195	mdaB		0.312907	-1.34803	0.865363	-0.811856	-0.0935985	Flavodoxin_2	Flavodoxin_fold;Flavoprotein-like_sf	Complete proteome {ECO:0000313|Proteomes:UP000008962}	21.785	193					strand:+ mdaB description:hypothetical oxidoreductase
Cluster 4	A0A0H3NKA0	Chromosome:4421536-4421973	yjaB		-0.529841	-1.89727	-0.0335536	0.3939	0.274437	Acetyltransf_10	Acyl_CoA_acyltransferase;GNAT_dom	Complete proteome {ECO:0000313|Proteomes:UP000008962};Transferase {ECO:0000313|EMBL:CBW20204.1}	16.325	145		transferase activity			strand:- yjaB description:hypothetical acetyltransferase
Cluster 4	A0A0H3NH99	Chromosome:1781125-1781931		The alpha subunit is responsible for the aldol cleavageof indoleglycerol phosphate to indole and glyceraldehyde 3-phosphate.	0.0271799	-1.9309	0.312643	0.351218	-0.561954	Trp_syntA	Aldolase_TIM;RibuloseP-bd_barrel;Trp_synthase_alpha_AS;Trp_synthase_suA	Complete proteome {ECO:0000313|Proteomes:UP000008962};ECO:0000256|SAAS:SAAS01093358};ECO:0000256|SAAS:SAAS01093361};ECO:0000256|SAAS:SAAS01093369};ECO:0000256|SAAS:SAAS01093372}	28.671	268		tryptophan synthase activity			strand:+ trpA description:Tryptophan synthase alpha chain
Cluster 4	A0A0H3NI05	Chromosome:2008795-2009163		itdirectly binds FlhC, thus inhibiting the binding of the FlhC/FlhDcomplex to class 2 promoters, resulting in decreased expression ofclass 2 flagellar operons. As a chaperone, effects FliD transitionto the membrane by preventing its premature polymerization, and bydirecting it to the export apparatus.;Dual-function protein that regulates the transcriptionof class 2 flagellar operons and that also…	1.01312	-1.80375	0.525794	0.133502	-0.147688	FliT	FliT	Cell projection {ECO:0000313|EMBL:CBW17986.1};Cilium {ECO:0000313|EMBL:CBW17986.1};Complete proteome {ECO:0000313|Proteomes:UP000008962};ECO:0000256|SAAS:SAAS00647096};ECO:0000256|SAAS:SAAS00647097};ECO:0000256|SAAS:SAAS00647098};ECO:0000256|SAAS:SAAS00647099};ECO:0000256|SAAS:SAAS00647101};ECO:0000256|SAAS:SAAS00647105};Flagellum {ECO:0000313|EMBL:CBW17986.1}	13.705	122	bacterial-type flagellum organization;negative regulation of bacterial-type flagellum assembly;protein folding		cytosol	Cytoplasm, cytosol {ECO:0000256|HAMAP-Rule:MF_01180, ECO:0000256|SAAS:SAAS00647103}.	strand:+ fliT description:flagellar protein FliT
Cluster 5	A0A0H3NIS0	Chromosome:4631181-4631606		Nitric oxide-sensitive repressor of genes involved inprotecting the cell against nitrosative stress. May require ironfor activity.	-1.33704	-0.491466	0.55362	-0.25041	1.84934	Rrf2	Tscrpt_reg_Rrf2-type;Tscrpt_rep_HTH_NsrR;WH_DNA-bd_sf;WH-like_DNA-bd_sf	Complete proteome {ECO:0000313|Proteomes:UP000008962};ECO:0000256|SAAS:SAAS00342288};ECO:0000256|SAAS:SAAS00342293};ECO:0000256|SAAS:SAAS00342295};ECO:0000256|SAAS:SAAS00342298};ECO:0000256|SAAS:SAAS00342300};ECO:0000256|SAAS:SAAS00342301};ECO:0000256|SAAS:SAAS00420928};Iron {ECO:0000256|HAMAP-Rule:MF_01177, ECO:0000256|SAAS:SAAS00342296}	15.608	141	negative regulation of transcription, DNA-templated	2 iron, 2 sulfur cluster binding;DNA-binding transcription factor activity;double-stranded DNA binding;iron ion binding			strand:+ nsrR description:nitric oxide sensitive transcriptional repressor
Cluster 5	A0A0H3NHX0	Chromosome:4167912-4170458	cyaA		-1.23004	-1.19126	1.14207	-0.0140622	1.27514	Adenyl_cycl_N;Adenylate_cycl	Adenylate_cyclase_1;Adenylate_cyclase_1_CS;Adenylate_cyclase_1_N	cAMP biosynthesis {ECO:0000256|RuleBase:RU000604};Complete proteome {ECO:0000313|Proteomes:UP000008962};Lyase {ECO:0000256|RuleBase:RU000604}	97.358	848	cAMP biosynthetic process	adenylate cyclase activity	cytoplasm	Cytoplasm {ECO:0000256|RuleBase:RU000604}.	strand:+ cyaA description:adenylate cyclase
Cluster 5	A0A0H3NVF4	Chromosome:4487883-4489298	dnaB	it exhibits DNA-dependent ATPase activityand contains distinct active sites for ATP binding, DNA binding,and interaction with DnaC protein, primase, and other preprimingproteins.;Participates in initiation and elongation duringchromosome replication	-1.2317	-0.662847	0.910742	-0.811957	1.57599	DnaB;DnaB_C	AAA+_ATPase;DNA_heli_DnaB-like_N_sf;DNA_helicase_DnaB;DNA_helicase_DnaB-like_C;DNA_helicase_DnaB-like_N;DNA_helicase_N/primase_C;P-loop_NTPase	ATP-binding {ECO:0000256|RuleBase:RU362085};Complete proteome {ECO:0000313|Proteomes:UP000008962};ECO:0000256|SAAS:SAAS00740674};ECO:0000256|SAAS:SAAS00740714};Helicase {ECO:0000256|RuleBase:RU362085, ECO:0000313|EMBL:CBW20269.1};Hydrolase {ECO:0000256|RuleBase:RU362085};Nucleotide-binding {ECO:0000256|RuleBase:RU362085};Primosome {ECO:0000256|RuleBase:RU362085}	52.687	471	DNA replication, synthesis of RNA primer	ATP binding;DNA binding;DNA helicase activity	primosome complex		strand:+ dnaB description:replicative DNA helicase
Cluster 5	A0A0H3NG91	Chromosome:3437158-3438048	garRb	Catalyzes the reduction of tatronate semialdehyde to D-glycerate.	-0.873215	-0.0029113	1.40868	-0.943956	1.31782	NAD_binding_11;NAD_binding_2	3-OH-isobutyrate_DH-rel_CS;6PGD_dom2;6PGDH_NADP-bd;6-PGluconate_DH-like_C_sf;HIBADH-related;NAD(P)-bd_dom_sf;NADP-bd;Tartro_sem_red	Complete proteome {ECO:0000313|Proteomes:UP000008962};NAD {ECO:0000256|HAMAP-Rule:MF_02032};Oxidoreductase {ECO:0000256|HAMAP-Rule:MF_02032}	30.728	296	galactarate catabolic process;glyoxylate metabolic process	2-hydroxy-3-oxopropionate reductase activity;NAD binding;NADP binding			strand:- garRb description:2-hydroxy-3-oxopropionate reductase
Cluster 5	A0A0H3NJF8	Chromosome:4833702-4834379	yjjG		-1.31337	-1.25151	0.932264	0.129214	0.0236836		HAD_sf;HAD-like_sf;HAD-SF_hydro_IA;HAD-SF_hydro_IA_YjjG/YfnB;PGP-like_dom2	Complete proteome {ECO:0000313|Proteomes:UP000008962}	25.155	225		hydrolase activity			strand:+ yjjG description:conserved hypothetical protein
Cluster 5	A0A0H3NMX4	Chromosome:3910906-3911379	yibK	Methylates the ribose at the nucleotide 34 wobbleposition in the two leucyl isoacceptors tRNA(Leu)(CmAA) andtRNA(Leu)(cmnm5UmAA). Catalyzes the methyl transfer from S-adenosyl-L-methionine to the 2'-OH of the wobble nucleotide	-1.20417	-0.876691	0.909319	-0.859743	0.637502	SpoU_methylase	Alpha/beta_knot_MTases;SpoU_MeTrfase;tRNA_cyt/urid_MeTfrase;tRNA_m1G_MTases_N	Complete proteome {ECO:0000313|Proteomes:UP000008962};Cytoplasm {ECO:0000256|HAMAP-Rule:MF_01885};ECO:0000256|PIRSR:PIRSR029256-1};ECO:0000256|SAAS:SAAS00120900, ECO:0000313|EMBL:CBW19753.1};ECO:0000256|SAAS:SAAS00121476, ECO:0000313|EMBL:CBW19753.1};tRNA processing {ECO:0000256|HAMAP-Rule:MF_01885}	17.641	157		RNA binding;S-adenosylmethionine-dependent methyltransferase activity;tRNA methyltransferase activity	cytoplasm	Cytoplasm {ECO:0000256|HAMAP-Rule:MF_01885}.	strand:+ yibK description:hypothetical RNA-methyltransferase
Cluster 5	A0A0H3NRU9	Chromosome:3325133-3325999	yghU		-1.16121	-1.26412	0.882842	-0.27674	0.448507	GST_N	Glutathione_S-Trfase;Glutathione_S-Trfase_N;Glutathione-S-Trfase_C_sf;Glutathione-S-Trfase_C-like;Thioredoxin-like_sf	Complete proteome {ECO:0000313|Proteomes:UP000008962};Transferase {ECO:0000313|EMBL:CBW19213.1}	32.343	288		transferase activity			strand:+ yghU description:possible transferase
Cluster 5	A0A0H3NBS6	Chromosome:1111507-1113147	pqiB		-1.71319	-0.88921	0.878673	-0.172406	0.292637	MlaD	Mce/MlaD	Coiled coil {ECO:0000256|SAM:Coils};Complete proteome {ECO:0000313|Proteomes:UP000008962};Membrane {ECO:0000256|SAM:Phobius};Transmembrane {ECO:0000256|SAM:Phobius};Transmembrane helix {ECO:0000256|SAM:Phobius}	60.653	546			integral component of membrane		strand:+ pqiB description:hypothetical secreted protein
Cluster 5	A0A0H3NFL9	Chromosome:2547526-2548245	yfeJ		-1.00684	-1.23162	0.663972	-0.697183	0.531783	GATase	Class_I_gatase-like;GATASE	Coiled coil {ECO:0000256|SAM:Coils};Complete proteome {ECO:0000313|Proteomes:UP000008962};Glutamine amidotransferase {ECO:0000256|PROSITE-ProRule:PRU00605};Transferase {ECO:0000313|EMBL:CBW18502.1}	26.951	239	glutamine metabolic process	transferase activity			strand:+ yfeJ description:hypothetical amidotransferase
Cluster 5	A0A0H3N993	Chromosome:847453-848271	ybhA		-1.48236	-0.0542672	0.320992	-1.02546	1.31566		Cof;HAD_sf;HAD-like_sf;HAD-SF_hydro_IIB	Complete proteome {ECO:0000313|Proteomes:UP000008962}	30.119	272		hydrolase activity			strand:- ybhA description:conserved hypothetical protein
Cluster 5	A0A0H3NG85	Chromosome:3429465-3430673		Catalyzes the conversion of propionyl phosphate and ADPto propionate and ATP.	-1.20903	-0.164211	-0.180737	-1.27961	0.983207	Acetate_kinase	Ac/propionate_kinase;Aliphatic_acid_kin_short-chain;Aliphatic_acid_kinase_CS;Propionate_kinase	Complete proteome {ECO:0000313|Proteomes:UP000008962};ECO:0000256|SAAS:SAAS00011608};ECO:0000256|SAAS:SAAS00011656};ECO:0000256|SAAS:SAAS00483886};ECO:0000256|SAAS:SAAS00483892};ECO:0000256|SAAS:SAAS00483909, ECO:0000313|EMBL:CBW19312.1};ECO:0000256|SAAS:SAAS00483925}	43.717	402	L-threonine catabolic process to propionate	ATP binding;metal ion binding;propionate kinase activity			strand:- tdcD description:propionate kinase
Cluster 5	A0A0H3NCZ5	Chromosome:259351-260109		Catalyzes the sequential condensation of isopentenyldiphosphate (IPP) with (2E,6E)-farnesyl diphosphate (E,E-FPP) toyield (2Z,6Z,10Z,14Z,18Z,22Z,26Z,30Z,34E,38E)-undecaprenyldiphosphate (di-trans,octa-cis-UPP). UPP is the precursor ofglycosyl carrier lipid in the biosynthesis of bacterial cell wallpolysaccharide components such as peptidoglycan andlipopolysaccharide.	-1.39048	-0.666715	-0.272212	-0.509426	0.946472	Prenyltransf	UPP_synth-like;UPP_synth-like_CS;UPP_synth-like_sf	Cell shape {ECO:0000256|HAMAP-Rule:MF_01139};Cell wall biogenesis/degradation {ECO:0000256|HAMAP-Rule:MF_01139};Complete proteome {ECO:0000313|Proteomes:UP000008962};Magnesium {ECO:0000256|HAMAP-Rule:MF_01139};Metal-binding {ECO:0000256|HAMAP-Rule:MF_01139};Peptidoglycan synthesis {ECO:0000256|HAMAP-Rule:MF_01139};Transferase {ECO:0000256|HAMAP-Rule:MF_01139}	28.328	252	cell wall organization;peptidoglycan biosynthetic process;regulation of cell shape	di-trans,poly-cis-decaprenylcistransferase activity;magnesium ion binding			strand:+ uppS description:undecaprenyl pyrophosphate synthetase
Cluster 5	A0A0H3NNY8	Chromosome:2437841-2438779	lrhA		-1.38658	-0.251192	0.379565	-1.0992	0.684851	HTH_1;LysR_substrate	LysR_subst-bd;Tscrpt_reg_HTH_LysR;WH_DNA-bd_sf;WH-like_DNA-bd_sf	Complete proteome {ECO:0000313|Proteomes:UP000008962};DNA-binding {ECO:0000256|SAAS:SAAS01096662};Transcription {ECO:0000256|SAAS:SAAS01096725};Transcription regulation {ECO:0000256|SAAS:SAAS01096646}	34.428	312		DNA binding;DNA-binding transcription factor activity			strand:- lrhA description:NADH dehydrogenase operon transcriptional regulator
Cluster 5	A0A0H3NBG2	Chromosome:1529128-1529742	ynfI	Required for biogenesis/assembly of DMSO reductase, butnot for the interaction of the DmsA signal peptide with the Tatsystem. May be part of a chaperone cascade complex thatfacilitates a folding-maturation pathway for the substrateprotein.	-1.42606	0.255447	-0.0473932	-0.764182	0.873233	Nitrate_red_del	DmsD_chaperone;DmsD-type;DMSO/NO3_reduct_chaperone;TorD-like_sf	Complete proteome {ECO:0000313|Proteomes:UP000008962};ECO:0000256|SAAS:SAAS00986733}	23.48	204	chaperone-mediated protein folding	signal sequence binding			strand:- ynfI description:conserved hypothetical protein
Cluster 5	A0A0H3ND19	Chromosome:2155673-2156839	udg		-1.52638	-0.330369	0.100545	-0.992043	0.736342	UDPG_MGDP_dh;UDPG_MGDP_dh_N	6-PGluconate_DH-like_C_sf;NAD(P)-bd_dom_sf;UDP-Glc/GDP-Man;UDP-Glc/GDP-Man_DH_C;UDP-Glc/GDP-Man_DH_C_sf;UDP-Glc/GDP-Man_DH_dimer;UDP-Glc/GDP-Man_DH_N;UDPglc_DH_bac	Complete proteome {ECO:0000313|Proteomes:UP000008962};NAD {ECO:0000256|PIRNR:PIRNR000124, ECO:0000256|PIRSR:PIRSR500134-3};Oxidoreductase {ECO:0000256|PIRNR:PIRNR000124}	43.633	388	polysaccharide biosynthetic process	NAD binding;UDP-glucose 6-dehydrogenase activity			strand:- udg description:UDP-glucose 6-dehydrogenase
Cluster 5	A0A0H3NW96	Chromosome:4771820-4772422			-1.71164	-0.188935	0.037061	-0.587935	0.267344	DUF1819	DUF1819_IM	Complete proteome {ECO:0000313|Proteomes:UP000008962}	22.683	200					strand:-
Cluster 5	A0A0H3NJM9	Chromosome:4173804-4174631		Catalyzes the stereoinversion of LL-2,6-diaminoheptanedioate (L,L-DAP) to meso-diaminoheptanedioate (meso-DAP), a precursor of L-lysine and an essential component of thebacterial peptidoglycan.	-1.72694	0.33229	0.320439	-0.758747	0.357507	DAP_epimerase	DAP_epimerase_AS;DAP_epimerase_DapF	Complete proteome {ECO:0000313|Proteomes:UP000008962};ECO:0000256|SAAS:SAAS00028054};ECO:0000256|SAAS:SAAS00028058};ECO:0000256|SAAS:SAAS00028064};ECO:0000256|SAAS:SAAS00118214}	30.468	275	lysine biosynthetic process via diaminopimelate	diaminopimelate epimerase activity	cytoplasm	Cytoplasm {ECO:0000256|HAMAP-Rule:MF_00197,ECO:0000256|SAAS:SAAS00028061}.	strand:+ dapF description:diaminopimelate epimerase
Cluster 5	A0A0H3NND3	Chromosome:4143372-4144853		Catalyzes the conversion of pppGpp to ppGpp. Guanosinepentaphosphate (pppGpp) is a cytoplasmic signaling molecule whichtogether with ppGpp controls the "stringent response", an adaptiveprocess that allows bacteria to respond to amino acid starvation,resulting in the coordinated regulation of numerous cellularactivities.	-1.98095	0.224963	-0.136183	-0.434534	0.754904	Ppx-GppA	Guo-5TP_3DP_PyrP;Ppx_GppA;PyroPPase_GppA_Ppx	Complete proteome {ECO:0000313|Proteomes:UP000008962};ECO:0000256|SAAS:SAAS00415162}	54.815	493	guanosine pentaphosphate catabolic process;guanosine tetraphosphate biosynthetic process	guanosine-5'-triphosphate,3'-diphosphate diphosphatase activity			strand:- gppA description:guanosine-5-triphosphate,3-diphosphate pyrophosphatase (guanosine pentaphosphatase)
Cluster 5	A0A0H3NFR9	Chromosome:1292369-1292836			-1.8562	0.324816	0.713159	-0.671649	0.684247	HSP20	ACD_IbpA/B;A-crystallin/Hsp20_dom;HSP20;HSP20-like_chaperone	Complete proteome {ECO:0000313|Proteomes:UP000008962};ECO:0000313|EMBL:CBW17282.1}	17.551	155					strand:+
Cluster 5	A0A0H3NJF5	Chromosome:2309225-2310211	yeiR		-1.80779	0.255337	0.427074	-0.855006	0.270858	cobW;CobW_C	Cbl_biosynth_CobW-like_C;CobW/HypB/UreG_dom;P-loop_NTPase	Complete proteome {ECO:0000313|Proteomes:UP000008962}	35.933	328					strand:+ yeiR description:conserved hypothetical protein
Cluster 5	A0A0H3NA64	Chromosome:573174-574268	ybbB	Involved in the post-transcriptional modification of theuridine at the wobble position (U34) of tRNA(Lys), tRNA(Glu) andtRNA(Gln). Catalyzes the selenation and geranylation of 2-thiouridine, forming 5-methylaminomethyl-2-selenouridine(mnm5Se2U) and geranylated 5-methylaminomethyl-2-thiouridine(mnm5ges2U), respectively. The two reactions may occurindependently or in a linear manner, where S-gerany…	-1.12393	0.490571	0.995768	-1.06022	0.740779		Rhodanese-like_dom;Rhodanese-like_dom_sf;tRNA_2-selenouridine_synthase	ATP-binding {ECO:0000313|EMBL:CBW16606.1};Complete proteome {ECO:0000313|Proteomes:UP000008962};ECO:0000256|SAAS:SAAS00035452};ECO:0000256|SAAS:SAAS00035467};Nucleotide-binding {ECO:0000313|EMBL:CBW16606.1}	41.328	364	tRNA seleno-modification;tRNA wobble uridine modification	ATP binding;transferase activity, transferring alkyl or aryl (other than methyl) groups;tRNA 2-selenouridine synthase activity			strand:- ybbB description:hypothetical ATP-binding protein
Cluster 5	A0A0H3NIG2	Chromosome:526302-526772	ylaC		-1.57794	0.412701	0.65787	-1.24479	0.69682	YlaC	Memb_YlaC	Complete proteome {ECO:0000313|Proteomes:UP000008962};Membrane {ECO:0000256|SAM:Phobius};Transmembrane {ECO:0000256|SAM:Phobius};Transmembrane helix {ECO:0000256|SAM:Phobius}	18.316	156			integral component of membrane		strand:- ylaC description:hypothetical membrane protein
Cluster 5	A0A0H3N7W0	Chromosome:301353-302108		Thiolesterase that catalyzes the hydrolysis of S-D-lactoyl-glutathione to form glutathione and D-lactic acid	-1.42499	0.673155	0.698818	-1.3657	0.402226	HAGH_C;Lactamase_B	Clx_II_MBL;HAGH_C;Hydroxyacylglutathione_Hdrlase;Metallo-B-lactamas;RibonucZ/Hydroxyglut_hydro	Complete proteome {ECO:0000313|Proteomes:UP000008962};ECO:0000256|SAAS:SAAS01079140};ECO:0000256|SAAS:SAAS01079153, ECO:0000313|EMBL:CBW16358.1};Zinc {ECO:0000256|HAMAP-Rule:MF_01374, ECO:0000256|SAAS:SAAS01079142}	28.633	251	methylglyoxal catabolic process to D-lactate via S-lactoyl-glutathione	hydroxyacylglutathione hydrolase activity;metal ion binding			strand:- gloB description:probable hydroxyacylglutathione hydrolase
Cluster 5	A0A0H3NQW9	Chromosome:3010313-3012553	hydA	Involved in the maturation of [NiFe] hydrogenases. Alongwith HypE, it catalyzes the synthesis of the CN ligands of theactive site iron of [NiFe]-hydrogenases. HypF functions as acarbamoyl transferase using carbamoylphosphate as a substrate andtransferring the carboxamido moiety in an ATP-dependent reactionto the thiolate of the C-terminal cysteine of HypE yielding aprotein-S-carboxamide.	-1.2895	0.937561	0.822418	-1.53308	0.518514	Acylphosphatase;Sua5_yciO_yrdC;zf-HYPF	Acylphosphatase_CS;Acylphosphatase-like_dom;Acylphosphatase-like_dom_sf;Carbamoyltransferase_HypF;DHBP_synth_RibB-like_a/b_dom;YrdC-like_dom;Znf_HypF	Complete proteome {ECO:0000313|Proteomes:UP000008962};Hydrolase {ECO:0000256|PROSITE-ProRule:PRU00520}	81.101	746	protein carbamoylation	carboxyl- or carbamoyltransferase activity;double-stranded RNA binding;hydrolase activity;zinc ion binding			strand:- hydA description:hydrogenase maturation protein
Cluster 5	A0A0H3ND13	Chromosome:286368-287021	yaeE		-1.52324	0.529012	0.815155	-1.05103	0.671341	BPD_transp_1	MetI-like;MetI-like_sf	Complete proteome {ECO:0000313|Proteomes:UP000008962};ECO:0000256|SAAS:SAAS00819239};ECO:0000256|SAAS:SAAS00819262};ECO:0000256|SAAS:SAAS00819286};Transport {ECO:0000256|RuleBase:RU363032}	23.249	217	transmembrane transport		integral component of membrane;plasma membrane	Multi-pass membrane protein{ECO:0000256|RuleBase:RU363032}.;Cell membrane{ECO:0000256|RuleBase:RU363032}	strand:- yaeE description:hypothetical ABC transporter permease protein
Cluster 5	A0A0H3NC66	Chromosome:1258821-1260020	ycfU		-1.16925	0.371561	0.244555	-1.23137	0.182556	FtsX;MacB_PCD	ABC_permease_dom;LolCE_TM;MacB_PCD	Cell membrane {ECO:0000256|SAAS:SAAS00098238};Complete proteome {ECO:0000313|Proteomes:UP000008962};ECO:0000256|SAM:Phobius};Membrane {ECO:0000256|SAAS:SAAS00098432, ECO:0000256|SAM:Phobius}	43.28	399		lipoprotein transporter activity	integral component of membrane;plasma membrane		strand:+ ycfU description:ABC transporter integral membrane subunit
Cluster 5	A0A0H3NI00	Chromosome:2002315-2003034		Sigma factors are initiation factors that promote theattachment of RNA polymerase to specific initiation sites and arethen released. This sigma factor controls the expression offlagella-related genes.	-1.52323	0.839261	0.352842	-1.35402	0.746329	Sigma70_r2;Sigma70_r3;Sigma70_r4	RNA_pol_sigma_FliA_WhiG;RNA_pol_sigma_r2;RNA_pol_sigma_r3/r4-like;RNA_pol_sigma70;RNA_pol_sigma-70_dom;RNA_pol_sigma70_r2;RNA_pol_sigma70_r3;RNA_pol_sigma70_r4;Sigma70_FliA	Cell projection {ECO:0000313|EMBL:CBW17980.1};Cilium {ECO:0000313|EMBL:CBW17980.1};Complete proteome {ECO:0000313|Proteomes:UP000008962};Cytoplasm {ECO:0000256|HAMAP-Rule:MF_00962};ECO:0000256|SAAS:SAAS00611263};ECO:0000256|SAAS:SAAS00611278};ECO:0000256|SAAS:SAAS00611290};ECO:0000256|SAAS:SAAS00611294};Flagellum {ECO:0000313|EMBL:CBW17980.1}	27.473	239	transcription initiation from bacterial-type RNA polymerase promoter	DNA binding;DNA-binding transcription factor activity;DNA-directed 5'-3' RNA polymerase activity;sigma factor activity	cytoplasm	Cytoplasm {ECO:0000256|HAMAP-Rule:MF_00962}.	strand:- fliA description:RNA polymerase sigma transcription factor for flagellar operon
Cluster 5	A0A0H3NUG9	Chromosome:4177086-4179248	uvrD		-1.4822	1.07344	0.726523	-1.04625	0.965065	UvrD_C;UvrD-helicase	DExx_box_DNA_helicase_dom_sf;DNA_helicase_ATP-dep_UvrD;DNA_helicase_UvrD/REP;DNA_helicase_UvrD-like_C;P-loop_NTPase;UvrD/AddA_N;UvrD-like_ATP-bd	ATP-binding {ECO:0000256|SAAS:SAAS00745276};Complete proteome {ECO:0000313|Proteomes:UP000008962};DNA-binding {ECO:0000256|SAAS:SAAS00745286};Helicase {ECO:0000256|SAAS:SAAS00938801, ECO:0000313|EMBL:CBW19996.1};Hydrolase {ECO:0000256|SAAS:SAAS00745169};Nucleotide-binding {ECO:0000256|SAAS:SAAS00745105}	81.98	720	DNA unwinding involved in DNA replication	ATP binding;ATP-dependent DNA helicase activity;DNA binding	cytoplasm		strand:+ uvrD description:DNA helicase II
Cluster 5	A0A0H3NHS9	Chromosome:4117855-4118853	rbsR		-1.52003	1.12353	0.9244	-0.907842	0.243417	LacI	HTH_LacI;Lambda_DNA-bd_dom_sf;Peripla_BP_I	Complete proteome {ECO:0000313|Proteomes:UP000008962};DNA-binding {ECO:0000256|SAAS:SAAS00728028};Transcription {ECO:0000256|SAAS:SAAS00729290};Transcription regulation {ECO:0000256|SAAS:SAAS00728142}	36.719	332	regulation of transcription, DNA-templated	DNA binding			strand:+ rbsR description:ribose operon repressor
Cluster 5	A0A0H3NMN6	Chromosome:3722701-3724134		Synthesizes alpha-1,4-glucan chains using ADP-glucose	-1.59653	1.12081	0.883621	-0.934168	0.642192	Glyco_transf_5;Glycos_transf_1	Glyco_trans_1;GS/SS;Starch_synth_cat_dom	Complete proteome {ECO:0000313|Proteomes:UP000008962};ECO:0000256|SAAS:SAAS00554689};ECO:0000256|SAAS:SAAS00554704};Glycogen biosynthesis {ECO:0000256|HAMAP-Rule:MF_00484}	52.945	477	glycogen biosynthetic process	alpha-1,4-glucan synthase activity;glycogen (starch) synthase activity;starch synthase activity			strand:- glgA description:glycogen synthase
Cluster 5	A0A0H3NFY4	Chromosome:3319610-3321022			-1.79721	1.03515	0.699594	-0.932894	0.324414	UxaC	Metal_Hydrolase;Uronate_isomerase	Complete proteome {ECO:0000313|Proteomes:UP000008962};ECO:0000256|SAAS:SAAS00464347, ECO:0000313|EMBL:CBW19210.1}	53.609	470	glucuronate catabolic process	glucuronate isomerase activity			strand:+ uxaC description:Uronate isomerase
Cluster 5	A0A0H3NFT9	Chromosome:3249144-3250004	yggB		-1.48889	0.977045	0.934862	-1.09799	0.71407	MS_channel;TM_helix	LSM_dom_sf;MscC_channel_C;MscS_channel;MscS_channel_CS;MscS_channel_TM-2;MscS_dom_sf;TM_helix	Complete proteome {ECO:0000313|Proteomes:UP000008962};Membrane {ECO:0000256|SAM:Phobius};Transmembrane {ECO:0000256|SAM:Phobius};Transmembrane helix {ECO:0000256|SAM:Phobius}	31.06	286	transmembrane transport		integral component of membrane		strand:- yggB description:hypothetical membrane protein
Cluster 5	A0A0H3NLS6	Chromosome:3181371-3183617	ptsP		-1.52218	1.04538	1.02996	-1.13821	0.397266	GAF;PEP-utilisers_N;PEP-utilizers;PEP-utilizers_C	GAF;GAF-like_dom_sf;PEP_util_AS;PEP_util_C;PEP_util_CS;PEP-util_enz_mobile_dom;Phosphohistidine_dom_sf;PTS_EI-like;PTS_EIN;PtsI_HPr-bd_sf;Pyrv/PenolPyrv_Kinase-like_dom;Pyrv_Kinase-like_dom_sf	Coiled coil {ECO:0000256|SAM:Coils};Complete proteome {ECO:0000313|Proteomes:UP000008962};ECO:0000313|EMBL:CBW19080.1};Pyruvate {ECO:0000313|EMBL:CBW19080.1}	83.626	748	phosphoenolpyruvate-dependent sugar phosphotransferase system;phosphorylation	transferase activity, transferring phosphorus-containing groups			strand:- ptsP description:phosphoenolpyruvate-protein phosphotransferase
Cluster 5	A0A0H3NR47	Chromosome:3095503-3096942		May be the GTPase, regulating ATP sulfurylase activity	-1.47198	1.04897	0.926255	-1.20783	0.628621	GTP_EFTU	G_TR_CS;P-loop_NTPase;Small_GTP-bd_dom;SO4_adenylTrfase_lsu;TF_GTP-bd_dom;Transl_B-barrel_sf;Transl_elong_EF1A/Init_IF2_C	Complete proteome {ECO:0000313|Proteomes:UP000008962};ECO:0000256|SAAS:SAAS00055970};ECO:0000256|SAAS:SAAS00055993};ECO:0000256|SAAS:SAAS00056011, ECO:0000313|EMBL:CBW19012.1};ECO:0000256|SAAS:SAAS00056018, ECO:0000313|EMBL:CBW19012.1};ECO:0000256|SAAS:SAAS00444459}	53.162	479	hydrogen sulfide biosynthetic process;sulfate assimilation	ATP binding;GTP binding;GTPase activity;sulfate adenylyltransferase (ATP) activity			strand:- cysN description:Sulfate adenylyltransferase subunit 1
Cluster 5	A0A0H3NQC5	Chromosome:2879425-2880480			-1.5685	0.718102	0.857981	-0.991609	0.519625		Acyl_CoA_acyltransferase	Complete proteome {ECO:0000313|Proteomes:UP000008962}	40.825	351					strand:-
Cluster 5	A0A0H3NGY0	Chromosome:1672732-1674357	trg		-1.34978	1.1212	1.18301	-0.771059	0.440159	HAMP;MCPsignal;TarH	4HB_MCP_dom_sf;Chemotax_Me-accpt_rcpt;Chemotax_Me-accpt_rcpt_Me-site;HAMP_dom;MCPsignal_dom;Tar_rcpt_lig-bd	Coiled coil {ECO:0000256|SAM:Coils};Complete proteome {ECO:0000313|Proteomes:UP000008962};Membrane {ECO:0000256|SAM:Phobius};Receptor {ECO:0000313|EMBL:CBW17651.1};Transducer {ECO:0000256|PROSITE-ProRule:PRU00284};Transmembrane {ECO:0000256|SAM:Phobius};Transmembrane helix {ECO:0000256|SAM:Phobius}	58.302	541	chemotaxis;signal transduction	transmembrane signaling receptor activity	integral component of membrane		strand:- trg description:methyl-accepting chemotaxis protein III (mcp-iii) (ribose and galactose chemoreceptor protein)
Cluster 5	A0A0H3NDS5	Chromosome:2456735-2457286	yfcE		-1.57232	0.946226	0.954757	-1.00265	0.5452	Metallophos_2	Calcineurin-like_PHP_lpxH;Metallo-depent_PP-like;PdiEstase_YfcE_CS;Phosphodiesterase_MJ0936/Vps29	Complete proteome {ECO:0000313|Proteomes:UP000008962};Metal-binding {ECO:0000256|RuleBase:RU362039}	19.904	183		hydrolase activity;metal ion binding			strand:- yfcE description:conserved hypothetical protein
Cluster 5	A0A0H3NEJ9	Chromosome:872144-872596	moaE		-0.903947	0.38696	0.0350625	-1.80653	0.818845	MoaE	MoaE_sf;Mopterin_biosynth_MoaE	Complete proteome {ECO:0000313|Proteomes:UP000008962}	16.892	150	Mo-molybdopterin cofactor biosynthetic process				strand:+ moaE description:molybdopterin converting factor, subunit 2
Cluster 5	A0A0H3NR73	Chromosome:3126629-3127924	rumA	Catalyzes the formation of 5-methyl-uridine at position1939 (m5U1939) in 23S rRNA.	-0.546087	0.385633	0.540508	-2.0449	0.273982	TRAM;tRNA_U5-meth_tr	23S_rRNA_MeTrfase_RlmD;MeTrfase_TrmA_AS;MeTrfase_TrmA_CS;NA-bd_OB-fold;SAM-dependent_MTases;TRAM_dom;U5_MeTrfase_fam	Complete proteome {ECO:0000313|Proteomes:UP000008962};ECO:0000256|PROSITE-ProRule:PRU01024, ECO:0000256|SAAS:SAAS01088012};ECO:0000256|SAAS:SAAS01088008};ECO:0000256|SAAS:SAAS01088015};ECO:0000256|SAAS:SAAS01088036};ECO:0000256|SAAS:SAAS01088040};ECO:0000313|EMBL:CBW19037.1};Iron {ECO:0000256|HAMAP-Rule:MF_01010, ECO:0000256|SAAS:SAAS01088022}	47.768	431		4 iron, 4 sulfur cluster binding;iron ion binding;RNA binding;rRNA (uridine-C5-)-methyltransferase activity			strand:- rumA description:hypothetical RNA methyltransferase
Cluster 5	A0A0H3NCF1	Chromosome:1976765-1977694	motB		-1.00884	0.614353	0.621138	-1.48421	0.9647	MotB_plug;OmpA	MotB_N_dom;OmpA-like;OmpA-like_sf	Complete proteome {ECO:0000313|Proteomes:UP000008962};ECO:0000256|SAM:Phobius};Transmembrane {ECO:0000256|SAM:Phobius};Transmembrane helix {ECO:0000256|SAM:Phobius}	34.159	309			integral component of membrane		strand:- motB description:motility protein B
Cluster 5	A0A0H3ND65	Chromosome:1633949-1634986	yncB		-0.998331	0.927712	0.665872	-1.56593	0.499692	ADH_zinc_N	ADH_C;GroES-like_sf;NAD(P)-bd_dom_sf;PKS_ER	Complete proteome {ECO:0000313|Proteomes:UP000008962}	37.762	345		oxidoreductase activity			strand:- yncB description:hypothetical NADP-dependent oxidoreductase
Cluster 5	A0A0H3NM87	Chromosome:1903426-1906065			-1.17347	0.672967	0.435097	-1.52483	0.373022	MlaD	Mce/MlaD	Complete proteome {ECO:0000313|Proteomes:UP000008962};Membrane {ECO:0000256|SAM:Phobius};Transmembrane {ECO:0000256|SAM:Phobius};Transmembrane helix {ECO:0000256|SAM:Phobius}	95.338	879			integral component of membrane		strand:+
Cluster 5	A0A0H3NWY8	pCol1B9_SL1344:30311-31360	ydgA		-1.03709	0.776392	0.804575	-1.40122	1.27204	Transposase_31	RpnA;Transposase_31	Complete proteome {ECO:0000313|Proteomes:UP000008962};Plasmid {ECO:0000313|EMBL:CCF76853.1}	39.469	349					strand:+ ydgA description:putative transposase
Cluster 5	A0A0H3NJ94	Chromosome:4724079-4724540		Involved in allosteric regulation of aspartatecarbamoyltransferase.	-0.904285	0.766359	0.672904	-1.20077	1.15371	PyrI;PyrI_C	Asp_carbamoyltransf_reg_N;Asp_carbamoylTrfase_reg;Asp_carbamoyltrfase_reg_C;Asp_carbatrfase_reg_C_sf;Asp_carbatrfase_reg_N_sf	Complete proteome {ECO:0000313|Proteomes:UP000008962};Metal-binding {ECO:0000256|HAMAP-Rule:MF_00002};Pyrimidine biosynthesis {ECO:0000256|HAMAP-Rule:MF_00002};Transferase {ECO:0000313|EMBL:CBW20478.1};Zinc {ECO:0000256|HAMAP-Rule:MF_00002}	17.086	153	'de novo' pyrimidine nucleobase biosynthetic process;pyrimidine nucleotide biosynthetic process	metal ion binding;transferase activity	aspartate carbamoyltransferase complex		strand:- pyrI description:aspartate carbamoyltransferase regulatory subunit
Cluster 5	A0A0H3NHP3	Chromosome:4067156-4067515		RNaseP catalyzes the removal of the 5'-leader sequencefrom pre-tRNA to produce the mature 5'-terminus. It can alsocleave other RNA substrates such as 4.5S RNA. The proteincomponent plays an auxiliary but essential role in vivo by bindingto the 5'-leader sequence and broadening the substrate specificityof the ribozyme.	-1.1116	1.17495	0.769781	-1.33716	0.923013	Ribonuclease_P	Ribosomal_S5_D2-typ_fold;Ribosomal_S5_D2-typ_fold_subgr;RNase_P;RNase_P_CS	Coiled coil {ECO:0000256|SAM:Coils};Complete proteome {ECO:0000313|Proteomes:UP000008962};ECO:0000256|SAAS:SAAS00143791};ECO:0000256|SAAS:SAAS00143798};ECO:0000256|SAAS:SAAS00492336};ECO:0000256|SAAS:SAAS00492370};ECO:0000256|SAAS:SAAS00492415}	13.782	119	tRNA 5'-leader removal	ribonuclease P activity;tRNA binding			strand:+ rnpA description:RNase P, protein component
Cluster 5	A0A0H3NJ07	Chromosome:3894008-3895399		Converts seryl-tRNA(Sec) to selenocysteinyl-tRNA(Sec)required for selenoprotein biosynthesis.	-0.777047	1.10759	1.07499	-1.26513	0.718365	Se-cys_synth_N;SelA	PyrdxlP-dep_Trfase;PyrdxlP-dep_Trfase_major;SelA_trans;SelA_trans_N_dom;SelA-like	Coiled coil {ECO:0000256|SAM:Coils};Complete proteome {ECO:0000313|Proteomes:UP000008962};ECO:0000256|PIRSR:PIRSR618319-50, ECO:0000256|SAAS:SAAS00029257};ECO:0000256|SAAS:SAAS00900155};ECO:0000256|SAAS:SAAS00900159, ECO:0000313|EMBL:CBW19741.1};ECO:0000256|SAAS:SAAS00900162};ECO:0000256|SAAS:SAAS00900166}	50.892	463	selenocysteine incorporation;selenocysteinyl-tRNA(Sec) biosynthetic process	L-seryl-tRNASec selenium transferase activity	cytoplasm	Cytoplasm {ECO:0000256|HAMAP-Rule:MF_00423,ECO:0000256|SAAS:SAAS00900165}.	strand:- selA description:L-seryl-tRNA(Ser) selenium transferase
Cluster 5	A0A0H3NMV3	Chromosome:3874047-3875297	avtA		-1.08153	0.986006	1.03045	-1.27106	0.938788	Aminotran_1_2	Aminotransferase_I/II;PyrdxlP-dep_Trfase;PyrdxlP-dep_Trfase_major	Aminotransferase {ECO:0000313|EMBL:CBW19723.1};Complete proteome {ECO:0000313|Proteomes:UP000008962};Pyruvate {ECO:0000313|EMBL:CBW19723.1};Transferase {ECO:0000313|EMBL:CBW19723.1}	46.584	416	biosynthetic process	pyridoxal phosphate binding;transaminase activity			strand:+ avtA description:valine--pyruvate aminotransferase
Cluster 5	A0A0H3NSD0	Chromosome:3499017-3499568	yrbD		-0.762952	0.922032	1.05796	-0.792341	1.21484	MlaD	ABC_MlaD;Mce/MlaD	Complete proteome {ECO:0000313|Proteomes:UP000008962}	19.826	183	phospholipid transport				strand:- yrbD description:possible exported protein
Cluster 5	A0A0H3NG52	Chromosome:3393519-3394532	gcp	Required for the formation of a threonylcarbamoyl groupon adenosine at position 37 (t(6)A37) in tRNAs that read codonsbeginning with adenine. Is involved in the transfer of thethreonylcarbamoyl moiety of threonylcarbamoyl-AMP (TC-AMP) to theN6 group of A37, together with TsaE and TsaB. TsaD likely plays adirect catalytic role in this reaction.	-0.92152	1.14494	1.20561	-0.915887	0.807734	Peptidase_M22	Gcp-like_dom;KAE1/TsaD;Peptidase_M22_CS;TsaD	Complete proteome {ECO:0000313|Proteomes:UP000008962};ECO:0000256|SAAS:SAAS00425063};ECO:0000256|SAAS:SAAS00946732};ECO:0000256|SAAS:SAAS00946739};ECO:0000256|SAAS:SAAS00946748};ECO:0000256|SAAS:SAAS00946749};Hydrolase {ECO:0000313|EMBL:CBW19280.1};Iron {ECO:0000256|HAMAP-Rule:MF_01445, ECO:0000256|SAAS:SAAS00425195};Protease {ECO:0000313|EMBL:CBW19280.1}	35.94	337	tRNA threonylcarbamoyladenosine modification	iron ion binding;metalloendopeptidase activity;N(6)-L-threonylcarbamoyladenine synthase activity	cytoplasm	Cytoplasm {ECO:0000256|HAMAP-Rule:MF_01445,ECO:0000256|SAAS:SAAS00347501}.	strand:- gcp description:possible glycoprotease
Cluster 5	A0A0H3NQ47	Chromosome:2816803-2817648			-0.814132	1.27407	1.10514	-1.13438	0.710554	Phage_CI_C;Phage_CI_repr	Cro/C1-type_HTH;Phage_CI_C;Phage_CI_repr	Complete proteome {ECO:0000313|Proteomes:UP000008962}	30.435	281	negative regulation of transcription, DNA-templated;protein complex oligomerization	sequence-specific DNA binding			strand:-
Cluster 5	A0A0H3NMI8	Chromosome:1999618-2000604		Catalyzes the alpha,beta-elimination reaction of D-cysteine and of several D-cysteine derivatives. It could be adefense mechanism against D-cysteine.	-0.899141	1.08222	0.775262	-1.10617	1.2082	PALP	ACCD_DCysDesulf;D_Cys_desulphydr_bac;D-Cys_desShydrase;PLP-dep;Trypto_synt_PLP_dependent	Complete proteome {ECO:0000313|Proteomes:UP000008962};ECO:0000256|PIRSR:PIRSR006278-2, ECO:0000256|SAAS:SAAS00418189};Lyase {ECO:0000256|HAMAP-Rule:MF_01045}	34.911	328	D-amino acid metabolic process	D-cysteine desulfhydrase activity			strand:- dcyD description:D-cysteine desulfhydrase
Cluster 5	A0A0H3NJZ4	Chromosome:2523019-2524221	nupC		-0.469069	0.618157	0.760186	-1.00478	0.697328	Gate;Nucleos_tra2_C;Nucleos_tra2_N	C_nuclsd_transpt;C_nuclsd_transpt_met_bac;CNT_C_dom;CNT_N_dom;Gate_dom	Complete proteome {ECO:0000313|Proteomes:UP000008962};Membrane {ECO:0000256|RuleBase:RU362018};Transmembrane {ECO:0000256|RuleBase:RU362018};Transmembrane helix {ECO:0000256|RuleBase:RU362018};Transport {ECO:0000256|RuleBase:RU362018}	43.394	400		nucleoside transmembrane transporter activity	integral component of membrane		strand:+ nupC description:nucleoside permease NupC
Cluster 5	A0A0H3NJ49	Chromosome:810524-811663	cydB		-0.757205	1.01888	0.5244	-1.14493	1.4642	Cyt_bd_oxida_II	Cyt-d_oxidase_su2	Complete proteome {ECO:0000313|Proteomes:UP000008962};Membrane {ECO:0000256|SAM:Phobius};Transmembrane {ECO:0000256|SAM:Phobius};Transmembrane helix {ECO:0000256|SAM:Phobius}	42.364	379	oxidation-reduction process		integral component of membrane		strand:+ cydB description:cytochrome d ubiquinol oxidase subunit II
Cluster 5	A0A0H3NM19	Chromosome:3356657-3357394	plsC		-0.650398	0.9964	0.669967	-0.912204	1.28914	Acyltransferase	AGP_acyltrans;Plipid/glycerol_acylTrfase	Coiled coil {ECO:0000256|SAM:Coils};Complete proteome {ECO:0000313|Proteomes:UP000008962};ECO:0000313|EMBL:CBW19246.1};Lipid biosynthesis {ECO:0000256|RuleBase:RU361267};Lipid metabolism {ECO:0000256|RuleBase:RU361267};Membrane {ECO:0000256|SAM:Phobius};Phospholipid biosynthesis {ECO:0000256|RuleBase:RU361267};Phospholipid metabolism {ECO:0000256|RuleBase:RU361267};Transmembrane {ECO:0000256|SAM:…	27.339	245	phospholipid biosynthetic process	1-acylglycerol-3-phosphate O-acyltransferase activity	integral component of membrane		strand:- plsC description:1-acyl-glycerol-3-phosphate acyltransferase
Cluster 5	A0A0H3NFI4	Chromosome:3142234-3143523	sdaC		-0.492494	0.608267	0.511393	-0.738608	1.74694		Hydroxy_aa_transpt	Complete proteome {ECO:0000313|Proteomes:UP000008962};Membrane {ECO:0000256|SAM:Phobius};Transmembrane {ECO:0000256|SAM:Phobius};Transmembrane helix {ECO:0000256|SAM:Phobius}	46.86	429		amino acid transmembrane transporter activity	integral component of membrane		strand:+ sdaC description:serine transporter
Cluster 5	A0A0H3NP54	Chromosome:2489764-2490039	yfcL		-0.575031	0.720382	0.562752	-1.26842	1.56163	YfcL	UPF_YfcL	Complete proteome {ECO:0000313|Proteomes:UP000008962}	9.979	91					strand:- yfcL description:conserved hypothetical protein
Cluster 5	A0A0H3NDQ0	Chromosome:2365024-2367693	yojN	Component of the Rcs signaling system, which controlstranscription of numerous genes. RcsD is a phosphotransferintermediate between the sensor kinase RcsC and the responseregulator RcsB. It acquires a phosphoryl group from RcsC andtransfers it to RcsB.	-1.51327	0.56609	0.230515	-1.08855	1.35505	HATPase_c;Hpt;RcsD_ABL	HATPase_C;HATPase_C_sf;His_kinase_dom;HPT_dom_sf;Ptransferase_RcsD;RcsD_ABL;RcsD_ABL_sf;Sig_transdc_His_kin_Hpt_dom	ATP-binding {ECO:0000256|HAMAP-Rule:MF_00980};Cell inner membrane {ECO:0000256|HAMAP-Rule:MF_00980};Cell membrane {ECO:0000256|HAMAP-Rule:MF_00980};Complete proteome {ECO:0000313|Proteomes:UP000008962};Kinase {ECO:0000256|HAMAP-Rule:MF_00980, ECO:0000313|EMBL:CBW18340.1};Membrane {ECO:0000256|HAMAP-Rule:MF_00980};Nucleotide-binding {ECO:0000256|HAMAP-Rule:MF_00980};ProRule:PRU00110};Transferase {…	99.808	889	phosphorelay signal transduction system	ATP binding;histidine phosphotransfer kinase activity;phosphotransferase activity, carboxyl group as acceptor	integral component of plasma membrane	Multi-pass membrane protein {ECO:0000256|HAMAP-Rule:MF_00980}.;Cell inner membrane {ECO:0000256|HAMAP-Rule:MF_00980}	strand:+ yojN description:hypothetical two-component system sensor kinase
Cluster 5	A0A0H3NC54	Chromosome:1875330-1876025	yeaZ		-1.20302	0.86178	0.0459678	-0.991355	1.51708	Peptidase_M22	Gcp-like_dom;T6A_TsaB	Complete proteome {ECO:0000313|Proteomes:UP000008962}	24.742	231	tRNA threonylcarbamoyladenosine modification				strand:- yeaZ description:conserved hypothetical protein
Cluster 5	A0A0H3NCS4	Chromosome:1993986-1995818		The UvrABC repair system catalyzes the recognition andprocessing of DNA lesions. UvrC both incises the 5' and 3' sidesof the lesion. The N-terminal half is responsible for the 3'incision and the C-terminal half is responsible for the 5'incision.	-1.27219	0.717592	0.282393	-1.1288	1.57704	GIY-YIG;UVR;UvrC_HhH_N	GIY-YIG_endonuc;GIY-YIG_endonuc_sf;Hlx-hairpin-Hlx_DNA-bd_motif;RuvA_2-like;UVR_dom;UVR_dom_sf;UvrC;UvrC_homol_region;UvrC_homol_region_sf	Coiled coil {ECO:0000256|SAM:Coils};Complete proteome {ECO:0000313|Proteomes:UP000008962};ECO:0000256|SAAS:SAAS00088146};ECO:0000256|SAAS:SAAS00125846};ECO:0000256|SAAS:SAAS00125847};ECO:0000256|SAAS:SAAS00511279};ECO:0000256|SAAS:SAAS00511323};ECO:0000256|SAAS:SAAS01013796}	68.047	610	nucleotide-excision repair;SOS response	DNA binding;excinuclease ABC activity	cytoplasm;excinuclease repair complex	Cytoplasm {ECO:0000256|HAMAP-Rule:MF_00203,ECO:0000256|SAAS:SAAS00383975}.	strand:- uvrC description:UvrABC system protein C
Cluster 5	A0A0H3NIZ9	Chromosome:735466-736641	ubiF		-1.70728	1.01038	0.77761	-0.207626	-0.0623068	FAD_binding_3	FAD/NAD-bd_sf;FAD-bd;Ubi_Hdrlase_CS;UbiH/COQ6	Complete proteome {ECO:0000313|Proteomes:UP000008962};Monooxygenase {ECO:0000313|EMBL:CBW16759.1};Oxidoreductase {ECO:0000313|EMBL:CBW16759.1}	42.496	391	ubiquinone biosynthetic process	FAD binding;oxidoreductase activity, acting on paired donors, with incorporation or reduction of molecular oxygen, NAD(P)H as one donor, and incorporation of one atom of oxygen			strand:+ ubiF description:hypothetical monooxygenase
Cluster 5	A0A0H3NU09	Chromosome:4032286-4033512	yidR		-1.85482	0.596952	0.289473	-0.281335	-0.342524	DUF3748	6-blade_b-propeller_TolB-like;DUF3748	Complete proteome {ECO:0000313|Proteomes:UP000008962}	45.38	408					strand:- yidR description:hypothetical ATP/GTP-binding protein
Cluster 5	A0A0H3N8H1	Chromosome:351199-351966	yafV		-1.55143	0.806705	0.456612	-0.778336	-0.564382	CN_hydrolase	C-N_Hydrolase;C-N_Hydrolase_sf;UPF0012_CS	Complete proteome {ECO:0000313|Proteomes:UP000008962};Hydrolase {ECO:0000313|EMBL:CBW16405.1}	29.063	255	nitrogen compound metabolic process	hydrolase activity			strand:- yafV description:possible hydrolase
Cluster 5	A0A0H3ND05	Chromosome:278747-279958	mesJ	Ligates lysine onto the cytidine present at position 34of the AUA codon-specific tRNA(Ile) that contains the anticodonCAU, in an ATP-dependent manner. Cytidine is converted tolysidine, thus changing the amino acid specificity of the tRNAfrom methionine to isoleucine.	-1.95931	0.742628	0.40566	-0.671568	0.0815933	ATP_bind_3;TilS;TilS_C	Lysidine-tRNA-synth_C;Rossmann-like_a/b/a_fold;TilS/TtcA_N;tRNA_Ile_lys_synt;tRNA_Ile_lys_synt_N;tRNA_Ile_lys_synt_subst-bd	ATP-binding {ECO:0000256|SAAS:SAAS00995156};Complete proteome {ECO:0000313|Proteomes:UP000008962};ECO:0000256|SAAS:SAAS00054814};ECO:0000256|SAAS:SAAS00054817};ECO:0000256|SAAS:SAAS00749569};Nucleotide-binding {ECO:0000256|SAAS:SAAS00995160}	45.627	403	tRNA modification	ATP binding;ligase activity, forming carbon-nitrogen bonds	cytoplasm	Cytoplasm {ECO:0000256|HAMAP-Rule:MF_01161,ECO:0000256|SAAS:SAAS00749588}.	strand:+ mesJ description:cell cycle protein MesJ
Cluster 5	A0A0H3NE05	Chromosome:2487652-2489712		Catalyzes the last two steps in the biosynthesis of 5-methylaminomethyl-2-thiouridine (mnm(5)s(2)U) at the wobbleposition (U34) in tRNA. Catalyzes the FAD-dependent demodificationof cmnm(5)s(2)U34 to nm(5)s(2)U34, followed by the transfer of amethyl group from S-adenosyl-L-methionine to nm(5)s(2)U34, to formmnm(5)s(2)U34.	-1.94855	0.758984	0.642425	-0.3971	-0.386849	DAO;Methyltransf_30	FAD/NAD-bd_sf;FAD-dep_OxRdtase;MnmC-like_methylTransf;tRNA_MAMT_biosynth_bifunc_MnmC;tRNA_S-uridine_synth_MnmC_C	Complete proteome {ECO:0000313|Proteomes:UP000008962};ECO:0000256|SAAS:SAAS00015100};ECO:0000256|SAAS:SAAS00015103};ECO:0000256|SAAS:SAAS00015104};ECO:0000256|SAAS:SAAS00015105};ECO:0000256|SAAS:SAAS00015106};ECO:0000256|SAAS:SAAS00015109};ECO:0000256|SAAS:SAAS00015110};ECO:0000256|SAAS:SAAS00015113};FAD {ECO:0000256|HAMAP-Rule:MF_01102, ECO:0000256|SAAS:SAAS00015112}	76.045	686	tRNA wobble base modification	flavin adenine dinucleotide binding;oxidoreductase activity, acting on the CH-NH group of donors;tRNA (5-methylaminomethyl-2-thiouridylate)-methyltransferase activity	cytoplasm	Cytoplasm {ECO:0000256|HAMAP-Rule:MF_01102,ECO:0000256|SAAS:SAAS00345010}.	strand:+ mnmC description:conserved hypothetical protein
Cluster 5	A0A0H3NCC4	Chromosome:1946622-1947551		The RuvA-RuvB complex in the presence of ATP renaturescruciform structure in supercoiled DNA with palindromic sequence,indicating that it may promote strand exchange reactions inhomologous recombination. RuvAB is a helicase that mediates theHolliday junction migration by localized denaturation andreannealing.	-1.62068	1.03022	0.248034	-0.690291	0.101832	RuvB_C;RuvB_N	AAA+_ATPase;DNA_helicase_Holl-junc_RuvB;P-loop_NTPase;RuvB_C;RuvB-like_N;WH_DNA-bd_sf;WH-like_DNA-bd_sf	ATP-binding {ECO:0000256|HAMAP-Rule:MF_00016};Complete proteome {ECO:0000313|Proteomes:UP000008962};DNA damage {ECO:0000256|HAMAP-Rule:MF_00016};DNA recombination {ECO:0000256|HAMAP-Rule:MF_00016};DNA repair {ECO:0000256|HAMAP-Rule:MF_00016};ECO:0000313|EMBL:CBW17922.1};Hydrolase {ECO:0000256|HAMAP-Rule:MF_00016};Nucleotide-binding {ECO:0000256|HAMAP-Rule:MF_00016};SOS response {ECO:0000256|HAMAP…	34.158	309	DNA recombination;DNA repair;SOS response	ATP binding;DNA binding;four-way junction helicase activity			strand:- ruvB description:Holliday junction DNA helicase ruvB.
Cluster 5	A0A0H3NBS4	Chromosome:1740532-1742181	sapA		-1.66444	0.515806	0.473383	-0.534191	-0.383441	SBP_bac_5	Peptide/Ni-bd;SBP_5;SBP_5_CS;SBP_5_dom	Coiled coil {ECO:0000256|SAM:Coils};Complete proteome {ECO:0000313|Proteomes:UP000008962};Signal {ECO:0000256|SAM:SignalP}	61.65	549	transmembrane transport		ATP-binding cassette (ABC) transporter complex		strand:+ sapA description:peptide transport periplasmic protein SapA precursor
Cluster 5	A0A0H3NAJ8	Chromosome:1314570-1315088	yeaK		-1.64119	1.126	0.604311	-0.964227	-0.190184	tRNA_edit	YbaK/aa-tRNA-synt-asso_dom_sf;YbaK/aa-tRNA-synth-assoc-dom	Complete proteome {ECO:0000313|Proteomes:UP000008962};Protein biosynthesis {ECO:0000256|SAAS:SAAS01099827}	18.506	172		aminoacyl-tRNA editing activity			strand:- yeaK description:conserved hypothetical protein
Cluster 5	A0A0H3NDD4	Chromosome:1739440-1740420	pspF		-1.6813	1.07073	0.580979	-0.573293	0.0829328	Sigma54_activat	AAA+_ATPase;Homeobox-like_sf;P-loop_NTPase;Sigma_54_int;Sigma_54_int_dom_ATP-bd_2;Sigma_54_int_dom_CS;Transcription_activator_PspF	ATP-binding {ECO:0000256|SAAS:SAAS00110192};Complete proteome {ECO:0000313|Proteomes:UP000008962};DNA-binding {ECO:0000256|SAAS:SAAS00009904};Nucleotide-binding {ECO:0000256|SAAS:SAAS00110083};Transcription {ECO:0000256|SAAS:SAAS00814760};Transcription regulation {ECO:0000256|SAAS:SAAS00814754}	36.827	326	regulation of transcription, DNA-templated	ATP binding;DNA binding;transcription factor binding			strand:+ pspF description:psp operon transcriptional activator PspF
Cluster 5	A0A0H3N9I6	Chromosome:741103-742323	nagC		-1.50043	1.85008	0.211387	0.0364118	-0.109187	MarR;ROK	HTH_MarR-typ;ROK;WH_DNA-bd_sf;WH-like_DNA-bd_sf	Complete proteome {ECO:0000313|Proteomes:UP000008962}	44.441	406		DNA-binding transcription factor activity			strand:- nagC description:N-acetylglucosamine repressor
Cluster 5	A0A0H3NB28	Chromosome:1396470-1397228		Involved in the third step of the chorismate pathway,which leads to the biosynthesis of aromatic amino acids. Catalyzesthe cis-dehydration of 3-dehydroquinate (DHQ) and introduces thefirst double bond of the aromatic ring to yield 3-dehydroshikimate.	-1.79418	1.27571	-0.00959592	0.0167629	-0.519116	DHquinase_I	3-dehydroquinate_DH_AS;Aldolase_TIM;DHquinase_I	Amino-acid biosynthesis {ECO:0000256|HAMAP-Rule:MF_00214};Aromatic amino acid biosynthesis {ECO:0000256|HAMAP-Rule:MF_00214};Complete proteome {ECO:0000313|Proteomes:UP000008962};ECO:0000256|SAAS:SAAS00734244};Lyase {ECO:0000256|HAMAP-Rule:MF_00214}	27.325	252	aromatic amino acid family biosynthetic process;chorismate biosynthetic process	3-dehydroquinate dehydratase activity			strand:- aroD description:3-dehydroquinate dehydratase
Cluster 5	A0A0H3NMA2	Chromosome:3529536-3530429		Neu5Ac) to form pyruvate andN-acetylmannosamine (ManNAc) via a Schiff base intermediate;Catalyzes the reversible aldol cleavage of N-acetylneuraminic acid (sialic acid	-2.00338	1.30725	0.261216	0.0871659	-0.195061	DHDPS	Aldolase_TIM;DapA-like;NanA;Schiff_base-form_aldolases_AS;Schiff_base-form_aldolases_CS	Complete proteome {ECO:0000313|Proteomes:UP000008962};ECO:0000256|SAAS:SAAS00543140};ECO:0000256|SAAS:SAAS00579236, ECO:0000313|EMBL:CBW19407.1};ECO:0000256|SAAS:SAAS00685293};ECO:0000256|SAAS:SAAS00767476}	32.483	297	carbohydrate metabolic process;N-acetylneuraminate catabolic process	N-acetylneuraminate lyase activity	cytoplasm	Cytoplasm {ECO:0000256|HAMAP-Rule:MF_01237,ECO:0000256|SAAS:SAAS00767474}.	strand:- nanA description:N-acetylneuraminate lyase
Cluster 5	A0A0H3NJP9	Chromosome:4195338-4196150	dlhH		-1.37954	1.78479	0.638067	-0.453374	0.0579572	DLH	AB_hydrolase;Dienelactn_hydro	Complete proteome {ECO:0000313|Proteomes:UP000008962};Hydrolase {ECO:0000313|EMBL:CBW20012.1}	29.061	270		hydrolase activity			strand:- dlhH description:hypothetical hydrolase
Cluster 5	A0A0H3NA87	Chromosome:1221610-1223271			-1.2373	1.75984	0.271083	-0.640877	-0.287101	Flg_bb_rod;Flg_bbr_C	Flag_bb_rod_N;Flagellar_basal_body_rod_CS;Flg_bb/hook_C_dom;FlgK	Bacterial flagellum {ECO:0000256|RuleBase:RU362065};Cell projection {ECO:0000313|EMBL:CBW17216.1};Cilium {ECO:0000313|EMBL:CBW17216.1};Coiled coil {ECO:0000256|SAM:Coils};Complete proteome {ECO:0000313|Proteomes:UP000008962};Flagellum {ECO:0000313|EMBL:CBW17216.1};Secreted {ECO:0000256|RuleBase:RU362065}	59.109	553	bacterial-type flagellum assembly;bacterial-type flagellum-dependent cell motility	structural molecule activity	bacterial-type flagellum hook;extracellular region	Bacterial flagellum{ECO:0000256|RuleBase:RU362065}. Secreted{ECO:0000256|RuleBase:RU362065}.	strand:+ flgK description:flagellar hook-associated protein 1
Cluster 5	A0A0H3NAR0	Chromosome:1268172-1269308		Part of the ABC transporter complex PotABCD involved inspermidine/putrescine import. Responsible for energy coupling tothe transport system.	-1.64132	1.44184	0.88743	-0.517585	0.137714	ABC_tran;TOBE_2	AAA+_ATPase;ABC_Sperm/Put_ATP-bd_PotA;ABC_transporter_CS;ABC_transporter-like;Mo/tungstate-bd_C_term_dom;P-loop_NTPase;Sp_pt_ABC_ATP-bd;Transp-assoc_OB_typ2	Cell inner membrane {ECO:0000256|HAMAP-Rule:MF_01726};Complete proteome {ECO:0000313|Proteomes:UP000008962};ECO:0000256|RuleBase:RU364083, ECO:0000256|SAAS:SAAS00035086};ECO:0000256|RuleBase:RU364083, ECO:0000256|SAAS:SAAS00035096};ECO:0000256|RuleBase:RU364083, ECO:0000256|SAAS:SAAS00433043};ECO:0000256|RuleBase:RU364083, ECO:0000256|SAAS:SAAS00452289};ECO:0000256|SAAS:SAAS00236760};ECO:0000256|…	42.839	378		ATP binding;putrescine-importing ATPase activity;spermidine-importing ATPase activity	ATP-binding cassette (ABC) transporter complex	Peripheral membrane protein {ECO:0000256|HAMAP-Rule:MF_01726}.;Cell inner membrane {ECO:0000256|HAMAP-Rule:MF_01726}	strand:- potA description:spermidine/putrescine transport ATP-binding protein PotA (ABC superfamily)
Cluster 5	A0A0H3NYL3	pCol1B9_SL1344:6669-8015	yagA		-1.6049	0.399456	1.57346	-0.260269	0.53192			Complete proteome {ECO:0000313|Proteomes:UP000008962};Plasmid {ECO:0000313|EMBL:CCF76820.1}	51.226	448					strand:+ yagA description:conserved hypothetical plasmid protein
Cluster 5	A0A0H3NK57	Chromosome:4345256-4345918	talC	Catalyzes the reversible formation of fructose 6-phosphate from dihydroxyacetone and D-glyceraldehyde 3-phosphatevia an aldolization reaction.	-1.9841	0.356537	1.22743	-0.352516	0.0840111	TAL_FSA	Aldolase_TIM;F6P_aldolase;TAL/FSA;Transaldolase_3B/F6P_aldolase;Transaldolase_AS;TSA/FSA_arc/bac	Carbohydrate metabolism {ECO:0000256|HAMAP-Rule:MF_00496};Complete proteome {ECO:0000313|Proteomes:UP000008962};ECO:0000256|SAAS:SAAS00118680};ECO:0000256|SAAS:SAAS00118695};Lyase {ECO:0000256|HAMAP-Rule:MF_00496}	23.525	220	fructose metabolic process	aldehyde-lyase activity	cytoplasm	Cytoplasm {ECO:0000256|HAMAP-Rule:MF_00496,ECO:0000256|SAAS:SAAS00399167}.	strand:- talC description:hypothetical transaldolase
Cluster 5	A0A0H3NT07	Chromosome:3670820-3671383	nudE		-2.086	0.265339	1.07168	0.106741	0.140218	NUDIX	NUDIX_hydrolase_CS;NUDIX_hydrolase_dom;NUDIX_hydrolase-like_dom_sf	Complete proteome {ECO:0000313|Proteomes:UP000008962};Hydrolase {ECO:0000313|EMBL:CBW19556.1}	21.241	187		hydrolase activity			strand:- nudE description:hypothetical NUDIX hydrolase
Cluster 5	A0A0H3NJN0	Chromosome:2425377-2427218	nuoL		-1.77494	0.413433	1.2628	-0.44749	-0.533048	Proton_antipo_M;Proton_antipo_N	NADHpl_OxRdtase_5;NADHpl_OxRdtase_5_subgr;ND/Mrp_mem;Proton_antipo_N	Complete proteome {ECO:0000313|Proteomes:UP000008962};ECO:0000256|SAM:Phobius};Membrane {ECO:0000256|SAM:Phobius};Transmembrane helix {ECO:0000256|SAM:Phobius}	66.46	613	ATP synthesis coupled electron transport	NADH dehydrogenase (ubiquinone) activity	integral component of membrane	Membrane {ECO:0000256|RuleBase:RU000320};Multi-pass membrane protein {ECO:0000256|RuleBase:RU000320}.	strand:- nuoL description:NADH dehydrogenase I chain L
Cluster 5	A0A0H3NDT8	Chromosome:2413342-2415012		Catalyzes the thiamine diphosphate-dependentdecarboxylation of 2-oxoglutarate and the subsequent addition ofthe resulting succinic semialdehyde-thiamine pyrophosphate anionto isochorismate to yield 2-succinyl-5-enolpyruvyl-6-hydroxy-3-cyclohexene-1-carboxylate (SEPHCHC).	-1.91362	0.47836	0.891825	-0.072738	0.409281	TPP_enzyme_C;TPP_enzyme_M_2;TPP_enzyme_N	MenaQ_synth_MenD;MenD_middle;THDP-binding;Thiamin_PyroP_enz_TPP-bd_dom;TPP_enzyme-bd_C	Complete proteome {ECO:0000313|Proteomes:UP000008962};ECO:0000256|SAAS:SAAS00056836};ECO:0000256|SAAS:SAAS00056877};ECO:0000256|SAAS:SAAS00056906};ECO:0000256|SAAS:SAAS00089813};ECO:0000256|SAAS:SAAS00445265};Menaquinone biosynthesis {ECO:0000256|HAMAP-Rule:MF_01659}	61.523	556	menaquinone biosynthetic process	2-succinyl-5-enolpyruvyl-6-hydroxy-3-cyclohexene-1-carboxylic-acid synthase activity;magnesium ion binding;manganese ion binding;thiamine pyrophosphate binding			strand:- menD description:menaquinone biosynthesis protein
Cluster 5	A0A0H3NKJ6	Chromosome:1335489-1336832	gdhA		-1.9161	0.671359	1.0296	-0.406739	-0.0123241	ELFV_dehydrog;ELFV_dehydrog_N	Glu/Leu/Phe/Val_DH;Glu/Leu/Phe/Val_DH_AS;Glu/Leu/Phe/Val_DH_C;Glu/Leu/Phe/Val_DH_dimer_dom;Glu_DH;NAD(P)-bd_dom_sf;NAD_bind_Glu_DH	Complete proteome {ECO:0000313|Proteomes:UP000008962};ECO:0000256|RuleBase:RU004417};NAD {ECO:0000256|PIRSR:PIRSR000185-2};Nucleotide-binding {ECO:0000256|PIRSR:PIRSR000185-2}	48.574	447	cellular amino acid metabolic process	nucleotide binding;oxidoreductase activity, acting on the CH-NH2 group of donors, NAD or NADP as acceptor			strand:- gdhA description:NADP-specific glutamate dehydrogenase
Cluster 5	A0A0H3NJL2	Chromosome:2402829-2403812	pmrF	Catalyzes the transfer of 4-deoxy-4-formamido-L-arabinose from UDP to undecaprenyl phosphate. The modifiedarabinose is attached to lipid A and is required for resistance topolymyxin and cationic antimicrobial peptides.	-2.14119	0.610462	0.832746	-0.219169	0.406279	Glycos_transf_2	ArnC_tfrase;Glyco_trans_2-like;Nucleotide-diphossugar_trans	Cell inner membrane {ECO:0000256|HAMAP-Rule:MF_01164};Complete proteome {ECO:0000313|Proteomes:UP000008962};ECO:0000256|SAAS:SAAS00016511};ECO:0000256|SAAS:SAAS00016512};ECO:0000256|SAAS:SAAS00016514};ECO:0000256|SAAS:SAAS00016522};ECO:0000256|SAAS:SAAS00016531};ECO:0000256|SAAS:SAAS00016535};ECO:0000256|SAAS:SAAS00016544};ECO:0000256|SAAS:SAAS00016547};ECO:0000256|SAAS:SAAS00016560};ECO:0000256|…	36.516	327	4-amino-4-deoxy-alpha-L-arabinopyranosyl undecaprenyl phosphate biosynthetic process;lipid A biosynthetic process;lipopolysaccharide biosynthetic process;response to antibiotic	phosphotransferase activity, for other substituted phosphate groups;undecaprenyl-phosphate 4-deoxy-4-formamido-L-arabinose transferase activity	integral component of membrane;plasma membrane	Multi-pass membrane protein {ECO:0000256|HAMAP-Rule:MF_01164}.;Cell inner membrane {ECO:0000256|HAMAP-Rule:MF_01164}	strand:+ pmrF description:hypothetical lipopolysaccharide modification protein
Cluster 5	A0A0H3N9B1	Chromosome:649084-650220	fepE		-1.9013	0.936208	1.15266	0.045733	-0.186698	Wzz	LPS_length_determ_N_term	Coiled coil {ECO:0000256|SAM:Coils};Complete proteome {ECO:0000313|Proteomes:UP000008962};Membrane {ECO:0000256|SAM:Phobius};Transmembrane {ECO:0000256|SAM:Phobius};Transmembrane helix {ECO:0000256|SAM:Phobius}	42.294	378	lipopolysaccharide biosynthetic process		integral component of membrane		strand:+ fepE description:responsible for the production of very long (VL) modal length LPS Oag
Cluster 5	A0A0H3N939	Chromosome:156938-157855		Catalyzes the hydrolysis of UDP-3-O-myristoyl-N-acetylglucosamine to form UDP-3-O-myristoylglucosamine andacetate, the committed step in lipid A biosynthesis	-1.26023	0.812971	1.4628	0.171237	-0.3727	LpxC	Ribosomal_S5_D2-typ_fold;UDP-acyl_GlcNac_deAcase;UDP-acyl_GlcNac_deAcase_C;UDP-acyl_N-AcGlcN_deAcase_N	Complete proteome {ECO:0000313|Proteomes:UP000008962};ECO:0000256|SAAS:SAAS00041356};ECO:0000256|SAAS:SAAS00041372};ECO:0000256|SAAS:SAAS00041385};ECO:0000256|SAAS:SAAS00041424};ECO:0000256|SAAS:SAAS00531484};Zinc {ECO:0000256|HAMAP-Rule:MF_00388, ECO:0000256|SAAS:SAAS00531488}	33.985	305	lipid A biosynthetic process	metal ion binding;UDP-3-O-[3-hydroxymyristoyl] N-acetylglucosamine deacetylase activity;UDP-3-O-acyl-N-acetylglucosamine deacetylase activity			strand:+ lpxC description:UDP-3-O-[3-hydroxymyristoyl] N-acetylglucosamine deacetylase
Cluster 5	A0A0H3NMD7	Chromosome:3602771-3603184		Channel that opens in response to stretch forces in themembrane lipid bilayer. May participate in the regulation ofosmotic pressure changes within the cell.	-1.84458	0.681258	1.28131	0.400497	-0.119368	MscL	Gated_MS_channel;Mechanosensitive_channel_CS;MS_channel;MSC/AndL	Cell inner membrane {ECO:0000256|HAMAP-Rule:MF_00115};Complete proteome {ECO:0000313|Proteomes:UP000008962};ECO:0000256|SAAS:SAAS00480270};ECO:0000256|SAAS:SAAS00480282};ECO:0000256|SAAS:SAAS00480297};ECO:0000256|SAAS:SAAS00480314};ECO:0000256|SAAS:SAAS00884183};ECO:0000256|SAAS:SAAS00884187};ECO:0000256|SAAS:SAAS00884209}	15.074	137	ion transmembrane transport	mechanosensitive ion channel activity	integral component of plasma membrane	Multi-pass membrane protein {ECO:0000256|HAMAP-Rule:MF_00115}.;Cell inner membrane {ECO:0000256|HAMAP-Rule:MF_00115}	strand:+ mscL description:large-conductance mechanosensitive channel
Cluster 5	A0A0H3NSL3	Chromosome:3562726-3563319	maf-b		-0.942607	1.35998	1.44851	-0.00061679	-0.581898	Maf	ITPase-like_fam;Maf	Complete proteome {ECO:0000313|Proteomes:UP000008962};ECO:0000256|SAAS:SAAS00965379}	21.416	197		nucleoside-triphosphate diphosphatase activity	cytoplasm	Cytoplasm {ECO:0000256|HAMAP-Rule:MF_00528,ECO:0000256|SAAS:SAAS00965376}.	strand:- maf-b description:conserved hypothetical protein
Cluster 5	A0A0H3NDK1;A0A0H3NLD8	Chromosome:1813734-1815269;Chromosome:1621277-1622821	narH;narY		-1.56194	1.3338	0.956825	0.106504	-0.320421	Fer4_11;Nitr_red_bet_C	4Fe4S_Fe-S-bd;Nitr_red_bet_C;Nitr_red_bet_C_sf;NO3_Rdtase_bsu	Complete proteome {ECO:0000313|Proteomes:UP000008962}	57.803	511	nitrate metabolic process	nitrate reductase activity	nitrate reductase complex		strand:- narH description:respiratory nitrate reductase 1 beta chain
Cluster 5	A0A0H3NGB6	Chromosome:3460237-3460761	yhbT		-1.4934	1.48598	0.999349	0.0603263	-0.49573	SCP2	POX18/YhbT/NSL-TP1;SCP2_sterol-bd_dom;SCP2_sterol-bd_dom_sf;UCP025550_lipid_carrier	Complete proteome {ECO:0000313|Proteomes:UP000008962}	19.62	173					strand:- yhbT description:conserved hypothetical protein
Cluster 5	A0A0H3NHW2	Chromosome:4155208-4156338	rffA	Catalyzes the synthesis of dTDP-4-amino-4,6-dideoxy-D-galactose (dTDP-Fuc4N) from dTDP-4-keto-6-deoxy-D-glucose (dTDP-D-Glc4O) and L-glutamate.	-1.16471	1.25094	0.960313	-0.31801	0.767991	DegT_DnrJ_EryC1	DegT/StrS_aminotransferase;PyrdxlP-dep_Trfase;PyrdxlP-dep_Trfase_dom1;PyrdxlP-dep_Trfase_major;WecE;WecE-like	Complete proteome {ECO:0000313|Proteomes:UP000008962};ECO:0000256|SAAS:SAAS01096425};Transferase {ECO:0000256|HAMAP-Rule:MF_02026}	42.009	376	enterobacterial common antigen biosynthetic process	dTDP-4-amino-4,6-dideoxygalactose transaminase activity;pyridoxal phosphate binding			strand:+ rffA description:lipopolysaccharide biosynthesis protein
Cluster 5	A0A0H3NU44	Chromosome:4069515-4070891	thdF	Exhibits a very high intrinsic GTPase hydrolysis rate.Involved in the addition of a carboxymethylaminomethyl (cmnm)group at the wobble position (U34) of certain tRNAs, forming tRNA-cmnm(5)s(2)U34.	-0.937348	1.16679	1.01345	-0.221036	0.794228	MMR_HSR1;MnmE_helical;TrmE_N	G_TrmE;GTP_binding_domain;GTPase_MnmE;GTP-bd_TrmE_N;MnmE_dom2;MnmE_helical;P-loop_NTPase;Small_GTP-bd_dom;TrmE/GcvT_dom1	Complete proteome {ECO:0000313|Proteomes:UP000008962};Cytoplasm {ECO:0000256|HAMAP-Rule:MF_00379};ECO:0000256|RuleBase:RU003313, ECO:0000256|SAAS:SAAS00027939};ECO:0000256|RuleBase:RU003313, ECO:0000256|SAAS:SAAS00027974};ECO:0000256|RuleBase:RU003313, ECO:0000256|SAAS:SAAS00415297};Hydrolase {ECO:0000256|HAMAP-Rule:MF_00379};Magnesium {ECO:0000256|HAMAP-Rule:MF_00379};Metal-binding {ECO:0000256|…	49.607	458	tRNA modification	GTP binding;GTPase activity;metal ion binding	cytoplasm	Cytoplasm {ECO:0000256|HAMAP-Rule:MF_00379}.	strand:+ thdF description:thiophene and furan oxidation protein
Cluster 5	A0A0H3NJ55	Chromosome:3955384-3957495	spoT	In eubacteria ppGpp (guanosine 3'-diphosphate 5-'diphosphate) is a mediator of the stringent response thatcoordinates a variety of cellular activities in response tochanges in nutritional abundance.	-1.57874	1.17334	1.17421	-0.132172	0.377219	ACT_4;HD_4;RelA_SpoT;TGS	ACT_dom;Beta-grasp_dom_sf;HD/PDEase_dom;RelA/Spo_fam;RelA_SpoT;TGS;TGS_RelA;TGS-like	Coiled coil {ECO:0000256|SAM:Coils};Complete proteome {ECO:0000313|Proteomes:UP000008962};Hydrolase {ECO:0000313|EMBL:CBW19802.1}	79.515	703	guanosine tetraphosphate metabolic process	hydrolase activity			strand:+ spoT description:guanosine-3,5-bis(diphosphate) 3-pyrophosphohydrolase;CG Site No. 156
Cluster 5	A0A0H3NGK0	Chromosome:3561267-3562736	cafA		-1.34803	1.52801	0.643619	0.0767244	0.572642	RNase_E_G;S1	NA-bd_OB-fold;RNA-bd_AU-1/RNase_E/G;RNase_E/G;S1_dom;S1_domain	Complete proteome {ECO:0000313|Proteomes:UP000008962}	55.436	489	RNA processing	ribonuclease activity;RNA binding			strand:- cafA description:ribonuclease G
Cluster 5	A0A0H3NLN8	Chromosome:3137789-3138118	yqcC		-1.53142	1.24676	1.02499	-0.407802	0.375598	DUF446	UCP006257;YqcC-like_dom;YqcC-like_sf	Complete proteome {ECO:0000313|Proteomes:UP000008962}	12.872	109					strand:- yqcC description:conserved hypothetical protein
Cluster 5	A0A0H3NER3	Chromosome:2837672-2838154		the 2 termini foldto resemble tRNA(Ala) and it encodes a "tag peptide", a shortinternal open reading frame. During trans-translation Ala-aminoacylated tmRNA acts like a tRNA, entering the A-site ofstalled ribosomes, displacing the stalled mRNA. The ribosome thenswitches to translate the ORF on the tmRNA; the nascent peptide isterminated with the "tag peptide" encoded by the tmRNA andtargeted for …	-1.3373	1.31154	1.07794	-0.13336	0.499183	SmpB	SmpB;SsrA-bd_prot;SsrA-bd_prot_CS	Complete proteome {ECO:0000313|Proteomes:UP000008962};ECO:0000256|SAAS:SAAS00732379};ECO:0000256|SAAS:SAAS00732411}	18.232	160	trans-translation	RNA binding	cytoplasm	Cytoplasm {ECO:0000256|HAMAP-Rule:MF_00023}.Note=The tmRNA-SmpB complex associates with stalled 70S ribosomes.{ECO:0000256|HAMAP-Rule:MF_00023}.	strand:+ smpB description:SsrA (tmRNA)-binding protein
Cluster 5	A0A0H3NNZ6	Chromosome:2444283-2444777			-0.937629	1.51673	0.98565	-0.578779	0.442308	YfbU	UPF0304_YfbU;YfbU_alpha-helical_sf;YfbU_helix-hairpin_sf	Complete proteome {ECO:0000313|Proteomes:UP000008962}	19.524	164					strand:- yfbU description:Hypothetical UPF0304 protein <ORFName>.
Cluster 5	A0A0H3NED3	Chromosome:2701791-2703128	yfhA		-1.25661	1.10805	0.937583	-0.379497	1.05069	Response_reg;Sigma54_activat	AAA+_ATPase;CheY-like_superfamily;Homeobox-like_sf;P-loop_NTPase;Sig_transdc_resp-reg_receiver;Sigma_54_int;Sigma_54_int_dom_ATP-bd_1;Sigma_54_int_dom_ATP-bd_2;Sigma_54_int_dom_CS	ATP-binding {ECO:0000256|SAAS:SAAS00110192};Complete proteome {ECO:0000313|Proteomes:UP000008962};DNA-binding {ECO:0000256|SAAS:SAAS00009904};Nucleotide-binding {ECO:0000256|SAAS:SAAS00110083};Phosphoprotein {ECO:0000256|PROSITE-ProRule:PRU00169};Transcription {ECO:0000256|SAAS:SAAS00814760};Transcription regulation {ECO:0000256|SAAS:SAAS00814754}	49.358	445	phosphorelay signal transduction system;regulation of transcription, DNA-templated	ATP binding;DNA binding;transcription factor binding			strand:- yfhA description:hypothetical transcriptional regulator
Cluster 5	A0A0H3NJH5	Chromosome:4856362-4857621	nadR		-1.57372	1.19591	0.708842	-0.397135	0.932185	AAA_28;HTH_3	Bifunc_transcrip_reg_NadR;Cro/C1-type_HTH;Cyt_trans-like;Lambda_DNA-bd_dom_sf;NadR/Ttd14_AAA_dom;NadR_NMN_Atrans;P-loop_NTPase;Rossmann-like_a/b/a_fold	Complete proteome {ECO:0000313|Proteomes:UP000008962};Nucleotide-binding {ECO:0000256|PIRSR:PIRSR004776-1}	48.219	419	NAD biosynthetic process;negative regulation of transcription, DNA-templated	nicotinamide-nucleotide adenylyltransferase activity;nucleotide binding;sequence-specific DNA binding			strand:+ nadR description:conserved hypothetical transcriptional regulator
Cluster 5	A0A0H3NKP1	Chromosome:4587351-4587926	yjdC		-1.63416	0.902924	0.774437	-0.603288	1.06809	TetR_N	Homeobox-like_sf;HTH_TetR;Tet_transcr_reg_TetR-rel_C_sf	Complete proteome {ECO:0000313|Proteomes:UP000008962};ECO:0000256|SAAS:SAAS00132209};Transcription {ECO:0000256|SAAS:SAAS00131596};Transcription regulation {ECO:0000256|SAAS:SAAS00132066}	21.832	191		DNA binding			strand:- yjdC description:hypothetical transcriptional regulator
Cluster 5	A0A0H3NFJ4	Chromosome:3154227-3155327	ygdE	Catalyzes the 2'-O-methylation at nucleotide C2498 in23S rRNA.	-1.77088	0.9343	0.787557	-0.209925	0.971046	FtsJ	rRNA_MeTrfase_FtsJ_dom;rRNA_MeTrfase_M;SAM-dependent_MTases	Complete proteome {ECO:0000313|Proteomes:UP000008962};ECO:0000256|SAAS:SAAS00058263};ECO:0000256|SAAS:SAAS00058267};ECO:0000256|SAAS:SAAS00058278};ECO:0000256|SAAS:SAAS00058279};ECO:0000256|SAAS:SAAS00445599}	42.02	366	rRNA processing	S-adenosylmethionine-dependent methyltransferase activity	cytoplasm	Cytoplasm {ECO:0000256|HAMAP-Rule:MF_01551,ECO:0000256|SAAS:SAAS00368257}.	strand:- ygdE description:conserved hypothetical protein
Cluster 5	A0A0H3NL53	Chromosome:3038918-3040096	prgH		-1.722	0.936481	0.306387	-0.94815	0.916418	PrgH	T3SS_PrgH/EprH;T3SS_PrgH/EprH-like	Complete proteome {ECO:0000313|Proteomes:UP000008962};Membrane {ECO:0000256|SAM:Phobius};Transmembrane {ECO:0000256|SAM:Phobius};Transmembrane helix {ECO:0000256|SAM:Phobius}	44.459	392			integral component of membrane		strand:- prgH description:type III secretion apparatus component
Cluster 5	A0A0H3NCD8	Chromosome:1329763-1331619	sppA		-1.53022	1.14912	0.294551	-0.413745	1.22905	Peptidase_S49	ClpP/crotonase-like_dom_sf;Pept_S49_pIV;Pept_S49_SppA;Peptidase_S49;S49_SppA_1	Cell inner membrane {ECO:0000256|PIRNR:PIRNR001217};Cell membrane {ECO:0000256|PIRNR:PIRNR001217};Complete proteome {ECO:0000313|Proteomes:UP000008962};Hydrolase {ECO:0000256|PIRNR:PIRNR001217};Membrane {ECO:0000256|PIRNR:PIRNR001217, ECO:0000256|SAM:Phobius};Protease {ECO:0000256|PIRNR:PIRNR001217, ECO:0000313|EMBL:CBW17326.1};Transmembrane {ECO:0000256|SAM:Phobius};Transmembrane helix {ECO:0000…	67.219	618	signal peptide processing	serine-type peptidase activity	integral component of plasma membrane	Cell inner membrane{ECO:0000256|PIRNR:PIRNR001217}.	strand:- sppA description:protease IV
Cluster 5	A0A0H3ND04	Chromosome:269544-273026	dnaE		-1.68435	0.671076	0.448603	-0.265098	1.25668	DNA_pol3_alpha;HHH_6;PHP;tRNA_anti-codon	DNA_pol3_alpha_NTPase_dom;DNAPol_HHH;NA-bd_OB_tRNA;PHP_dom;Pol/His_phosphatase_N;Pol/histidinol_Pase-like;PolC_alpha	Complete proteome {ECO:0000313|Proteomes:UP000008962};Cytoplasm {ECO:0000256|SAAS:SAAS00002520};DNA replication {ECO:0000256|SAAS:SAAS00444682};DNA-directed DNA polymerase {ECO:0000256|SAAS:SAAS00057114};Nucleotidyltransferase {ECO:0000256|SAAS:SAAS00057123};Transferase {ECO:0000256|SAAS:SAAS00057121}	130.2	1160	DNA replication	3'-5' exonuclease activity;DNA-directed DNA polymerase activity;nucleic acid binding	cytoplasm	Cytoplasm {ECO:0000256|SAAS:SAAS00002413}.	strand:+ dnaE description:DNA polymerase III, alpha chain
Cluster 5	A0A0H3N8Z2	Chromosome:738350-740014	asnB		-1.32983	0.780181	0.979966	-0.514226	0.551584	Asn_synthase;GATase_7	Asn_synth_AEB;Asn_synthase;AsnB_N;GATase_2_dom;Ntn_hydrolases_N;Rossmann-like_a/b/a_fold	Amino-acid biosynthesis {ECO:0000256|PIRSR:PIRSR001589-1};Asparagine biosynthesis {ECO:0000256|PIRSR:PIRSR001589-1};ATP-binding {ECO:0000256|PIRSR:PIRSR001589-2};Complete proteome {ECO:0000313|Proteomes:UP000008962};Glutamine amidotransferase {ECO:0000256|PIRSR:PIRSR001589-1};Nucleotide-binding {ECO:0000256|PIRSR:PIRSR001589-2}	62.572	554	asparagine biosynthetic process;glutamine metabolic process	asparagine synthase (glutamine-hydrolyzing) activity;ATP binding			strand:- asnB description:asparagine synthetase B
Cluster 5	A0A0H3NUM4	Chromosome:4216681-4217226	hemG		-1.5569	0.560742	0.905785	-0.468217	0.965556	Flavodoxin_5	Flavodoxin/NO_synth;Flavodoxin_CS;Flavodoxin_dom;Flavoprotein-like_sf	Complete proteome {ECO:0000313|Proteomes:UP000008962}	21.006	181		electron transfer activity;FMN binding			strand:+ hemG description:protoporphyrinogen oxidase
Cluster 5	A0A0H3NND7	Chromosome:4149733-4150779		Modulates the polysaccharide chain length ofenterobacterial common antigen (ECA).	-1.4002	0.964809	1.13187	-0.688897	0.902157	Wzz	LPS_length_determ_N_term;WzzE	Cell inner membrane {ECO:0000256|HAMAP-Rule:MF_02025};Cell membrane {ECO:0000256|HAMAP-Rule:MF_02025};Complete proteome {ECO:0000313|Proteomes:UP000008962};Membrane {ECO:0000256|HAMAP-Rule:MF_02025};Transmembrane {ECO:0000256|HAMAP-Rule:MF_02025};Transmembrane helix {ECO:0000256|HAMAP-Rule:MF_02025}	39.461	348	enterobacterial common antigen biosynthetic process;lipopolysaccharide biosynthetic process		integral component of plasma membrane	Multi-pass membrane protein {ECO:0000256|HAMAP-Rule:MF_02025}.;Cell inner membrane {ECO:0000256|HAMAP-Rule:MF_02025}	strand:+ wzzE description:lipopolysaccharide biosynthesis protein
Cluster 5	A0A0H3NH24	Chromosome:3735433-3736470	yhhX		-1.89196	0.919924	0.891572	-0.334068	0.747409	GFO_IDH_MocA;GFO_IDH_MocA_C	NAD(P)-bd_dom_sf;Oxidoreductase_N;OxRdtase_C	Complete proteome {ECO:0000313|Proteomes:UP000008962}	38.717	345		oxidoreductase activity			strand:- yhhX description:hypothetical oxidoreductase
Cluster 5	A0A0H3NT57	Chromosome:3698422-3701127		Positively regulates the transcription of the maltoseregulon whose gene products are responsible for uptake andcatabolism of malto-oligosaccharides. Specifically binds to thepromoter region of its target genes, recognizing a short DNA motifcalled the MalT box.	-1.84557	1.05717	0.817573	-0.470079	0.716074	GerE	P-loop_NTPase;Sig_transdc_resp-reg_C-effctor;TPR-like_helical_dom_sf;Tscrpt_reg_HTH_MalT;Tscrpt_reg_LuxR_C;WH-like_DNA-bd_sf	Coiled coil {ECO:0000256|SAM:Coils};Complete proteome {ECO:0000313|Proteomes:UP000008962};ECO:0000256|SAAS:SAAS00053185};ECO:0000256|SAAS:SAAS00053955};ECO:0000256|SAAS:SAAS00724612};ECO:0000256|SAAS:SAAS00724617};ECO:0000256|SAAS:SAAS00724618};ECO:0000256|SAAS:SAAS00724627};ECO:0000256|SAAS:SAAS01008967}	102.96	901	carbohydrate metabolic process;positive regulation of carbohydrate metabolic process;positive regulation of transcription, DNA-templated	ATP binding;DNA binding;DNA-binding transcription factor activity			strand:+ malT description:MalT regulatory protein
Cluster 5	A0A0H3NHP9	Chromosome:3267800-3268549			-1.6597	1.08165	0.847931	-0.301942	0.787099	FCD;GntR	GntR_C;TF_FadR/GntR_C;Tscrpt_reg_HTH_GntR;WH_DNA-bd_sf;WH-like_DNA-bd_sf	Complete proteome {ECO:0000313|Proteomes:UP000008962};DNA-binding {ECO:0000256|SAAS:SAAS01113652};Transcription {ECO:0000256|SAAS:SAAS01113624};Transcription regulation {ECO:0000256|SAAS:SAAS01113681}	29.45	249		DNA binding;DNA-binding transcription factor activity			strand:-
Cluster 5	A0A0H3NFN6	Chromosome:3180280-3181155		Transfers the N-acyl diglyceride group on what willbecome the N-terminal cysteine of membrane lipoproteins	-1.74131	0.874948	0.987036	-0.362911	0.837707	LGT	Prolipoprot_diAcglycer_Trfase	Cell inner membrane {ECO:0000256|HAMAP-Rule:MF_01147};Complete proteome {ECO:0000313|Proteomes:UP000008962};ECO:0000256|SAAS:SAAS00704519};ECO:0000256|SAAS:SAAS00704533};ECO:0000256|SAAS:SAAS00704538};ECO:0000256|SAAS:SAAS00704539};ECO:0000256|SAAS:SAAS00704540, ECO:0000313|EMBL:CBW19079.1};Lipoprotein {ECO:0000313|EMBL:CBW19079.1}	33.075	291	lipoprotein biosynthetic process	phosphatidylglycerol-prolipoprotein diacylglyceryl transferase activity	integral component of membrane;plasma membrane	Multi-pass membrane protein {ECO:0000256|HAMAP-Rule:MF_01147}.;Cell inner membrane {ECO:0000256|HAMAP-Rule:MF_01147}	strand:- lgt description:Prolipoprotein diacylglyceryl transferase
Cluster 5	A0A0H3NHP2	Chromosome:303393-304124		DNA polymerase III is a complex, multichain enzymeresponsible for most of the replicative synthesis in bacteria. Theepsilon subunit contain the editing function and is a proofreading3'-5' exonuclease.	-1.86197	0.73736	1.06361	-0.461981	0.69925	RNase_T	DnaQ;DnaQ_proteo;Exonuclease_RNaseT/DNA_pol3;RNaseH_sf;RNaseH-like_sf	Complete proteome {ECO:0000313|Proteomes:UP000008962};DNA replication {ECO:0000256|RuleBase:RU364087};DNA-directed DNA polymerase {ECO:0000256|RuleBase:RU364087};Exonuclease {ECO:0000256|RuleBase:RU364087};Hydrolase {ECO:0000256|RuleBase:RU364087};Magnesium {ECO:0000256|RuleBase:RU364087};Manganese {ECO:0000256|RuleBase:RU364087};Metal-binding {ECO:0000256|RuleBase:RU364087};Nuclease {ECO:0000256…	27.225	243	DNA replication	DNA binding;DNA-directed DNA polymerase activity;exonuclease activity;metal ion binding			strand:+ dnaQ description:DNA polymerase III epsilon subunit
Cluster 5	A0A0H3NDE3	Chromosome:2205274-2205915			-1.86192	0.969188	0.989646	-0.363064	0.449853	PRK	P-loop_NTPase;PRK/URK;Uridine_kinase_;Uridine_kinase-like	Complete proteome {ECO:0000313|Proteomes:UP000008962};ECO:0000256|RuleBase:RU003825, ECO:0000256|SAAS:SAAS00847174};ECO:0000256|RuleBase:RU003825, ECO:0000256|SAAS:SAAS01090257};ECO:0000256|RuleBase:RU003825, ECO:0000256|SAAS:SAAS01090259};ECO:0000256|RuleBase:RU003825, ECO:0000256|SAAS:SAAS01090261};ECO:0000313|EMBL:CBW18195.1}	24.498	213	CTP salvage;UMP salvage	ATP binding;phosphotransferase activity, alcohol group as acceptor;uridine kinase activity	cytoplasm	Cytoplasm {ECO:0000256|HAMAP-Rule:MF_00551,ECO:0000256|RuleBase:RU003825, ECO:0000256|SAAS:SAAS00847170}.	strand:- udk description:Uridine kinase
Cluster 5	A0A0H3NL87	Chromosome:1546541-1548583	dcp		-1.66916	0.848029	1.06963	-0.753294	0.823648	Peptidase_M3	M3A_DCP;Neurolysin/TOP_dom2;Pept_M3A_M3B	Carboxypeptidase {ECO:0000313|EMBL:CBW17537.1};Complete proteome {ECO:0000313|Proteomes:UP000008962};Hydrolase {ECO:0000256|RuleBase:RU003435};Metal-binding {ECO:0000256|RuleBase:RU003435};Metalloprotease {ECO:0000256|RuleBase:RU003435};Protease {ECO:0000256|RuleBase:RU003435};Zinc {ECO:0000256|RuleBase:RU003435}	77.26	680		carboxypeptidase activity;metal ion binding;metalloendopeptidase activity			strand:+ dcp description:dipeptidyl carboxypeptidase II
Cluster 5	A0A0H3N9Y7	Chromosome:1104998-1106107			-1.2691	1.16392	1.02896	-0.674181	0.878041	Fer2;MOSC;MOSC_N	2Fe-2S_ferredoxin-like_sf;2Fe-2S_ferredoxin-type;Beta-grasp_dom_sf;MoCF_Sase_C;MOSC_N;Pyrv_Knase-like_insert_dom_sf	Complete proteome {ECO:0000313|Proteomes:UP000008962}	40.491	369		electron transfer activity;iron-sulfur cluster binding;molybdenum ion binding;pyridoxal phosphate binding			strand:-
Cluster 5	A0A0H3NB32	Chromosome:1403356-1406412	ydiJ		-1.62909	1.13494	1.03697	-0.4723	0.676581	FAD_binding_4;FAD-oxidase_C;Fer4_8	4Fe4S_Fe_S_CS;4Fe4S_Fe-S-bd;FAD-bd_PCMH;FAD-bd_PCMH-like_sf;FAD-linked_Oxase-like_C;FAD-linked_oxidase_C;Helical_ferredxn;Oxid_FAD_bind_N	Complete proteome {ECO:0000313|Proteomes:UP000008962}	113.13	1018		FAD binding;iron-sulfur cluster binding;oxidoreductase activity			strand:+ ydiJ description:conserved hypothetical FAD-binding protein
Cluster 5	A0A0H3NYS4	pCol1B9_SL1344:43906-44568	exc		-1.83387	1.01326	0.736809	-0.226665	0.798138		Exclusion-determining_protein	Complete proteome {ECO:0000313|Proteomes:UP000008962};Membrane {ECO:0000256|SAM:Phobius};Plasmid {ECO:0000313|EMBL:CCF76865.1};Transmembrane {ECO:0000256|SAM:Phobius};Transmembrane helix {ECO:0000256|SAM:Phobius}	25.78	220			integral component of membrane		strand:- exc description:surface exclusion protein
Cluster 5	A0A0H3N8U8	Chromosome:57796-58746		Catalyzes the conversion of 1-hydroxy-2-methyl-2-(E)-butenyl 4-diphosphate (HMBPP) into a mixture of isopentenyldiphosphate (IPP) and dimethylallyl diphosphate (DMAPP). Acts inthe terminal step of the DOXP/MEP pathway for isoprenoid precursorbiosynthesis.	-1.87612	0.831364	0.241278	-0.121692	0.190269	LYTB	LytB/IspH	Complete proteome {ECO:0000313|Proteomes:UP000008962};ECO:0000256|SAAS:SAAS00772258};ECO:0000256|SAAS:SAAS00772260};ECO:0000256|SAAS:SAAS01001084};ECO:0000256|SAAS:SAAS01001093};ECO:0000256|SAAS:SAAS01001097};Iron {ECO:0000256|HAMAP-Rule:MF_00191, ECO:0000256|SAAS:SAAS00772206}	34.527	316	dimethylallyl diphosphate biosynthetic process;isopentenyl diphosphate biosynthetic process, methylerythritol 4-phosphate pathway;terpenoid biosynthetic process	4 iron, 4 sulfur cluster binding;4-hydroxy-3-methylbut-2-en-1-yl diphosphate reductase activity;metal ion binding			strand:+ ispH description:LytB protein
[truncated: 1,078 more rows]
