# Supplementary material for: Small Protein Enrichment Improves Proteomics Detection of sORF Encoded Polypeptides
Source: Front Genet. 2021 Oct 15;12:713400. doi: 10.3389/fgene.2021.713400 (PMC8554064; doi:10.3389/fgene.2021.713400)
Supplement: Supplementary file 3 [file Table1.XLSX]

## Sheet: Table_S1A_Identified proteins
Amphi+pellet Log2(LFQ Intensity)	Amphi+ Log2(LFQ Intensity)	Amphi Log2(LFQ Intensity)	Urea Log2(LFQ Intensity)	GuHCl Log2(LFQ Intensity)	Nr of Peptides	Nr of Razor + unique peptides	Unique peptides	Sequence coverage [%]	Mol. weight [kDa]	Score	Intensity	MS/MS count	Protein length	Protein ID; Chromosomal location	Descriptors	Uniprot ID	GRAVY
NaN	33.5707	NaN	NaN	NaN	1	1	1	21.1	4.3643	2.3309	15873000000	34	38	Chromosome:3607361-3607477	strand:- rpmJb description:50S ribosomal subunit protein L36	A0A0H3NGQ4	-0.610526
27.6734	30.9454	26.6002	32.1787	32.7492	5	5	5	37	5.3803	11.447	39320000000	150	46	Chromosome:4066999-4067139	strand:+ rpmH description:50s ribosomal protein l34	A0A0H3NJC8	-1.11087
NaN	30.6865	28.3981	27.8457	27.9634	4	4	4	57.4	5.369	288.51	10272000000	209	47	Chromosome:1602344-1602487	strand:+ rpsV description:30S ribosomal protein S22	A0A0H3NBF9	-1.27872
NaN	28.9549	NaN	NaN	NaN	1	1	1	39.6	4.8105	81.345	983840000	74	48	Chromosome:4601060-4601206	strand:+ ecnB description:entericidin B precursor	A0A0H3NVS5	0.4625
29.3802	35.7654	29.4235	32.8448	33.1069	9	9	9	85.5	6.3715	116.08	151530000000	1311	55	Chromosome:3943352-3943519	strand:- rpmG description:50S ribosomal subunit protein L33	A0A0H3NJ43	-0.803636
29.0363	33.9813	29.6536	31.9485	32.0255	5	5	5	54.4	6.4463	323.31	91135000000	1054	57	Chromosome:1231988-1232161	strand:+ rpl32 description:50S ribosomal protein L32. Chloroplast 50S ribosomal protein L32.	A0A0H3NK87	-0.973684
23.8655	30.1323	27.4215	25.8387	24.6472	9	9	9	84.2	6.4824	281.55	5256800000	140	57	Chromosome:1866419-1866592	strand:-	A0A0H3NDN6	-0.55614
NaN	25.1865	NaN	NaN	NaN	2	2	2	64.4	6.5141	3.5401	104600000	5	59	Chromosome:1878474-1878653	strand:- yoaH description:hypothetical protein	A0A0H3NM52	-0.583051
32.636	33.2714	32.6601	33.9173	33.6163	9	9	9	93.2	6.5137	64.905	178240000000	639	59	Chromosome:3609286-3609465	strand:- rpmD description:50S ribosomal subunit protein L30	A0A0H3NSS0	-0.147458
24.9763	NaN	25.1807	NaN	NaN	4	4	4	56.7	6.8558	11.05	317400000	15	60	Chromosome:1031052-1031234	strand:+ ycaR description:conserved hypothetical protein	A0A0H3NJQ2	-0.25
27.7095	30.102	28.9244	28.5601	28.8405	3	3	3	52.5	6.8558	70.853	11487000000	163	61	Chromosome:2993527-2993712	strand:- csrA description:carbon storage regulator	A0A0H3NF42	-0.257377
23.3077	NaN	NaN	NaN	NaN	2	2	2	73	7.0498	11.594	50628000	3	63	Chromosome:162267-162458	strand:- yacG description:conserved hypothetical protein	A0A0H3NHA4	-0.566667
NaN	NaN	NaN	23.8504	NaN	1	1	1	23.8	7.4465	5.2475	111710000	4	63	Chromosome:2618927-2619118	strand:+	A0A0H3NKC5	-0.520635
NaN	26.3755	NaN	NaN	NaN	6	6	6	57.1	7.6095	7.8581	158390000	19	63	Chromosome:2763714-2763905	strand:-	A0A0H3NKM0	-1.12698
30.8273	34.5457	32.9258	32.6387	32.5022	7	7	7	76.2	7.2604	323.31	174210000000	584	63	Chromosome:3613310-3613501	strand:- rpmC description:50S ribosomal subunit protein L29	A0A0H3NST4	-0.612698
NaN	26.4415	24.8072	25.9945	25.2967	4	4	4	84.1	7.2269	25.448	2153400000	58	63	Chromosome:440903-441094	strand:+ yaiA description:conserved hypothetical protein	A0A0H3NI25	-1.18413
25.009	28.9977	26.71	25.8249	27.4975	2	2	2	73.4	7.13	77.852	2272100000	29	64	Chromosome:697517-697711	strand:- ybeD description:conserved hypothetical protein	A0A0H3NAL2	-0.128125
25.4328	29.4482	26.9879	28.5311	28.0719	2	2	2	27.7	7.2888	6.652	3333600000	64	65	Chromosome:1371625-1371822	strand:+ rpl35 description:50S ribosomal protein L35. Chloroplast 50S ribosomal protein L35.	A0A0H3NCI5	-0.616923
NaN	NaN	25.4237	NaN	NaN	2	2	2	60.6	7.6854	18.264	437180000	22	66	Chromosome:2675364-2675564	strand:- yfhJ description:conserved hypothetical protein	A0A0H3NEB6	-0.484848
NaN	27.7331	NaN	NaN	NaN	3	3	3	43.9	7.6408	8.4171	435870000	16	66	Chromosome:3628482-3628682	strand:- yheV description:conserved hypothetical protein	A0A0H3NMH3	-0.577273
30.3533	34.3674	31.3213	30.1751	30.2609	8	8	8	89.4	6.9997	315.52	60204000000	1105	66	Chromosome:3857766-3857966	strand:+ cspA description:cold shock protein	A0A0H3NMU5	-0.218182
26.1149	31.3419	26.7932	28.3718	28.6188	6	6	6	70.1	7.2223	47.293	8564600000	241	67	Chromosome:1544456-1544659	strand:- ydfZ description:conserved hypothetical protein	A0A0H3NBB4	-0.143284
NaN	22.5196	NaN	NaN	NaN	2	2	2	47.8	7.8018	3.4045	10402000	2	67	Chromosome:4807850-4808053	strand:- yjiX description:conserved hypothetical protein	A0A0H3NJE1	-0.947761
24.3059	NaN	NaN	NaN	NaN	2	2	2	31.3	7.0843	7.0065	91349000	11	67	Chromosome:694061-694264	strand:+ tatE description:sec-independent protein translocase protein TatE	A0A0H3N8V3	0.0552239
30.0545	34.332	31.5969	30.5813	30.5168	4	4	4	78.3	7.4023	321.68	65225000000	1546	69	Chromosome:1893115-1893324	strand:- cspC description:cold shock-like protein CspC	A0A0H3NHM6	-0.189855
23.6372	NaN	NaN	22.4198	NaN	2	2	2	28.6	7.9473	2.8404	68055000	12	70	Chromosome:1430672-1430884	strand:+ orf70 description:conserved hypothetical protein	A0A0H3NAX9	-0.26
24.9597	27.1278	25.8447	25.1229	25.3422	5	5	5	77.1	7.7447	47.753	1014700000	111	70	Chromosome:2036793-2037005	strand:- cspB description:cold shock protein	E1WGN1	-0.27
28.5691	34.6581	31.6125	30.6017	30.2222	9	9	9	92.9	7.7188	323.31	70713000000	2628	70	Chromosome:4327201-4327413	strand:+ rpmE description:50S ribosomal protein L31	A0A0H3NI90	-0.427143
26.3601	26.9087	NaN	NaN	NaN	5	5	5	62.9	8.4594	25.783	406810000	57	70	Chromosome:4482781-4482993	strand:+ yjbJ description:conserved hypothetical protein	A0A0H3NIT0	-1.51429
NaN	30.5761	24.374	24.8455	24.2386	3	3	3	45.7	7.3955	22.88	3494000000	61	70	Chromosome:601976-602188	strand:- ybcJ description:conserved hypothetical protein	A0A0H3NDW2	0.125714
32.0449	33.942	32.6225	31.7595	31.5329	6	6	6	77.1	7.5825	304.97	86658000000	757	70	Chromosome:692400-692612	strand:+ cspE description:cold shock-like protein cspE	A0A0H3N9E2	-0.257143
31.4452	35.3046	32.7345	32.8401	33.2627	8	8	8	46.5	8.4999	225.12	169730000000	1021	71	Chromosome:3394760-3394975	strand:+ rpsU description:30S ribosomal subunit protein S21	A0A0H3NM35	-1.09014
NaN	26.2023	NaN	NaN	NaN	2	2	2	51.4	7.7207	26.415	133090000	22	72	Chromosome:280289-280507	strand:- yaeP description:Hypothetical UPF0253 protein <ORFName>.	A0A0H3NHL5	0.0986111
NaN	29.4412	NaN	NaN	NaN	4	4	4	68.1	7.9299	2.4105	646400000	6	72	Chromosome:2855616-2855834	strand:-	A0A0H3NER5	-0.501389
NaN	24.9031	NaN	NaN	NaN	1	1	1	55.6	7.8268	7.3686	24092000	2	72	Chromosome:3186603-3186821	strand:+ ygdR description:possible lipoprotein	A0A0H3NFP0	-0.173611
24.8208	NaN	NaN	NaN	NaN	2	2	2	38.9	8.2603	19.833	106050000	12	72	Chromosome:3627391-3627609	strand:+ slyX description:conserved hypothetical protein	A0A0H3NIF6	-0.498611
NaN	NaN	25.4785	25.5807	25.1162	1	1	1	31.9	8.3504	44.012	382440000	53	72	Chromosome:3635181-3635399	strand:+ yheU description:conserved hypothetical protein	A0A0H3NSW9	-0.505556
NaN	27.1975	NaN	26.7698	26.3069	3	3	3	54.2	8.6139	47.377	1106800000	76	72	Chromosome:527619-527837	strand:- hha description:haemolysin expression modulating protein	A0A0H3N8G7	-0.569444
27.1763	33.6421	29.594	29.6252	29.6524	5	5	5	77.8	8.2495	323.31	33810000000	500	72	Chromosome:986884-987102	strand:- infA description:initiation factor IF-1	A0A0H3N9L5	-0.354167
23.2743	NaN	NaN	NaN	NaN	2	2	2	45.8	8.3141	4.888	79595000	5	72	pSLT_SL1344:73528-73746	strand:- ccdA description:toxin addiction system	A0A0H3NXH0	-0.776389
NaN	27.4211	NaN	NaN	NaN	5	5	5	57.5	8.0792	22.495	363950000	30	73	Chromosome:2648863-2649084	strand:- yfgJ description:conserved hypothetical protein	A0A0H3NKD5	-0.160274
NaN	29.0208	24.3615	24.192	23.7494	3	3	3	69.9	7.8848	29.209	1101100000	85	73	Chromosome:978339-978560	strand:- cspD description:cold shock-like protein CspD	A0A0H3NA23	-0.223288
NaN	NaN	NaN	NaN	24.6519	2	2	2	35.1	8.817	3.5347	319460000	5	74	Chromosome:1738317-1738541	strand:- pspB description:bacteriophage shock protein B	A0A0H3NC23	-0.22027
NaN	26.3975	NaN	NaN	NaN	2	2	2	55.4	8.1823	35.1	195390000	36	74	Chromosome:1996935-1997159	strand:+ yecF description:conserved hypothetical protein	A0A0H3NE14	-0.27027
26.1475	27.1961	25.9948	25.005	24.9772	4	4	4	72	8.6896	26.6	854500000	71	75	Chromosome:1161297-1161524	strand:- yccJ description:conserved hypothetical protein	A0A0H3NAG4	-0.676
NaN	NaN	NaN	NaN	21.9083	1	1	1	30.7	8.6323	3.1652	39992000	1	75	Chromosome:2025980-2026207	strand:+ yodD description:conserved hypothetical protein	A0A0H3NMM6	-0.74
25.8046	26.3919	26.857	26.1097	25.9093	4	4	4	92	8.2312	95.215	1474700000	104	75	Chromosome:2326377-2326604	strand:+ yejL description:conserved hypothetical protein	A0A0H3NJG2	-0.150667
NaN	NaN	22.0903	NaN	NaN	1	1	1	18.7	8.7433	4.1762	67626000	15	75	Chromosome:2536497-2536724	strand:-	A0A0H3NPA4	-0.232
25.3017	28.5959	24.2953	25.7491	25.1331	1	1	1	26.7	8.1261	20.952	1090100000	37	75	Chromosome:3156998-3157225	strand:- ygdI description:possible lipoprotein	A0A0H3NRA3	-0.462667
NaN	NaN	NaN	28.8297	28.5913	2	2	2	25.3	8.5144	4.5142	5493200000	15	75	Chromosome:3216274-3216501	strand:-	A0A0H3NLU2	-0.418667
NaN	NaN	NaN	25.4574	25.821	5	5	5	69.3	8.3387	11.399	466920000	22	75	Chromosome:3685412-3685639	strand:+ feoA description:hypothetical ferrous iron transport protein	A0A0H3NT19	0.152
31.6681	31.8551	30.156	30.6363	30.4668	6	6	6	57.3	8.9863	147.13	44450000000	1045	75	Chromosome:4651815-4652042	strand:+ rpsR description:30s ribosomal subunit protein S18	A0A0H3NIV5	-0.774667
25.774	NaN	NaN	25.6331	NaN	3	3	3	56.6	9.0312	9.1656	404890000	20	76	Chromosome:1492387-1492617	strand:- ydgT description:conserved hypothetical protein	A0A0H3NGF1	-0.35
NaN	29.1025	NaN	NaN	NaN	4	4	4	46.1	8.9487	56.902	817520000	51	76	Chromosome:1825609-1825839	strand:- chaB description:cation transport regulator ChaB	A0A0H3NHE7	-1.50263
24.7999	NaN	NaN	25.3671	25.7132	3	3	3	43.4	8.747	6.0276	595090000	38	76	Chromosome:1927622-1927852	strand:+ holE description:DNA polymerase III, theta subunit	A0A0H3NCL6	-0.403947
NaN	27.7982	NaN	NaN	NaN	5	5	5	82.9	8.3075	105.85	354200000	32	76	Chromosome:2583279-2583509	strand:-	A0A0H3NK61	-0.309211
24.857	NaN	NaN	NaN	NaN	2	2	2	46.8	8.8528	3.9141	119430000	13	77	Chromosome:1636167-1636400	strand:- ydcY description:conserved hypothetical protein	A0A0H3NBS3	-0.685714
NaN	27.7234	25.2744	25.9902	26.22	5	5	5	93.5	8.6389	138.07	1407200000	47	77	Chromosome:2012572-2012805	strand:+ yedF description:conserved hypothetical protein	A0A0H3NCI9	-0.271429
32.1599	32.1282	33.1809	32.9294	33.2238	3	3	3	33.3	8.6394	53.126	137580000000	378	78	Chromosome:1236255-1236491	strand:+ acpP description:acyl carrier protein	A0A0H3NK91	-0.346154
31.4042	33.3139	30.7492	31.3183	30.6436	7	7	7	53.8	8.3914	131.86	44516000000	378	78	Chromosome:1416231-1416467	strand:- lpp description:major outer membrane lipoprotein	A0A0H3NCM8	-0.458974
31.9422	33.669	31.8842	33.0422	33.1761	10	10	10	70.5	9.0504	160.92	113700000000	537	78	Chromosome:3943540-3943776	strand:- rpmB description:50S ribosomal subunit protein L28	A0A0H3NHF0	-0.679487
NaN	NaN	NaN	NaN	26.0202	3	3	3	26.6	9.2746	4.3803	167420000	8	79	Chromosome:1286319-1286558	strand:- msgA description:hypothetical virulence protein (MsgA)	A0A0H3NC85	-0.458228
NaN	23.9895	NaN	NaN	NaN	1	1	1	24.1	8.8179	13.231	38089000	3	79	Chromosome:1907697-1907936	strand:+	A0A0H3NC84	-0.305063
27.9119	NaN	NaN	NaN	NaN	4	4	4	63.3	8.256	139.42	2931100000	89	79	Chromosome:4100377-4100616	strand:- atpE description:ATP synthase subunit C	A0A0H3NJG4	1.26709
30.9919	30.95	31.3095	31.0471	31.1405	11	11	11	93.7	9.3123	323.31	37195000000	532	79	Chromosome:4318553-4318792	strand:+ yiiU description:cell division factor ZapB	A0A0H3NIH8	-0.920253
24.7723	27.0232	24.5803	24.9427	NaN	4	4	4	55	9.3716	31.627	677820000	31	80	Chromosome:1356584-1356826	strand:+ cedA description:cell division activator CedA	A0A0H3NKM3	-0.57625
26.5203	27.3954	26.674	25.1328	NaN	5	5	5	80	8.8568	160.11	922240000	54	80	Chromosome:3038651-3038893	strand:- prgI description:type III secretion system apparatus	A0A0H3NF82	-0.3425
26.9511	26.5797	27.3777	26.7257	26.9206	4	4	4	50	8.9317	210.02	2058600000	162	80	Chromosome:476902-477144	strand:- xseB description:exodeoxyribonuclease small subunit	A0A0H3N8W3	-0.68625
NaN	NaN	NaN	NaN	24.1881	4	4	4	59.3	8.9949	12.572	161900000	7	81	Chromosome:1204337-1204582	strand:- dinI description:damage-inducible protein	A0A0H3NC18	-0.325926
NaN	NaN	25.1904	25.0485	24.9077	2	2	2	44.4	9.1925	22.964	376190000	36	81	Chromosome:3767831-3768076	strand:- yhhP description:conserved hypothetical protein	A0A0H3NH48	-0.233333
NaN	27.7586	NaN	NaN	NaN	4	4	4	42	9.3166	18.583	362270000	36	81	pSLT_SL1344:92242-92487	strand:- repC description:plasmid replication protein	A0A0H3P031	-0.785185
NaN	NaN	NaN	NaN	23.773	1	1	1	20.7	9.0902	3.7146	70665000	1	82	Chromosome:1583692-1583940	strand:-	A0A0H3NGQ3	-0.0219512
32.6601	33.5545	32.8717	33.8395	34.0649	9	9	9	69.5	9.2345	323.31	192900000000	1435	82	Chromosome:2827828-2828076	strand:- rps16 description:30S ribosomal protein S16. Chloroplast 30S ribosomal protein S16.	A0A0H3NGG0	-0.364634
27.1548	28.7405	27.2986	27.7321	26.7191	8	8	8	94	9.3936	248.55	4119700000	136	83	Chromosome:1769645-1769896	strand:+ yciN description:conserved hypothetical protein	A0A0H3NBV0	-0.255422
28.2051	30.102	29.3597	28.6702	28.3964	7	7	7	79.5	9.1354	80.461	8598800000	374	83	Chromosome:3917861-3918112	strand:- grxC description:glutaredoxin 3	A0A0H3NJ23	-0.159036
25.191	24.6808	NaN	24.1965	24.8504	4	4	4	83.1	9.0593	92.591	339970000	39	83	Chromosome:871891-872142	strand:+ moaD description:molybdopterin converting factor, subunit 1	A0A0H3N9B6	0.145783
NaN	26.0032	25.8443	NaN	NaN	2	2	2	28.6	9.3946	29.367	537220000	113	84	Chromosome:280042-280296	strand:- rof description:ROF protein	A0A0H3N8A2	-0.05
32.3852	32.9102	32.3238	31.8297	31.0172	7	7	7	64.3	9.7224	208.62	44804000000	440	84	Chromosome:3613056-3613310	strand:- rpsQ description:30S ribosomal subunit protein S17	A0A0H3NGR4	-0.315476
24.3017	25.1703	NaN	NaN	NaN	3	3	3	31	8.9441	8.0709	379080000	35	84	Chromosome:4202049-4202303	strand:+ tatA description:sec-independent protein translocase protein	A0A0H3NHY1	-0.310714
NaN	NaN	23.7023	NaN	NaN	1	1	1	21.2	8.7999	2.2809	126870000	4	85	Chromosome:1253570-1253827	strand:+ ycfR description:hypothetical secreted protein	A0A0H3NFN3	0.0364706
29.4466	33.7327	30.7669	29.9109	29.7374	10	10	10	82.4	9.1193	323.31	63129000000	1544	85	Chromosome:2542302-2542559	strand:+ ptsH description:phosphocarrier protein HPr	A0A0H3NPA9	-0.165882
31.0868	32.4412	31.108	31.2209	31.5305	8	8	8	51.8	9.1244	98.963	48787000000	1899	85	Chromosome:3493918-3494175	strand:- rpmA description:50S ribosomal subunit protein L27	A0A0H3NGE3	-0.594118
NaN	NaN	NaN	NaN	23.2367	1	1	1	16.5	9.875	7.0133	81335000	2	85	Chromosome:3594494-3594751	strand:- yrdB description:conserved hypothetical protein	A0A0H3NMC9	-0.225882
25.9197	NaN	NaN	NaN	24.9179	4	4	4	61.6	9.4467	11.765	745370000	47	86	Chromosome:3701493-3701753	strand:-	A0A0H3NH04	-0.1
NaN	28.0891	NaN	NaN	NaN	4	4	4	46.5	9.8149	6.5916	411210000	14	86	Chromosome:525840-526100	strand:+ rpmE2 description:hypothetical 50s ribosomal protein L31 (second copy)	A0A0H3NDP7	-0.62907
NaN	26.8788	NaN	NaN	NaN	3	3	3	60.9	9.1472	26.868	305230000	16	87	Chromosome:3550283-3550546	strand:+ yhcN description:conserved hypothetical protein	A0A0H3NSI8	-0.0390805
28.8875	35.9027	31.8997	33.2619	33.0943	12	12	12	50.6	9.6553	143.56	195570000000	1839	87	Chromosome:52280-52543	strand:- rpsT description:30S ribosomal protein S20	A0A0H3NH08	-0.624138
29.2481	30.192	29.6375	29.4789	29.3049	9	9	9	82.8	9.9242	122.86	12496000000	325	87	Chromosome:944335-944598	strand:- grxA description:glutaredoxin 1	A0A0H3N9I0	-0.344828
28.475	28.2637	28.6121	28.0691	28.2618	7	7	7	84.1	10.182	74.19	5706500000	275	88	Chromosome:1870487-1870753	strand:+ minE description:Cell division topological specificity factor.	A0A0H3NHJ8	-0.315909
NaN	25.967	NaN	NaN	NaN	1	1	1	12.5	10.233	2.4372	31802000	2	88	Chromosome:2929642-2929908	strand:-	A0A0H3NGP0	-0.760227
25.8715	26.1602	NaN	NaN	NaN	2	2	2	59.1	10.55	31.151	261880000	8	88	Chromosome:3227122-3227388	strand:- ygfY description:conserved hypothetical protein	A0A0H3NFS3	-0.657955
NaN	26.5564	NaN	23.7794	NaN	1	1	1	14.8	9.5348	54.372	329620000	13	88	Chromosome:3550650-3550916	strand:+	A0A0H3NIB1	-0.173864
26.7653	27.5485	26.4729	26.3593	25.7116	4	4	4	81.8	10.113	73.928	1229300000	74	88	Chromosome:436585-436851	strand:+ yaiB description:conserved hypothetical protein	A0A0H3N8P5	-0.279545
31.4029	35.5468	32.2312	31.6614	32.078	10	10	10	75.3	10.198	323.31	156840000000	1175	89	Chromosome:3472329-3472598	strand:- rpsO description:30S ribosomal subunit protein S15	A0A0H3NGC5	-0.613483
26.5331	27.1377	26.9707	26.7062	26.4979	10	10	10	77.5	10.29	75.64	1431500000	98	89	Chromosome:4224288-4224557	strand:+ yihD description:conserved hypothetical protein	A0A0H3NNK0	-0.557303
25.2003	25.0312	24.9568	24.4041	NaN	3	3	3	64.4	9.7082	35.504	210360000	41	90	Chromosome:2454050-2454322	strand:-	A0A0H3NJQ7	0.274444
24.7073	28.1028	28.7075	28.2678	26.4808	5	5	5	56.7	10.208	92.14	3132200000	52	90	Chromosome:3205245-3205517	strand:- yohL description:conserved hypothetical protein	A0A0H3NFQ4	-0.346667
31.028	36.8459	33.6791	33.1572	32.8752	13	13	13	92.2	9.5208	323.31	439980000000	2767	90	Chromosome:4408040-4408312	strand:+ hupA description:histone like DNA-binding protein HU-alpha (NS2) (HU-2)	A0A0H3NIN1	-0.227778
NaN	29.8895	26.9377	26.6731	26.753	7	7	7	53.3	10.5	90.122	3119500000	109	90	Chromosome:4437634-4437906	strand:- yjbD description:conserved hypothetical protein	A0A0H3NP31	-1.19778
30.2971	35.1981	32.2651	31.8269	31.7048	12	12	12	83.3	9.2395	285.73	121350000000	2436	90	Chromosome:507591-507863	strand:+ hupB description:DNA-binding protein HU-beta	A0A0H3NA20	-0.0422222
NaN	30.3101	NaN	NaN	NaN	2	2	2	22	10.22	18.373	1022900000	33	91	Chromosome:1337071-1337346	strand:+	A0A0H3NCE4	-0.127473
NaN	25.6871	NaN	NaN	NaN	3	3	3	39.6	9.0674	5.009	16692000	2	91	Chromosome:2120759-2121034	strand:+ pduJ description:propanediol utilization protein	A0A0H3NCZ8	0.459341
27.8198	27.2291	26.1836	26.9432	27.0815	4	4	4	56	9.979	60.354	2350500000	63	91	Chromosome:2489764-2490039	strand:- yfcL description:conserved hypothetical protein	A0A0H3NP54	-0.116484
28.4938	28.3431	28.6877	28.0375	27.0726	10	10	10	96.7	10.899	115.28	5254500000	287	91	Chromosome:3290468-3290743	strand:+ yggX description:conserved hypothetical protein	A0A0H3NFW8	-0.872527
29.6126	29.5237	28.9514	29.1935	29.1947	10	10	10	94.5	10.236	323.31	12277000000	572	91	Chromosome:3955090-3955365	strand:+ rpoZ description:DNA-directed RNA polymerase omega chain	A0A0H3NTT7	-0.524176
NaN	29.4558	25.0073	25.2819	25.5745	6	6	6	63.7	9.9193	72.83	2974300000	104	91	Chromosome:415162-415437	strand:+ yahO description:probable secreted protein	A0A0H3N846	-0.276923
23.732	28.6081	26.952	27.138	26.6005	7	7	7	91.3	10.452	154.15	2145300000	107	92	Chromosome:1327338-1327616	strand:+ yeaC description:conserved hypothetical protein	A0A0H3NFW2	-0.461957
31.9211	36.2242	33.8531	33.6316	33.5711	11	11	11	73.9	10.416	96.625	251100000000	1091	92	Chromosome:3614990-3615268	strand:- rpsS description:30S ribosomal subunit protein S19	A0A0H3NGR9	-0.620652
28.7182	27.5618	28.4867	29.373	28.5564	6	6	6	71	10.328	70.41	7268400000	154	93	Chromosome:4140489-4140770	strand:- ppiC description:peptidyl-prolyl cis-trans isomerase C	A0A0H3NJJ4	-0.129032
24.9297	25.348	24.6241	24.5772	24.9771	3	3	3	38.7	10.845	21.75	449070000	94	93	Chromosome:757232-757513	strand:- ybfE description:conserved hypothetical protein	A0A0H3N909	-0.912903
NaN	25.851	NaN	NaN	NaN	2	2	2	19.1	11.076	4.9999	59909000	8	94	Chromosome:1583418-1583702	strand:-	A0A0H3NBE7	-0.839362
NaN	26.5419	NaN	NaN	NaN	7	7	7	66	9.5921	15.865	1128500000	37	94	Chromosome:2114561-2114845	strand:+ pduA description:hypothetical propanediol utilization protein	A0A0H3NN24	0.271277
31.2964	32.671	30.8821	30.9695	31.1299	10	10	10	76.6	10.541	197.18	50986000000	2185	94	Chromosome:2324149-2324433	strand:+ rplY description:50s ribosomal protein L25	A0A0H3NNN3	-0.311702
26.1257	27.7087	26.1722	24.9466	26.6316	2	2	2	36.2	10.287	73.204	1013000000	49	94	Chromosome:2499456-2499740	strand:- yfcZ description:conserved hypothetical protein	A0A0H3NP68	-0.0351064
NaN	31.4044	26.2143	25.3352	24.929	5	5	5	95.7	10.158	91.545	4072900000	108	94	Chromosome:442093-442377	strand:+ yaiE description:conserved hypothetical protein	A0A0H3N873	0.0148936
25.3728	28.0986	27.4169	25.6381	26.2568	4	4	4	71.6	10.857	23.196	2185300000	76	95	Chromosome:3507283-3507570	strand:+ yhbH description:probable sigma(54) modulation protein	A0A0H3NSE0	-0.372632
NaN	28.5633	NaN	NaN	NaN	2	2	2	28.4	9.9464	80.413	561980000	26	95	Chromosome:4004977-4005264	strand:-	A0A0H3NHK0	0.347368
26.9365	28.8343	28.2877	27.8824	27.6468	6	6	6	57.3	10.731	242.14	4163100000	176	96	Chromosome:1932811-1933101	strand:- yebG description:conserved hypothetical protein	A0A0H3NMB7	-0.448958
NaN	24.2249	NaN	NaN	NaN	3	3	3	37.5	9.8424	3.068	53295000	5	96	Chromosome:2572928-2573218	strand:- eutM description:ethanolamine utilization protein	A0A0H3NE73	0.410417
24.6038	NaN	NaN	NaN	NaN	3	3	3	26	10.806	2.2359	131370000	8	96	Chromosome:2836766-2837056	strand:- rnfH description:conserved hypothetical protein	A0A0H3NQ73	-0.467708
23.8585	NaN	NaN	NaN	NaN	2	2	2	52.1	10.579	90.589	123350000	43	96	Chromosome:2910939-2911229	strand:-	A0A0H3NGM7	-0.084375
24.9133	25.2074	25.081	24.6337	24.4003	3	3	3	37.5	10.678	25.3	390780000	59	96	Chromosome:3069908-3070198	strand:+	A0A0H3NH06	-0.0375
NaN	29.1477	NaN	NaN	NaN	4	4	4	55.2	10.531	40.746	1169700000	31	96	Chromosome:3282933-3283223	strand:+ yggU description:conserved hypothetical protein	A0A0H3NLY0	-0.172917
31.867	34.3772	31.9771	32.4389	33.2587	13	13	13	59.4	11.063	300.82	148270000000	1841	96	Chromosome:3611322-3611612	strand:- rpsN description:30S ribosomal subunit protein S14	A0A0H3NSS7	-0.765625
NaN	27.7329	NaN	NaN	NaN	4	4	4	49	10.303	152.18	523360000	33	96	Chromosome:94774-95064	strand:-	A0A0H3N8Y3	-0.15625
NaN	27.7329	NaN	NaN	NaN	4	4	4	49	10.303	152.18	523360000	33	96	Chromosome:94774-95064	strand:-	A0A0H3N8Y3	-0.15625
22.8381	NaN	NaN	22.7878	24.1713	2	2	2	33.3	10.69	2.8162	71272000	7	96	pSLT_SL1344:72929-73219	strand:-	A0A0H3P191	-0.305208
NaN	28.2709	27.9301	27.8486	27.5533	6	6	6	66	10.568	37.261	3106900000	107	97	Chromosome:1213188-1213481	strand:- flgM description:negative regulator of flagellin synthesis (anti-sigma factor)	A0A0H3NC27	-0.616495
24.1551	31.5025	25.2113	25.5143	24.5709	5	5	5	79.4	10.801	101.36	9792000000	100	97	Chromosome:3488897-3489190	strand:+ yhbY description:conserved hypothetical protein	A0A0H3NGD7	-0.230928
26.1867	29.4367	NaN	27.7378	27.5472	4	4	4	34	11.028	20.092	2273100000	71	97	Chromosome:3497625-3497918	strand:- yrbA description:conserved hypothetical protein	A0A0H3NGE8	-0.280412
NaN	27.7813	NaN	NaN	NaN	5	5	5	44.3	10.983	28.512	331740000	26	97	Chromosome:3996858-3997151	strand:+	A0A0H3NHJ4	-0.452577
NaN	NaN	NaN	NaN	25.2036	4	4	4	48.5	10.977	5.7305	545380000	13	97	Chromosome:4583140-4583433	strand:+	A0A0H3NVQ0	-0.64433
31.8973	35.5001	32.392	32.057	32.2034	13	13	13	92.8	10.318	323.31	165320000000	2737	97	Chromosome:4595355-4595648	strand:+ groES description:GroES protein	A0A0H3NPH0	0.0391753
25.5435	27.8125	NaN	27.1912	27.1648	5	5	5	36.7	10.594	35.589	1787200000	66	98	Chromosome:1789065-1789361	strand:+ yciI description:conserved hypothetical protein	A0A0H3NC72	-0.0163265
24.9557	27.737	27.0839	26.1711	26.305	4	4	4	52	10.685	18.501	1189500000	57	98	Chromosome:3498067-3498363	strand:- yrbB description:possible anti-sigma factor antagonist	A0A0H3NM88	-0.0122449
29.2531	29.6985	29.8395	29.3505	29.3039	4	4	4	72.4	11.24	323.31	12214000000	338	98	Chromosome:3577682-3577978	strand:+ fis description:Fis DNA-binding protein	A0A0H3NGL5	-0.530612
28.0766	29.7407	26.4525	28.5287	26.8374	7	7	7	65.7	11.553	26.763	4542900000	128	99	Chromosome:3379646-3379945	strand:+ yqiC description:conserved hypothetical protein	A0A0H3NS22	-0.834343
23.4944	NaN	NaN	NaN	24.6128	3	3	3	36.4	11.548	3.7298	397200000	14	99	Chromosome:3418206-3418505	strand:+ yqjK description:conserved hypothetical protein	A0A0H3NM48	-0.478788
30.0843	30.2027	29.8549	29.903	29.734	7	7	7	69	11.213	86.724	15795000000	1320	100	Chromosome:3616124-3616426	strand:- rplW description:50S ribosomal subunit protein L23	A0A0H3NIE5	-0.372
NaN	26.2789	25.5718	25.2242	24.4518	4	4	4	50	11.374	61.553	693630000	49	100	Chromosome:4806506-4806808	strand:+	A0A0H3NJ72	-0.848
NaN	NaN	NaN	NaN	25.211	3	3	3	45.5	11.587	2.6327	320090000	10	101	pSLT_SL1344:73221-73526	strand:- ccdB description:toxin addiction system	A0A0H3NYH7	-0.146535
NaN	28.0239	NaN	NaN	NaN	3	3	3	66.7	10.575	50.44	223090000	14	102	Chromosome:1536401-1536709	strand:- ynfD description:hypothetical exported protein	A0A0H3NBI7	-0.202941
NaN	NaN	NaN	NaN	23.6482	1	1	1	17.6	11.385	3.7181	216150000	8	102	Chromosome:1759544-1759852	strand:- yciS description:conserved hypothetical protein	A0A0H3NDF4	0.720588
NaN	NaN	26.4725	27.9783	28.2781	8	8	8	63.7	11.133	238.01	2823000000	161	102	Chromosome:4625156-4625464	strand:+ hfq description:host factor-I protein(HF-I)	A0A0H3NIR6	-0.502941
28.6765	31.2015	28.0161	30.4557	31.3223	9	9	9	62.1	11.764	143.3	24215000000	213	103	Chromosome:1375910-1376221	strand:+ himA description:integration host factor alpha-subunit	A0A0H3NKP5	-0.849515
27.5956	26.3997	27.2005	26.3892	27.0049	5	5	5	66	11.637	54.557	2071300000	115	103	Chromosome:2416494-2416805	strand:- elaB description:conserved hypothetical protein	A0A0H3NFA1	-0.498058
26.7735	25.9973	25.9923	26.5436	26.7644	4	4	4	50.5	11.899	21.4	1392700000	80	103	Chromosome:3229557-3229868	strand:- yqfB description:conserved hypothetical protein	A0A0H3NFS6	-0.409709
32.2251	31.0762	31.8066	32.083	32.3382	11	11	11	78.6	11.578	62.7	82753000000	519	103	Chromosome:3494195-3494506	strand:- rplU description:50S ribosomal subunit protein L21	A0A0H3NM85	-0.366019
33.4685	33.2066	33.9005	33.808	33.9133	14	14	14	76.7	11.766	277.59	231560000000	1912	103	Chromosome:3617701-3618012	strand:- rpsJ description:30S ribosomal subunit protein S10	A0A0H3NGS4	-0.452427
25.0702	27.3387	23.7011	24.1385	NaN	4	4	4	49.5	11.65	137.57	275120000	27	103	Chromosome:3633608-3633919	strand:-	A0A0H3NMH8	-0.336893
NaN	28.2812	NaN	NaN	NaN	7	7	7	60.6	11.882	48.434	898010000	29	104	Chromosome:1737327-1737641	strand:- pspE description:bacteriophage shock protein E precursor	A0A0H3NDC9	-0.185577
NaN	NaN	NaN	23.3009	NaN	2	2	2	31.7	11.078	2.7578	21091000	2	104	Chromosome:2013576-2013890	strand:- fliE description:flagellar hook-basal body complex protein FliE	A0A0H3NCU5	0.0125
23.7117	28.6647	26.7288	27.102	26.6913	4	4	4	54.8	11.835	71.202	3922300000	125	104	Chromosome:2239971-2240285	strand:+	A0A0H3NNE5	-0.294231
26.6286	26.4448	26.2162	25.9255	26.3504	3	3	3	30.8	11.583	10.271	1421400000	108	104	Chromosome:3364227-3364541	strand:+ ygiN description:conserved hypothetical protein	A0A0H3NS05	-0.0451923
31.5693	36.8481	34.0282	33.5935	33.5025	16	16	16	89.4	11.316	323.31	408440000000	3764	104	Chromosome:3612196-3612510	strand:- rplX description:50S ribosomal subunit protein L24	A0A0H3NGR5	-0.380769
NaN	28.8395	25.3178	25.4444	24.8189	5	5	5	58.7	11.414	37.227	760850000	49	104	Chromosome:4651496-4651810	strand:+ priB description:primosomal replication protein N	A0A0H3NKV5	-0.124038
26.2491	25.9724	26.8394	27.3154	27.0098	6	6	6	62.9	12.124	34.59	2031400000	125	105	Chromosome:4330569-4330886	strand:- metJ description:repressor of the methionine regulon	A0A0H3NV23	-0.729524
26.2291	NaN	NaN	22.2877	21.8225	4	4	4	57.1	11.938	41.729	483800000	55	105	Chromosome:500487-500804	strand:+ bolA description:BolA protein	A0A0H3NA15	-0.178095
28.6868	27.9848	29.3518	29.5758	29.1844	8	8	8	93.3	11.542	100.63	10628000000	300	105	Chromosome:703836-704153	strand:- ybeB description:conserved hypothetical protein	A0A0H3N8W2	0.0666667
NaN	26.6917	NaN	NaN	NaN	6	6	6	73.6	11.313	54.56	622380000	44	106	Chromosome:1348660-1348980	strand:+ celA description:PTS system, cellobiose-specific IIB component	A0A0H3NFZ3	0.330189
25.853	28.0133	26.1145	26.1794	25.6186	4	4	4	50	12.145	309.08	1652000000	93	106	Chromosome:4172092-4172412	strand:- cyaY description:CyaY protein	A0A0H3NNF8	-0.556604
NaN	30.169	NaN	NaN	NaN	9	9	9	57.5	11.609	108.94	2775200000	112	106	Chromosome:437203-437523	strand:+ psiF description:phosphate starvation-inducible protein PsiF	A0A0H3NI20	-0.451887
NaN	28.8543	NaN	NaN	NaN	4	4	4	39.3	12.104	17.22	168500000	10	107	Chromosome:1693484-1693807	strand:- ydbL description:hypothetical secreted protein	A0A0H3NDA2	-0.31028
28.1777	27.302	27.488	27.7773	28.3993	5	5	5	44.9	11.504	33.346	4068100000	108	107	Chromosome:2678487-2678810	strand:- iscA description:conserved hypothetical protein	A0A0H3NG18	-0.120561
26.0934	28.2602	25.9728	26.3385	26.0274	7	7	7	73.8	11.858	140.18	1922300000	123	107	Chromosome:370217-370540	strand:+	A0A0H3N8I7	-0.314019
NaN	27.3969	NaN	NaN	NaN	4	4	4	47.7	11.761	10.413	120380000	26	107	Chromosome:4000450-4000773	strand:+	A0A0H3NHI4	-0.108411
NaN	NaN	25.0565	24.8877	25.3379	2	2	2	17.8	11.437	3.1868	332740000	46	107	Chromosome:961904-962227	strand:+	A0A0H3NBA3	0.00934579
NaN	30.8633	NaN	NaN	NaN	5	5	5	40.7	11.526	38.884	2266300000	67	108	Chromosome:1757114-1757440	strand:- yciH description:hypothetical translation initiaiton factor	A0A0H3NH76	-0.444444
27.843	26.805	25.8599	25.5157	25.2663	7	7	7	59.3	12.794	201.4	1583500000	110	108	Chromosome:3288188-3288514	strand:- yggL description:conserved hypothetical protein	A0A0H3NFW4	-0.627778
NaN	NaN	NaN	NaN	25.1835	3	3	3	52.8	12.097	24.878	617010000	27	108	Chromosome:3647538-3647864	strand:+ nirD description:nitrite reductase (NAD(P)H) small subunit	A0A0H3NGW0	-0.168519
25.8384	NaN	25.6991	25.7809	25.6824	3	3	3	68.5	11.973	73.675	677520000	66	108	Chromosome:3709527-3709853	strand:- glpE description:conserved hypothetical protein	A0A0H3NMN1	-0.263889
NaN	NaN	24.4812	25.2015	25.3674	1	1	1	13	12.391	10.686	373980000	51	108	Chromosome:4861610-4861936	strand:+ trpR description:probable trp operon repressor	A0A0H3NJB7	-0.372222
NaN	25.8416	NaN	NaN	NaN	2	2	2	17.4	12.342	2.1375	131790000	3	109	Chromosome:1280075-1280404	strand:-	A0A0H3NC81	-0.275229
NaN	28.9795	NaN	NaN	NaN	3	3	3	14.7	11.872	4.9498	505200000	13	109	Chromosome:1600411-1600740	strand:- hdeB description:hypothetical secreted protein	A0A0H3NBN9	-0.199083
26.4973	27.2084	27.5359	27.0829	27.2829	3	3	3	55	12.872	176.91	2736100000	63	109	Chromosome:3137789-3138118	strand:- yqcC description:conserved hypothetical protein	A0A0H3NLN8	-0.404587
26.9093	25.9505	NaN	25.9349	25.72	4	4	4	57.8	12.523	121.19	1165800000	104	109	Chromosome:3242447-3242776	strand:+ ygfE description:conserved hypothetical protein	A0A0H3NFT4	-0.656881
27.8133	32.417	28.3944	29.9744	30.3827	9	9	9	66.1	11.806	271.81	26655000000	378	109	Chromosome:4146381-4146710	strand:+ trxA description:thioredoxin	A0A0H3NUC4	0.0247706
29.6242	29.3519	27.8158	27.7415	27.8955	7	7	7	78.9	12.015	315.58	6242200000	476	109	Chromosome:542369-542698	strand:+ ybaB description:conserved hypothetical protein	A0A0H3NDR2	-0.473394
25.9655	30.3696	27.7491	26.7147	28.1098	11	11	11	78.2	12.584	189.24	6258300000	214	110	Chromosome:1868521-1868853	strand:- ycgL description:conserved hypothetical protein	A0A0H3NM37	-0.544545
26.846	NaN	NaN	25.8819	25.8524	1	1	1	16.4	11.393	75.06	1068200000	73	110	Chromosome:3482557-3482889	strand:- secG description:protein-export membrane protein	A0A0H3NGD3	0.373636
32.7588	34.1489	33.0028	33.502	33.598	6	6	6	45.5	11.727	147.13	180670000000	714	110	Chromosome:3606452-3606784	strand:- rpsK description:30S ribosomal subunit protein S11	A0A0H3NSR3	-0.368182
32.8409	35.0784	33.3423	33.5849	33.6867	14	14	14	67.3	12.226	323.31	232410000000	2190	110	Chromosome:3614643-3614975	strand:- rplV description:50s ribosomal protein l22	A0A0H3NMF7	-0.349091
29.1815	27.9838	29.4159	29.1727	28.9701	6	6	6	46.4	11.844	71.353	10001000000	569	110	Chromosome:461457-461789	strand:+ yajC description:hypothetical membrane protein	A0A0H3N8A6	0.443636
NaN	NaN	22.4122	NaN	NaN	2	2	2	10.9	12.237	2.4295	30000000	7	110	Chromosome:750401-750733	strand:+ ybfN description:hypothetical lipoprotein	A0A0H3NJ09	-0.584545
NaN	25.1084	NaN	NaN	NaN	4	4	4	36.4	12.646	25.22	63591000	11	110	pCol1B9_SL1344:33969-34301	strand:+ nikA description:relaxosome component	A0A0H3P065	-0.794545
NaN	NaN	NaN	NaN	24.3925	1	1	1	10.8	12.197	8.4533	62652000	8	111	Chromosome:1986384-1986719	strand:+	A0A0H3NMH1	0.182883
29.1595	28.8601	29.5303	29.2507	29.3128	10	10	10	58.6	13.073	152.04	12597000000	348	111	Chromosome:2131363-2131698	strand:- yeeX description:conserved hypothetical protein	A0A0H3NEL3	-0.799099
27.8928	27.8539	27.5422	26.8949	26.5237	8	8	8	90.1	12.389	122.78	2569900000	197	111	Chromosome:2675576-2675911	strand:- fdx description:ferredoxin	A0A0H3NKF4	-0.331532
25.5192	30.4847	25.9285	25.4168	24.8831	5	5	5	38.7	12.289	39.407	2977600000	97	111	Chromosome:4551459-4551794	strand:- phnA description:conserved hypothetical protein	A0A0H3NPC9	-0.511712
26.446	30.68	27.9401	27.6062	27.7401	10	10	10	55.9	12.432	116.39	5036100000	215	111	pCol1B9_SL1344:33401-33736	strand:-	A0A0H3NXR8	-0.815315
26.1008	25.9704	25.3835	28.1986	28.6109	8	8	8	58.9	12.425	26.433	3554000000	150	112	Chromosome:2701376-2701714	strand:- glnB description:nitrogen regulatory protein p-II	A0A0H3NG37	0.00892857
28.5249	32.7354	30.1915	30.3199	30.2982	7	7	7	69.6	12.652	323.31	41731000000	641	112	Chromosome:2808081-2808419	strand:+ yfiA description:hypothetical sigma(54) modulation protein	A0A0H3NGD6	-0.546429
24.6957	28.8851	26.7912	25.8795	26.1569	10	10	10	73.2	12.347	323.31	7062800000	171	112	Chromosome:2816456-2816794	strand:-	A0A0H3NEP6	-0.194643
NaN	27.4635	27.0568	27.0068	NaN	2	2	2	45.5	12.345	108.81	1457000000	57	112	Chromosome:2836262-2836600	strand:+ smpA description:small protein A	A0A0H3NER9	-0.115179
29.6021	28.6893	30.3735	29.2339	29.714	5	5	5	50.9	12.36	61.071	12517000000	58	112	Chromosome:2971885-2972223	strand:+ ygaM description:conserved hypothetical protein	A0A0H3NF25	-0.551786
30.2041	31.7983	30.4254	30.3062	29.7662	15	15	15	83.9	13.077	323.31	28448000000	441	112	Chromosome:4128045-4128383	strand:+ yifE description:conserved hypothetical protein	A0A0H3NUA0	-1.0625
25.6042	25.3966	25.2863	24.5112	24.7063	3	3	3	46	12.751	105.84	585230000	86	113	Chromosome:1134195-1134536	strand:- pipC description:cell invasion protein	A0A0H3NBV1	-0.0247788
28.7145	30.9228	29.3012	29.1052	28.7266	8	8	8	67.3	12.162	215.35	11746000000	265	113	Chromosome:1348018-1348359	strand:+ osmE description:osmotically inducible lipoprotein E precursor	A0A0H3NAN8	-0.320354
NaN	29.1708	NaN	24.9807	24.5241	4	4	4	46.9	12.846	95.937	906420000	47	113	Chromosome:1538160-1538501	strand:- ynfB description:hypothetical secreted protein	A0A0H3NBA9	-0.747788
NaN	24.9908	NaN	NaN	NaN	2	2	2	24.8	12.669	5.115	126450000	5	113	Chromosome:4137527-4137868	strand:+	A0A0H3NND0	-0.186726
NaN	30.0371	25.1562	NaN	NaN	3	3	3	32.5	12.575	249.97	1648500000	74	114	Chromosome:1290898-1291242	strand:- pliC description:hypothetical secreted protein	A0A0H3NC90	-0.0570175
NaN	25.4659	NaN	24.871	26.9406	2	2	2	21.9	12.587	41.378	600420000	33	114	Chromosome:1878124-1878468	strand:+ yoaB description:conserved hypothetical protein	A0A0H3NCF9	0.0114035
28.9287	28.4844	28.2584	27.7877	27.8084	3	3	3	33.3	12.099	46.136	5767700000	160	114	Chromosome:240160-240504	strand:+ yadR description:conserved hypothetical protein	A0A0H3N9A8	-0.0885965
22.8764	28.5883	26.3073	26.5727	26.3703	9	9	9	91.2	13.007	285.89	3032100000	148	114	Chromosome:4672145-4672489	strand:+ ytfP description:conserved hypothetical protein	A0A0H3NPP2	-0.524561
23.5822	NaN	NaN	NaN	NaN	2	2	2	38.3	12.732	10.932	59060000	9	115	Chromosome:1350472-1350819	strand:+ celC description:phosphoenolpyruvate dependent phosphotransferase enzyme III-cellobiose	A0A0H3NKL5	-0.101739
30.0305	30.0158	29.3313	30.0333	30.1736	4	4	4	46.1	12.908	257.24	16385000000	460	115	Chromosome:1468129-1468476	strand:+ ydhD description:conserved hypothetical protein	A0A0H3NKZ4	-0.293913
NaN	NaN	23.77	NaN	NaN	1	1	1	9.6	12.924	2.7005	81879000	12	115	Chromosome:195979-196326	strand:- yacC description:conserved hypothetical protein	A0A0H3NHD6	-0.0347826
32.9625	33.7082	32.9448	33.3148	33.083	12	12	12	64.3	13.13	215.89	159050000000	2149	115	Chromosome:2826061-2826408	strand:- rpl19 description:50S ribosomal protein L19. Chloroplast 50S ribosomal protein L19.	A0A0H3NKR1	-0.503478
25.892	NaN	NaN	NaN	NaN	4	4	4	42.6	13.307	33.538	676730000	13	115	Chromosome:466047-466394	strand:+ yajD description:conserved hypothetical protein	A0A0H3N8A8	-0.773913
26.1234	NaN	NaN	NaN	NaN	1	1	1	8.7	12.795	3.8347	124750000	3	115	Chromosome:797786-798133	strand:+ sdhD description:succinate dehydrogenase hydrophobic membrane anchor protein	A0A0H3N945	1.34174
NaN	NaN	NaN	NaN	25.4746	2	2	2	15.5	13.313	2.4141	166410000	5	116	Chromosome:2971385-2971735	strand:- ygaC description:conserved hypothetical protein	A0A0H3NL08	-0.65
25.7093	28.3342	25.4279	26.706	27.3249	7	7	7	76.9	12.668	241.08	1663200000	79	117	Chromosome:1825176-1825529	strand:+ ychN description:conserved hypothetical protein	A0A0H3NC05	0.282906
NaN	29.3958	26.9216	26.4621	25.9376	7	7	7	65.8	12.729	157.06	5003400000	105	117	Chromosome:1925864-1926217	strand:-	A0A0H3NDV3	0.0128205
NaN	28.3104	NaN	NaN	NaN	7	7	7	53.8	12.807	103.24	663780000	59	117	Chromosome:1932390-1932743	strand:- yebF description:hypothetical exported protein	A0A0H3NCM2	-0.311966
31.75	33.1122	30.9863	29.9956	29.4559	11	11	11	70.9	12.77	261.39	61260000000	513	117	Chromosome:3609987-3610340	strand:- rl18 description:L18 Ribosomal Protein	A0A0H3NGR0	-0.398291
32.1726	31.5419	31.5416	32.394	32.581	12	12	12	50	13.497	32.152	80687000000	1041	118	Chromosome:1371873-1372229	strand:+ rpl20 description:50S ribosomal protein L20. Chloroplast 50S ribosomal protein L20.	A0A0H3NAS0	-0.336441
27.0442	27.7561	27.3311	27.993	27.5058	7	7	7	81.4	13.547	228.67	3326100000	90	118	Chromosome:2595050-2595406	strand:+ yffB description:conserved hypothetical protein	A0A0H3NPH2	-0.309322
33.1918	34.5591	33.1636	33.1404	33.316	16	16	16	71.2	13.161	323.31	213610000000	3869	118	Chromosome:3606858-3607214	strand:- rpsM description:30S ribosomal subunit protein S13	A0A0H3NID6	-0.452542
NaN	NaN	NaN	NaN	24.6025	3	3	3	39	13.025	5.0327	170150000	4	118	Chromosome:3624612-3624968	strand:- yheM description:conserved hypothetical protein	A0A0H3NGT5	0.292373
NaN	27.2208	NaN	NaN	25.9078	4	4	4	44.1	13.328	4.1389	624070000	9	118	Chromosome:4493236-4493592	strand:+ yjbR description:conserved hypothetical protein	A0A0H3NVF8	-0.529661
29.1433	27.3215	27.5276	28.6352	27.5665	6	6	6	53.8	13.269	78.549	5659900000	143	119	Chromosome:1246545-1246904	strand:+ ycfF description:hypothetical protein kinase C inhibitor	A0A0H3NAP4	-0.0613445
28.0284	27.8702	28.2435	27.8468	27.788	6	6	6	49.6	13.377	50.963	4454800000	220	119	Chromosome:2607190-2607549	strand:+ yfgD description:hypothetical arsenate reductase (arsenical pump modifier)	A0A0H3NKB2	-0.287395
NaN	NaN	NaN	NaN	25.5943	2	2	2	18.5	13.889	2.6251	239280000	2	119	Chromosome:3410419-3410778	strand:+ ygjP description:conserved hypothetical protein	A0A0H3NG65	-0.382353
26.9187	NaN	NaN	26.7213	27.2433	5	5	5	48.7	13.782	94.371	1668600000	113	119	Chromosome:4067156-4067515	strand:+ rnpA description:RNase P, protein component	A0A0H3NHP3	-0.439496
NaN	26.9728	NaN	NaN	NaN	5	5	5	61.7	13.543	17.597	302660000	21	120	Chromosome:2527069-2527431	strand:+ yfeC description:conserved hypothetical protein	A0A0H3NP92	-0.613333
27.2446	29.0797	NaN	NaN	25.6328	9	9	9	95	13.617	70.977	1847300000	87	120	Chromosome:3114946-3115308	strand:+ ptpS description:6-pyruvoyl tetrahydrobiopterin synthase	A0A0H3NR64	-0.211667
NaN	NaN	NaN	25.9962	28.7952	3	3	3	24.2	13.424	17.249	1484900000	19	120	Chromosome:3392191-3392553	strand:- folB description:dihydroneopterin aldolase	A0A0H3NS32	0.0675
NaN	30.5474	25.2568	27.0402	27.9414	14	14	14	81.7	13.792	323.31	9737200000	203	120	Chromosome:3900964-3901326	strand:+ yibL description:conserved hypothetical protein	A0A0H3NHC1	-0.659167
NaN	24.5746	NaN	NaN	NaN	1	1	1	10	12.469	2.4027	95434000	7	120	Chromosome:4704873-4705235	strand:+	A0A0H3NL01	-0.1025
24.8382	NaN	NaN	NaN	NaN	1	1	1	11.6	13.586	4.8235	122850000	3	121	Chromosome:141348-141713	strand:+ ftsL description:cell division protein FtsL	A0A0H3NCQ5	-0.00743802
33.6049	34.3878	33.3933	32.9324	32.9514	17	17	17	100	12.299	323.31	209660000000	7004	121	Chromosome:4386556-4386921	strand:+ rplL description:50S ribosomal subunit protein L7/L12	A0A0H3NK81	0.232231
NaN	NaN	23.0419	NaN	NaN	1	1	1	23	13.39	11.916	35419000	17	122	Chromosome:1409167-1409535	strand:+ sufA description:conserved hypothetical protein	A0A0H3NG53	-0.268852
25.1885	25.9136	25.2411	25.4267	25.0061	8	8	8	71.3	13.705	27.633	557490000	41	122	Chromosome:2008795-2009163	strand:+ fliT description:flagellar protein FliT	A0A0H3NI05	-0.261475
NaN	31.3037	NaN	NaN	NaN	7	7	7	43.4	14.065	32.395	2752100000	58	122	Chromosome:3417093-3417461	strand:+ yqjC description:hypothetical exported protein	A0A0H3NI43	-1.10328
NaN	NaN	NaN	NaN	25.3108	2	2	2	18.9	13.588	3.4944	260580000	31	122	Chromosome:3749258-3749626	strand:- kil description:death on curing protein	A0A0H3NT94	0.248361
NaN	NaN	25.8888	NaN	25.1928	3	3	3	24.6	13.435	2.9728	236200000	3	122	Chromosome:4480063-4480431	strand:+ dgkA description:diacylglycerol kinase	A0A0H3NKE5	0.709016
32.9958	31.7071	31.6311	32.2129	32.7255	13	13	13	91.9	13.568	305.23	104330000000	825	123	Chromosome:3612521-3612892	strand:- rplN description:50S ribosomal subunit protein L14	A0A0H3NMF3	-0.143902
NaN	27.8529	NaN	NaN	NaN	2	2	2	29.3	12.69	9.8154	385520000	19	123	Chromosome:4597564-4597935	strand:+ yjeI description:hypothetical membrane protein	A0A0H3NVR8	-0.162602
23.5395	NaN	NaN	NaN	NaN	1	1	1	7.3	14.397	2.1984	11025000	4	124	Chromosome:1196932-1197306	strand:- msyB description:acidic protein MsyB;multicopy suppressor of SecY	A0A0H3NA66	-0.879839
24.0129	26.1882	NaN	NaN	NaN	3	3	3	27.4	13.619	2.7404	107180000	7	124	Chromosome:1246907-1247281	strand:+ ycfL description:hypothetical lipoprotein	A0A0H3NK99	0.0709677
32.0709	34.8756	32.8423	32.6128	32.5943	11	11	11	66.1	13.737	180.44	116910000000	609	124	Chromosome:3623817-3624191	strand:- rpsL description:30S ribosomal subunit protein S12	A0A0H3NSV2	-0.622581
25.9163	NaN	NaN	NaN	NaN	3	3	3	26.6	12.767	4.6105	197400000	17	124	Chromosome:510175-510549	strand:+ comE1 description:competence gene-DNA binding and transport	A0A0H3NDN7	0.0532258
26.7457	29.3128	24.9813	26.983	27.0794	4	4	4	58.9	13.614	74.167	1760700000	96	124	pCol1B9_SL1344:14855-15229	strand:+	A0A0H3P042	-0.645161
NaN	32.9866	24.9443	23.1137	23.3756	5	5	5	34.1	13.566	323.31	10437000000	146	126	Chromosome:1927110-1927490	strand:- yobA description:hypothetical cation resistance protein	A0A0H3NHS0	-0.240476
25.2411	30.688	25.1739	27.0124	25.9756	3	3	3	27	13.887	8.6246	1588700000	29	126	Chromosome:211027-211407	strand:- panD description:aspartate 1-decarboxylase	A0A0H3NCV5	-0.104762
NaN	26.964	NaN	NaN	NaN	3	3	3	38.1	13.971	5.6881	54075000	4	126	Chromosome:2548304-2548684	strand:+ yfeK description:hypothetical protein	A0A0H3NE15	-0.27619
23.7126	NaN	23.2598	23.4874	NaN	4	4	4	40.5	14.07	3.9743	151270000	14	126	Chromosome:2719779-2720159	strand:- acpS description:Holo-[acyl-carrier-protein] synthase	A0A0H3NG51	0.015873
NaN	27.2921	25.8232	NaN	25.7434	6	6	6	59.8	14.18	50.982	445150000	32	127	Chromosome:2768450-2768833	strand:+	A0A0H3NGA4	-0.46378
31.3575	31.8381	31.8968	31.6425	31.8322	18	16	16	87.4	14.344	323.31	59947000000	888	127	Chromosome:2786319-2786702	strand:- yfiD description:conserved hypothetical protein	A0A0H3NEL4	-0.33622
32.3	32.8269	32.9261	32.6534	33.0344	9	9	9	49.6	14.394	54.755	114590000000	764	127	Chromosome:3604359-3604742	strand:- rplQ description:50S ribosomal subunit protein L17	A0A0H3NGP7	-0.584252
26.8398	26.0955	26.407	26.6487	26.627	5	5	5	45.7	14.48	28.89	1815600000	94	127	Chromosome:3755246-3755629	strand:+ yhhK description:conserved hypothetical protein	A0A0H3NH40	-0.314173
NaN	NaN	NaN	25.4453	26.9519	2	2	2	12.6	13.689	3.1828	438170000	27	127	Chromosome:4383348-4383731	strand:+ secE description:preprotein translocase SecE subunit	A0A0H3NK79	0.866142
29.0789	29.2086	28.5196	27.9741	28.3473	13	13	13	72.7	15.094	275.76	7268900000	234	128	Chromosome:247314-247700	strand:- yaeH description:conserved hypothetical protein	A0A0H3NCY7	-0.799219
29.0972	30.9858	28.2064	27.6641	26.9648	8	8	8	84.4	13.82	196.91	6536000000	219	128	Chromosome:2678839-2679225	strand:- nifU description:NifU-like protein	A0A0H3NEC0	-0.355469
24.0693	NaN	NaN	NaN	23.8276	3	3	3	54.7	13.757	50.716	61351000	15	128	Chromosome:3624968-3625354	strand:- yheN description:conserved hypothetical protein	A0A0H3NMH0	0.132031
NaN	23.7402	NaN	NaN	NaN	1	1	1	13.3	14.387	7.5302	8828100	2	128	Chromosome:4659696-4660082	strand:+ ytfH description:conserved hypothetical protein	A0A0H3NKW4	-0.292187
NaN	30.3529	27.7309	26.8825	25.0558	9	9	9	44.5	13.912	89.842	11108000000	234	128	Chromosome:4703860-4704246	strand:+ cybC description:soluble cytochrome b562	A0A0H3NJ77	-0.332031
30.4198	31.3325	29.5965	29.9246	29.8571	9	9	9	85.2	13.575	247.75	23610000000	520	128	Chromosome:4723616-4724002	strand:- yjgF description:conserved hypothetical protein	A0A0H3NPT4	0.110937
NaN	30.4529	NaN	NaN	NaN	8	8	8	57	13.33	189.04	1526200000	65	128	Chromosome:822322-822708	strand:- ybgS description:hypothetical exported protein	A0A0H3NEE4	-0.898438
NaN	27.2296	NaN	NaN	NaN	4	4	4	41.9	14.336	6.8264	666910000	12	129	Chromosome:1582858-1583247	strand:-	A0A0H3ND40	-0.147287
27.7674	28.4137	28.437	26.9848	26.8311	7	7	7	79.1	14.125	323.31	3688500000	283	129	Chromosome:1969850-1970239	strand:- cheY description:chemotaxis protein CheY	A0A0H3NDY8	0.0581395
23.8892	NaN	NaN	NaN	NaN	2	2	2	20.2	14.809	11.276	51088000	10	129	Chromosome:278214-278603	strand:+ yaeR description:conserved hypothetical protein	A0A0H3N7U0	-0.208527
25.2631	25.5968	NaN	NaN	NaN	6	6	6	34.1	13.841	73.717	572170000	38	129	Chromosome:3235893-3236282	strand:- gcvH description:Glycine cleavage system H protein. Probable glycine cleavage system H protein.	A0A0H3NHL6	-0.15814
NaN	NaN	NaN	NaN	24.2965	2	2	2	9.3	14.33	2.6328	179420000	5	129	Chromosome:797403-797792	strand:+ sdhC description:succinate dehydrogenase cytochrome b-556 subunit	A0A0H3NAT8	0.831008
NaN	32.6018	21.8395	22.7283	22.7434	12	12	12	75.4	14.385	84.63	6212800000	121	130	Chromosome:1550184-1550576	strand:+ ydeI description:hypothetical periplasmic protein	A0A0H3NGM0	-0.471538
NaN	29.1957	NaN	23.7612	23.6204	5	5	5	43.1	14.073	41.738	836520000	48	130	Chromosome:1965387-1965779	strand:- flhE description:flagellar protein FlhE precursor	A0A0H3NCE0	0.0323077
25.246	25.4681	25.2807	26.1525	26.1307	4	4	4	32.3	14.974	25.492	684570000	36	130	Chromosome:2527433-2527825	strand:+ yfeD description:conserved hypothetical protein	A0A0H3NFK3	-0.428462
25.9741	NaN	26.8332	NaN	NaN	2	2	2	16.9	14.467	13.437	501860000	35	130	Chromosome:3046265-3046657	strand:- sicP description:chaperone (associated with virulence)	E1WAC4	0.200769
24.57	32.992	27.0155	27.8576	28.4163	8	8	8	49.2	13.945	259.32	13030000000	352	130	Chromosome:3360958-3361350	strand:- ygiW description:possible exported protein	A0A0H3NHZ2	-0.244615
33.774	31.6558	32.0883	32.8198	33.3665	13	13	13	66.9	14.826	111.32	145780000000	1135	130	Chromosome:3533823-3534215	strand:- rpsI description:30S ribosomal subunit protein S9	A0A0H3NMA3	-0.683846
31.4161	34.087	31.2566	31.3328	31.141	17	17	17	95.4	14.126	304.73	73433000000	2127	130	Chromosome:3610896-3611288	strand:- rpsH description:30S ribosomal subunit protein S8	A0A0H3NGQ8	-0.1
25.8098	25.8231	25.7693	26.0423	26.1877	5	5	5	56.2	14.553	49.965	853470000	87	130	pCol1B9_SL1344:16446-16838	strand:+ stbB description:plasmid stability protein	A0A0H3P1A0	-0.393077
NaN	25.5796	25.7453	26.3282	26.515	7	7	7	45.8	14.132	58.187	1099400000	60	131	Chromosome:1163465-1163860	strand:-	A0A0H3NFF6	-0.177863
NaN	27.3476	NaN	NaN	NaN	6	6	6	73.3	15.081	163.19	689000000	50	131	Chromosome:161550-161945	strand:+ mutT description:7,8-dihydro-8-oxoguanine-triphosphatase	A0A0H3N7Z9	-0.464122
25.2735	NaN	NaN	NaN	25.1512	3	3	3	23.7	15	7.0336	284580000	38	131	Chromosome:4603430-4603825	strand:- frdC description:fumarate reductase complex subunit C;membrane anchor polypeptide	A0A0H3NVT1	0.598473
33.9145	33.0128	32.8941	32.9015	33.0093	19	19	19	96.9	15.173	323.31	173870000000	982	131	Chromosome:4651094-4651489	strand:+ rpsF description:30s ribosomal protein S6	A0A0H3NVY3	-0.745802
23.4357	NaN	24.5169	23.1666	NaN	3	3	3	29.8	15.409	13.374	167000000	20	131	Chromosome:80551-80946	strand:+ caiF description:transcriptional activator CaiF	A0A0H3NCL4	-0.342748
NaN	NaN	24.6775	NaN	NaN	4	4	4	30.3	14.938	10.202	149760000	11	132	Chromosome:3215876-3216274	strand:-	A0A0H3NFR4	-0.124242
24.8441	28.591	NaN	24.5671	27.0262	6	6	6	52.6	14.364	124.26	1310400000	84	133	Chromosome:1787652-1788053	strand:+ yciA description:hypothetical acyl-coA hydrolase	A0A0H3NBX1	0.12782
NaN	29.5652	NaN	NaN	NaN	7	7	7	60.2	14.754	185.56	896350000	67	133	Chromosome:2756009-2756410	strand:+	A0A0H3NEH6	-0.565414
32.4666	31.5147	30.3448	32.2463	32.2776	13	12	12	75.9	15.488	146.51	80640000000	686	133	Chromosome:2969801-2970202	strand:- stpA description:DNA-binding protein StpA	A0A0H3NGS2	-0.740602
28.8837	29.54	29.1299	29.1619	28.9797	8	8	8	66.9	15.165	79.627	9382000000	432	133	Chromosome:3473693-3474094	strand:- rbfA description:ribosome-binding factor A (P15B protein)	A0A0H3NI71	-0.382707
27.3459	26.992	25.8098	27.7202	27.52	8	8	8	61.7	15.797	47.658	2756100000	135	133	Chromosome:364006-364407	strand:+ crl description:curlin genes transcriptional activator	A0A0H3N8I2	-0.521805
26.6615	NaN	27.2316	26.8389	28.2404	2	2	2	24.1	15.521	8.7757	2247200000	20	133	Chromosome:3674582-3674983	strand:+ hslR description:heat shock protein	A0A0H3NGX7	-1.02105
NaN	NaN	24.6421	24.3444	NaN	4	4	4	43.6	15.065	29.23	470660000	14	133	Chromosome:3772665-3773066	strand:+ nikR description:nickel responsive regulator	A0A0H3NTB9	-0.529323
NaN	26.3306	NaN	NaN	NaN	2	2	2	17.9	14.464	3.4546	83382000	9	134	Chromosome:10841-11245	strand:- yaaI description:conserved hypothetical protein	A0A0H3N7A1	-0.0604478
27.7909	29.4098	28.3176	28.2768	28.0438	7	7	7	71.6	14.189	194.17	5051900000	219	134	Chromosome:284991-285395	strand:- rcsF description:RcsF protein	A0A0H3N9F1	-0.207463
29.5816	27.9268	28.7215	28.8796	28.9762	7	7	7	64.9	15.273	213.18	8911200000	285	134	Chromosome:3536273-3536677	strand:+ yhcB description:conserved hypothetical protein	A0A0H3NIA5	-0.543284
NaN	28.5884	NaN	NaN	NaN	5	5	5	44.8	14.477	20.711	533340000	28	134	Chromosome:3636416-3636820	strand:- yhfA description:conserved hypothetical protein	A0A0H3NGV2	0.0425373
NaN	25.97	NaN	NaN	29.3188	3	3	3	31.1	14.822	8.2102	1131700000	14	135	Chromosome:1469302-1469709	strand:- gloA description:lactoylglutathione lyase	A0A0H3NB22	-0.279259
26.3601	24.7027	25.2451	24.7028	24.4872	5	5	5	48.9	14.686	211.49	843590000	104	135	Chromosome:2008388-2008795	strand:+ fliS description:flagellar protein FliS	A0A0H3NCI3	-0.113333
26.3365	25.2763	26.1051	26.092	25.8567	3	3	3	30.4	14.919	18.288	1183100000	80	135	Chromosome:3060545-3060952	strand:- invB description:chaperone protein for type III secretion system effectors	A0A0H3NF99	0.262963
NaN	NaN	24.0786	NaN	NaN	3	3	3	28.1	15.139	7.9998	69730000	14	135	Chromosome:350421-350828	strand:- sciZ description:probable secreted protein (SPI-6 associated)	A0A0H3ND95	-0.291852
NaN	NaN	NaN	23.7992	NaN	1	1	1	8.8	14.869	13.602	78932000	3	136	Chromosome:1406409-1406819	strand:+	A0A0H3NKS7	-0.0683824
NaN	26.8707	NaN	NaN	NaN	3	3	3	36	14.667	40.187	150420000	35	136	Chromosome:1697982-1698392	strand:+ hslJ description:heat shock protein (hslJ)	A0A0H3NLJ7	0.00367647
NaN	NaN	NaN	25.3156	NaN	5	5	5	40.4	15.449	5.6616	170530000	6	136	Chromosome:3338358-3338768	strand:+	A0A0H3NRY5	-0.547059
31.127	32.1691	32.1439	32.6278	32.4623	12	12	12	62.5	15.194	241.08	78163000000	2090	136	Chromosome:3613501-3613911	strand:- rplP description:50S ribosomal subunit protein L16	A0A0H3NIE3	-0.326471
23.5582	29.121	25.9477	24.0047	24.7581	6	6	6	89	14.994	323.31	4122500000	138	136	Chromosome:678832-679242	strand:- rnk description:regulator of nucleoside diphosphate kinase	A0A0H3NAJ1	-0.2
31.9304	32.0791	30.1563	30.5552	30.6731	16	16	15	86.9	15.542	323.31	46497000000	875	137	Chromosome:1804136-1804549	strand:+ hns description:H-NS DNA-binding protein (histone-like protein Hlp-II)	A0A0H3NBY9	-0.763504
NaN	27.9758	NaN	26.6005	NaN	4	4	4	36.5	14.789	30.194	721130000	32	137	Chromosome:2022104-2022517	strand:+ fliN description:flagellar motor switch protein FliN	A0A0H3NI23	-0.0510949
25.5477	25.2956	25.8324	26.3147	25.9861	5	5	5	51.8	15.074	45.746	940620000	96	137	Chromosome:3602771-3603184	strand:+ mscL description:large-conductance mechanosensitive channel	A0A0H3NMD7	0.478102
25.7818	29.874	28.0018	27.506	27.2303	11	11	11	90.6	14.908	284.21	6647200000	264	138	Chromosome:1126232-1126648	strand:+	A0A0H3NJY4	0.135507
NaN	27.916	24.9398	25.0312	24.4801	6	6	6	59.4	15.16	34.905	618850000	54	138	Chromosome:3279368-3279784	strand:+ yqgF description:Putative Holliday junction resolvase	A0A0H3NLX7	-0.203623
NaN	28.9307	NaN	26.1604	24.5785	4	4	4	63.8	15.299	323.31	1510300000	93	138	Chromosome:3743652-3744068	strand:+ yhhA description:hypothetical protein	A0A0H3NH30	-0.85942
NaN	25.6541	NaN	NaN	NaN	3	3	3	34.1	15.411	10.065	31628000	15	138	Chromosome:3858263-3858679	strand:+	A0A0H3NHB3	-0.476087
NaN	NaN	NaN	NaN	23.095	1	1	1	9.4	15.484	5.499	169120000	10	138	Chromosome:4492817-4493233	strand:+ yjbQ description:conserved hypothetical protein	A0A0H3NIT4	-0.299275
28.9523	27.3235	26.8327	26.4816	26.5049	2	2	2	34.1	15.697	174.76	3092100000	92	138	Chromosome:4733500-4733916	strand:+ yjgD description:conserved hypothetical protein	A0A0H3NJA3	-0.676812
24.754	25.3485	NaN	NaN	NaN	5	5	5	55.8	15.648	37.023	356100000	30	138	Chromosome:560044-560460	strand:+ cueR description:copper efflux regulator	A0A0H3N8J4	-0.684783
NaN	26.419	NaN	NaN	NaN	6	6	6	55.1	15.41	20.974	154650000	18	138	Chromosome:94134-94550	strand:+	A0A0H3NH44	-0.261594
23.7638	27.9978	26.1984	25.8602	26.199	7	7	7	58.3	15.56	44.633	1765900000	114	139	Chromosome:2789067-2789486	strand:+ trxC description:thioredoxin 2	A0A0H3NQ29	-0.165468
28.0327	28.0729	27.5571	28.5987	28.4902	8	8	8	61.9	15.994	38.872	5994300000	101	139	Chromosome:4031229-4031648	strand:- hslT description:heat shock protein A	A0A0H3NN60	-0.417986
28.8235	32.0311	29.8183	29.3216	28.7623	6	6	6	76.3	15.064	255.1	16159000000	374	139	Chromosome:4094982-4095401	strand:- atpC description:ATP synthase epsilon subunit	A0A0H3NU72	-0.0870504
27.0797	27.9954	28.1173	28.1702	27.8063	9	9	9	87.1	15.189	49.376	3850800000	118	139	Chromosome:4112970-4113389	strand:+ rbsD description:high affinity ribose transport protein RbsD	A0A0H3NHS4	-0.0223022
29.1941	27.2016	28.5134	29.0083	29.0071	6	6	6	50.4	15.689	105.13	7830400000	329	139	Chromosome:471013-471432	strand:+ nusB description:N utilization substance protein B	A0A0H3NDL2	-0.208633
25.3659	27.9163	25.7073	25.1338	24.9871	5	5	5	68.6	15.989	161.24	2081000000	86	140	Chromosome:1212761-1213183	strand:- flgN description:flagella synthesis protein FlgN	A0A0H3NK64	-0.837143
28.0581	27.5982	28.1267	28.3414	28.2631	5	5	5	39.3	15.508	31.356	4717400000	180	140	Chromosome:3478548-3478970	strand:- yhbC description:conserved hypothetical protein	A0A0H3NGD0	0.0221429
26.9999	28.7799	28.2094	28.2089	27.6218	10	10	10	70.2	15.356	107	3930000000	253	141	Chromosome:2010759-2011184	strand:- yedD description:hypothetical lipoprotein	A0A0H3NMK3	-0.187943
NaN	NaN	23.5034	NaN	NaN	1	1	1	13.5	16.301	7.5437	99264000	27	141	Chromosome:2400313-2400738	strand:+ yfaO description:conserved hypothetical protein	A0A0H3NNU3	-0.243262
26.0084	26.5672	25.4483	26.3074	27.037	4	4	4	36.2	16.284	11.226	1319000000	61	141	Chromosome:2557411-2557836	strand:-	A0A0H3NK31	-0.370922
NaN	24.5713	NaN	NaN	NaN	1	1	1	14.9	15.23	21.392	149440000	28	141	Chromosome:3254017-3254442	strand:+	A0A0H3NLW1	0.139716
NaN	NaN	24.1877	NaN	NaN	2	2	2	22.7	15.619	3.3448	72437000	6	141	Chromosome:3340280-3340705	strand:- exbD description:biopolymer transport ExbD protein	A0A0H3NM11	0.022695
26.65	NaN	26.2031	25.638	27.2036	9	9	9	83	15.608	19.58	1979900000	59	141	Chromosome:4631181-4631606	strand:+ nsrR description:nitric oxide sensitive transcriptional repressor	A0A0H3NIS0	0.0737589
34.5317	33.8294	34.4761	34.2913	34.1085	18	18	18	90.1	16.018	323.31	385200000000	1668	142	Chromosome:3534231-3534659	strand:- rplM description:50S ribosomal subunit protein L13	A0A0H3NGI3	-0.540141
NaN	NaN	NaN	NaN	22.2268	2	2	2	23.9	15.924	8.4639	38735000	6	142	Chromosome:4261087-4261515	strand:-	A0A0H3NUS1	-0.340141
32.6063	35.9106	33.818	33.7408	33.7244	10	10	10	69.7	14.875	199.95	291780000000	1072	142	Chromosome:4384436-4384864	strand:+ rplK description:50S ribosomal subunit protein L11	A0A0H3NNY9	-0.0612676
29.9966	29.5048	30.1275	30.29	31.1627	7	7	7	69.7	15.901	255.98	26451000000	485	142	Chromosome:676860-677288	strand:- ybdQ description:conserved hypothetical protein	A0A0H3N9C9	-0.000704225
25.9188	25.7121	25.5067	25.9864	NaN	4	4	4	30.3	15.477	7.5865	815500000	41	142	Chromosome:813535-813963	strand:+ tolR description:tolR protein	A0A0H3NJ54	0.138732
26.4956	26.8997	27.9313	27.2818	26.8091	6	6	6	35.7	15.102	132.71	2700600000	107	143	Chromosome:1601090-1601521	strand:- osmC description:osmotically inducible protein C	A0A0H3NLC3	-0.0776224
29.5656	28.2179	29.6928	30.0053	29.8934	9	9	9	91.6	15.521	263.16	14464000000	256	143	Chromosome:2657786-2658217	strand:- ndk description:nucleoside diphosphate kinase (ndk)	A0A0H3NG01	-0.0769231
29.1501	28.3448	29.8736	29.6392	29.2753	6	6	6	53.1	15.664	217.16	12441000000	364	143	Chromosome:3918199-3918630	strand:- yibN description:hypothetical secreted protein	A0A0H3NHD2	-0.0111888
30.0562	29.6563	30.3798	30.2654	30.186	13	13	13	94.4	15.714	288.87	19314000000	536	144	Chromosome:1702984-1703418	strand:+ ynaF description:conserved hypothetical protein	A0A0H3NBY3	0.113194
33.2755	33.0704	33.7404	34.3038	34.1861	16	16	16	72.2	14.966	144.18	242470000000	1420	144	Chromosome:3608848-3609282	strand:- rplO description:50S ribosomal subunit protein L15	A0A0H3NGQ1	-0.252083
29.0447	29.2701	28.7876	28.1502	27.9058	8	8	8	89.6	16.08	323.31	7390600000	432	144	Chromosome:3782177-3782611	strand:+ uspA description:universal stress protein A	A0A0H3NH59	-0.0534722
26.937	24.2867	26.9347	NaN	NaN	4	4	4	34	16.328	26.833	1090500000	76	144	Chromosome:4030691-4031125	strand:- hslS description:heat shock protein B	A0A0H3NHL8	-0.508333
25.6893	29.6746	26.8843	27.3008	26.6445	9	9	9	66.9	15.925	231.27	4704900000	109	145	Chromosome:4259649-4260086	strand:+ yihZ description:conserved hypothetical protein	A0A0H3NNN0	-0.142759
25.3221	25.8519	25.278	24.9211	NaN	3	3	3	42.1	16.325	100.82	549280000	58	145	Chromosome:4421536-4421973	strand:- yjaB description:hypothetical acetyltransferase	A0A0H3NKA0	-0.185517
NaN	28.003	NaN	NaN	NaN	4	4	4	32.4	15.296	27.745	305080000	22	145	Chromosome:600873-601310	strand:-	A0A0H3NA86	-0.0186207
27.3001	27.2439	26.022	27.3253	27.3102	5	5	5	43.8	16.703	29.165	2338800000	77	146	Chromosome:1476732-1477172	strand:+ slyA description:Transcriptional regulator slyA.	A0A0H3NCU0	-0.306164
NaN	NaN	23.8391	NaN	NaN	2	2	2	17.1	16.945	3.9012	125570000	2	146	Chromosome:3851226-3851666	strand:+ yiaC description:hypothetical acetyltransferase	A0A0H3NH93	-0.203425
27.211	28.8236	26.3667	26.9464	27.2963	7	7	7	58.5	16.681	88.196	2553400000	128	147	Chromosome:1326853-1327296	strand:+ yeaA description:conserved hypothetical protein	A0A0H3NAK9	-0.728571
NaN	NaN	NaN	NaN	24.0627	3	3	3	21.8	17.321	3.3804	1901900000	18	147	Chromosome:2018869-2019312	strand:+ fliJ description:flagellar biosynthesis protein	A0A0H3NCU9	-0.967347
NaN	NaN	NaN	25.376	25.7086	5	5	5	27.2	16.493	21.377	997480000	102	147	Chromosome:2436771-2437214	strand:- nuoA description:NADH dehydrogenase I chain A	A0A0H3NJP0	0.533333
25.3828	24.2474	25.6819	NaN	25.5466	4	4	4	53.7	16.099	13.943	684410000	95	147	Chromosome:2454403-2454846	strand:-	A0A0H3NDW7	0.0952381
26.2778	26.7244	25.323	25.965	26.0277	5	5	5	51	16.455	17.61	965090000	78	147	Chromosome:3066965-3067408	strand:+ invH description:outer membrane lipoprotein	E1WAE4	-0.490476
26.3961	24.4428	26.5098	26.4701	26.339	7	7	7	61.9	16.022	46.745	1429300000	161	147	Chromosome:3158623-3159066	strand:+ ygdK description:conserved hypothetical protein	A0A0H3NFK0	-0.112245
25.0862	NaN	NaN	NaN	NaN	2	2	2	12.2	16.688	3.5022	251910000	15	147	Chromosome:3458955-3459398	strand:- yhbP description:conserved hypothetical protein	A0A0H3NI65	-0.319048
27.8349	27.3503	27.7955	27.538	26.9507	4	4	4	46.9	15.751	89.136	3220300000	100	147	Chromosome:4105477-4105920	strand:- mioC description:MioC protein	A0A0H3NJH0	-0.0136054
24.7845	NaN	24.5685	24.6924	24.9327	5	5	5	43.5	16.562	32.909	460840000	82	147	Chromosome:4740451-4740894	strand:- holC description:DNA polymerase III, chi subunit	A0A0H3NW74	-0.312925
NaN	NaN	NaN	NaN	23.6927	2	2	2	21.6	16.37	5.5217	117770000	5	148	Chromosome:1122186-1122632	strand:- yccF description:hypothetical membrane protein	A0A0H3NBT6	0.786486
NaN	22.6332	NaN	NaN	NaN	2	2	2	15.5	17.472	4.0364	6694400	5	148	Chromosome:337307-337753	strand:+ sciX description:conserved hypothetical protein (SPI-6 associated)	A0A0H3ND73	-0.422973
23.7012	NaN	NaN	NaN	NaN	3	3	3	20.9	16.687	7.2634	65824000	17	148	Chromosome:4833234-4833680	strand:+ rimI description:ribosomal-protein-alanine acetyltransferase	A0A0H3NQ28	-0.0202703
NaN	29.4779	NaN	NaN	NaN	3	3	3	31.5	16.368	59.095	919330000	39	149	Chromosome:2352011-2352460	strand:- napB description:cytochrome c-type protein NapB precursor	A0A0H3NDH3	-0.41745
27.746	28.4305	26.8554	28.9858	29.1629	10	10	10	83.9	16.121	54.702	6337700000	284	149	Chromosome:2967727-2968176	strand:- ygaU description:conserved hypothetical protein	A0A0H3NF10	-0.481208
27.1354	26.0208	27.4097	27.0204	26.743	4	4	4	45.6	16.249	181.37	2325000000	114	149	Chromosome:3136539-3136988	strand:-	A0A0H3NH91	-0.218121
33.6701	33.3642	33.4679	33.3702	33.6389	18	18	18	81.9	15.784	323.31	235120000000	2907	149	Chromosome:4652084-4652533	strand:+ rplI description:50s ribosomal subunit protein L9	A0A0H3NPN3	0.0422819
27.5904	26.5826	27.1382	27.0761	27.0028	8	8	8	57	17.198	61.61	2423000000	141	149	Chromosome:468877-469326	strand:+ nrdR description:conserved hypothetical protein	A0A0H3NI74	-0.379866
25.5447	24.78	25.3485	25.2251	25.1405	4	4	4	38.3	16.093	115.78	684320000	99	149	Chromosome:57344-57793	strand:+ fkpB description:probable FkbB-type 16 kD peptidyl-prolyl cis-trans isomerase	A0A0H3NH14	-0.136242
25.2792	24.2069	25.0465	NaN	NaN	5	5	5	29.3	17.8	8.3272	403170000	21	150	Chromosome:1116763-1117215	strand:+ ycbG description:conserved hypothetical protein	A0A0H3NBT1	-0.758
29.2007	29.9788	28.1838	28.4088	28.3157	9	9	9	74	17.011	241.62	9217700000	375	150	Chromosome:755805-756257	strand:- fur description:ferric uptake regulation protein	A0A0H3NJ13	-0.565333
25.8034	25.7408	NaN	25.69	25.3538	5	5	5	50	16.892	28.256	458680000	42	150	Chromosome:872144-872596	strand:+ moaE description:molybdopterin converting factor, subunit 2	A0A0H3NEJ9	-0.398667
30.3767	29.3511	28.9359	28.6397	28.6751	9	9	9	58.9	17.516	283.85	12091000000	288	151	Chromosome:216394-216849	strand:- dksA description:dosage-dependent dnaK suppressor protein	A0A0H3N847	-0.878808
23.6457	NaN	NaN	24.2745	23.825	3	3	3	23.2	17.201	3.5191	65498000	8	151	Chromosome:2444860-2445315	strand:-	A0A0H3NFC5	-0.0536424
30.0493	28.2173	28.731	31.0065	30.9284	13	13	13	78.1	16.999	263.22	22173000000	537	151	Chromosome:266532-266987	strand:+ fabZ description:(3R)-hydroxymyristol acyl carrier protein dehydrase	A0A0H3N891	0.0602649
NaN	27.3298	NaN	NaN	NaN	6	6	6	45	16.872	14.479	307440000	25	151	Chromosome:2837046-2837501	strand:- yfjG description:conserved hypothetical protein	A0A0H3NGH0	0.0172185
24.2565	NaN	NaN	24.5848	NaN	2	2	2	33.1	17.172	10.126	266150000	21	151	Chromosome:3348632-3349087	strand:+	A0A0H3NG12	-0.383444
27.649	28.212	27.1327	27.0191	26.5579	5	5	5	69.5	16.036	109.57	2516900000	325	151	Chromosome:3946036-3946491	strand:+ dut description:deoxyuridine 5-triphosphate nucleotidohydrolase	A0A0H3NTS6	0.0880795
NaN	29.8824	NaN	24.628	25.7525	5	5	5	44.4	16.945	22.561	710460000	51	151	Chromosome:439691-440146	strand:+ yaiI description:conserved hypothetical protein	A0A0H3NDG8	-0.250993
NaN	25.7302	NaN	NaN	NaN	2	2	2	20.5	16.129	5.3337	78370000	16	151	Chromosome:4409058-4409513	strand:- zraP description:possible exported protein	A0A0H3NK96	-0.523179
27.2368	27.2101	27.9652	27.7075	27.1708	8	8	8	85.5	16.99	323.31	3470500000	290	152	Chromosome:1124846-1125304	strand:- mgsA description:methylglyoxal synthase	A0A0H3NFB5	0.00131579
NaN	NaN	NaN	NaN	24.6601	2	2	2	11.2	17.435	2.6392	166640000	79	152	Chromosome:139950-140408	strand:+ mraZ description:conserved hypothetical protein.	A0A0H3N919	-0.272368
29.5615	29.3453	29.7179	29.8883	29.3465	9	9	9	82.2	16.969	323.31	13780000000	450	152	Chromosome:362157-362615	strand:+ gpt description:xanthine-guanine phosphoribosyltransferase	A0A0H3N800	-0.0480263
NaN	NaN	NaN	NaN	24.0645	2	2	2	22.4	16.875	3.6806	226530000	10	152	Chromosome:4525672-4526130	strand:+ soxR description:SoxR protein	A0A0H3NVH4	-0.401316
26.0018	25.9959	26.7104	26.2892	25.8749	4	4	4	49.3	16.273	11.894	1333700000	40	152	Chromosome:4828111-4828569	strand:-	A0A0H3NJ89	0.0210526
25.4765	NaN	NaN	NaN	NaN	3	3	3	26.1	17.436	24.628	260620000	4	153	Chromosome:1279602-1280063	strand:- ymfB description:hypothetical mutT family protein	A0A0H3NKC9	-0.230065
25.758	29.035	26.7258	26.7407	NaN	3	3	3	28.1	18.01	8.3441	796330000	17	153	Chromosome:1867273-1867734	strand:- ycgN description:hypothetical protein	A0A0H3NHJ3	-0.608497
26.3216	26.6205	25.9167	26.7143	27.1708	5	5	5	52.3	16.895	45.547	1683100000	82	153	Chromosome:4620467-4620928	strand:+ yjeE description:conserved hypothetical protein	A0A0H3NPJ4	-0.160784
26.3731	26.1275	27.4062	26.0649	26.3389	7	7	7	49.7	17.086	14.75	1146600000	62	153	Chromosome:4724079-4724540	strand:- pyrI description:aspartate carbamoyltransferase regulatory subunit	A0A0H3NJ94	-0.209804
NaN	24.226	NaN	NaN	NaN	1	1	1	7.2	15.919	2.655	103360000	13	153	Chromosome:4822856-4823317	strand:- yjjA description:hypothetical secreted protein	A0A0H3NWE2	-0.0908497
NaN	25.1077	25.6932	NaN	NaN	3	3	3	20.1	17.46	3.2125	187880000	11	154	Chromosome:1378873-1379337	strand:+ nlpC description:hypothetical lipoprotein	A0A0H3NB17	-0.333117
25.5757	NaN	25.3462	25.5939	25.3489	5	5	5	56.8	17.551	76.97	700220000	58	155	Chromosome:1292369-1292836	strand:+	A0A0H3NFR9	-0.481935
27.2788	30.9354	28.1745	29.7555	30.1482	7	7	7	73.5	15.547	323.31	12115000000	349	155	Chromosome:1477220-1477687	strand:- slyB description:outer membrane lipoprotein SlyB precursor	A0A0H3NB31	0.103871
27.2166	24.8917	26.1281	25.7665	26.5993	7	7	7	58.1	17.102	44.396	1559400000	137	155	Chromosome:2020631-2021098	strand:+ fliL description:flagella biosynthesis protein	A0A0H3NE42	0.0587097
23.5336	27.008	24.1922	25.4629	24.2421	6	6	6	39.4	18.062	34.697	1088900000	50	155	Chromosome:2133120-2133587	strand:- gyrI description:hypothetical DNA gyrase inhibitory protein	A0A0H3NIJ8	-0.393548
25.4224	23.6407	25.5028	25.793	25.3558	7	7	7	47.7	17.691	117.75	704240000	104	155	Chromosome:2250946-2251413	strand:- yehS description:conserved hypothetical protein	A0A0H3NNF5	-0.210968
25.9304	28.5317	27.2282	27.5563	27.1381	6	6	6	42.6	17.51	69.857	1072100000	50	155	Chromosome:302862-303329	strand:- rnhA description:ribonuclease H	A0A0H3N8C8	-0.668387
NaN	25.1992	NaN	25.9378	NaN	2	2	2	16.8	17.056	4.8929	405530000	35	155	Chromosome:3525858-3526325	strand:- yhcH description:conserved hypothetical protein	A0A0H3NGH3	-0.0612903
NaN	NaN	NaN	NaN	24.7317	2	2	2	15.5	17.722	4.9059	26778000	4	155	Chromosome:3859989-3860456	strand:- yafP description:hypothetical acetyltransferase	A0A0H3NHA0	-0.15871
30.5577	29.7465	30.3358	29.8196	29.4428	6	6	6	64.5	17.245	323.31	17689000000	407	155	Chromosome:3917350-3917817	strand:- secB description:protein-export protein SecB	A0A0H3NTP1	-0.163871
25.9832	27.021	26.2577	26.3528	26.543	8	8	8	71	17.399	43.75	1564900000	51	155	Chromosome:703365-703832	strand:- ybeA description:conserved hypothetical protein	A0A0H3NAL7	-0.390323
NaN	28.6896	NaN	NaN	26.6103	7	7	7	76.9	17.17	100.28	700010000	65	156	Chromosome:1289191-1289661	strand:+ pagC description:outer membrane invasion protein (PagC)	A0A0H3NKE0	-0.395513
29.3761	29.8395	29.5567	29.3999	29.2429	11	11	11	78.2	17.609	248.18	12499000000	485	156	Chromosome:2603355-2603825	strand:+ bcp description:bacterioferritin comigratory protein	A0A0H3NEA9	-0.433333
25.2757	25.4412	24.5218	NaN	24.3576	4	4	4	52.6	17.065	52.753	192100000	38	156	Chromosome:3549448-3549918	strand:+ argR description:arginine repressor	A0A0H3NGJ3	0.0147436
30.1014	29.9864	29.4904	29.5696	30.1867	6	6	6	43.6	16.687	59.073	15683000000	286	156	Chromosome:3571515-3571985	strand:+ accB description:biotin carboxyl carrier protein	A0A0H3NMC0	0.0487179
34.0235	34.4654	34.9942	34.5794	34.5524	21	21	21	77.6	17.59	323.31	407170000000	2481	156	Chromosome:3623251-3623721	strand:- rpsG description:30S ribosomal subunit protein S7	A0A0H3NGS7	-0.486538
30.4148	28.4668	30.9405	30.4891	30.187	17	17	17	76.3	17.365	323.31	28041000000	801	156	Chromosome:4099847-4100317	strand:- atpF description:ATP synthase subunit B	A0A0H3NU77	-0.241026
29.5582	29.8099	29.6879	29.1611	28.9155	9	9	9	87.8	16.008	323.31	12104000000	838	156	Chromosome:470522-470992	strand:+ ribH description:6,7-dimethyl-8-ribityllumazine synthase (riboflavin synthase beta chain)	A0A0H3N8B1	0.321154
25.4905	NaN	NaN	25.4622	25.9302	5	5	5	34.6	18.316	22.195	575710000	43	156	Chromosome:526302-526772	strand:- ylaC description:hypothetical membrane protein	A0A0H3NIG2	0.0346154
24.6232	NaN	NaN	NaN	NaN	6	6	6	31.8	18.509	15.027	198080000	23	157	Chromosome:3682073-3682546	strand:+ greB description:transcription elongation factor GreB	A0A0H3NMK5	-0.703185
25.6564	26.2488	NaN	26.0647	25.3382	8	8	8	74.5	17.641	27.531	905660000	74	157	Chromosome:3910906-3911379	strand:+ yibK description:hypothetical RNA-methyltransferase	A0A0H3NMX4	-0.19172
24.1039	28.9502	23.3188	22.8787	23.8822	12	12	12	65.6	17.203	323.31	3105300000	129	157	Chromosome:4864327-4864800	strand:+ creA description:expressed protein of unknown function	A0A0H3NLG6	-0.0878981
NaN	NaN	23.6639	NaN	NaN	4	4	4	25.5	18.41	8.9499	127920000	2	157	Chromosome:715976-716449	strand:+ ybeL description:conserved hypothetical protein	A0A0H3NE67	-0.623567
25.9566	25.3474	25.7583	24.8782	25.0857	4	4	4	40.8	17.784	42.627	704580000	65	157	Chromosome:732177-732650	strand:- ybeY description:conserved hypothetical protein	A0A0H3N8Y7	-0.3
25.511	26.6721	27.342	26.4089	26.4197	4	4	4	31.2	17.727	5.3959	1640700000	47	157	Chromosome:901532-902005	strand:+	A0A0H3NJC2	-0.308917
30.4396	33.4132	30.8286	30.4283	30.7258	15	15	15	91.8	17.656	323.31	36508000000	860	158	Chromosome:3489346-3489822	strand:- greA description:transcription elongation factor	A0A0H3NM83	-0.396203
26.064	25.9499	25.0406	25.4233	26.8903	7	7	7	55.1	18.355	83.038	1807100000	41	158	Chromosome:3618856-3619332	strand:- bfr description:bacterioferritin	A0A0H3NIE9	-0.309494
24.7159	NaN	24.9117	24.9529	24.8864	3	3	3	41.8	17.072	102.2	310540000	65	158	Chromosome:857515-857991	strand:- ybhB description:conserved hypothetical protein	A0A0H3NJ87	-0.14557
NaN	25.348	NaN	NaN	NaN	3	3	3	25.9	17.692	4.4591	409660000	3	158	Chromosome:946820-947296	strand:+ ybjN description:conserved hypothetical protein	A0A0H3NJG6	0.158861
27.0963	27.282	27.3808	27.5336	26.3214	7	7	7	44.7	17.998	42.155	2498900000	92	159	Chromosome:100842-101321	strand:+ folA description:dihydrofolate reductase type I	A0A0H3NH47	-0.311321
NaN	NaN	NaN	25.0516	25.576	3	3	3	47.8	17.742	6.0625	314100000	15	159	Chromosome:213394-213873	strand:- folK description:2-amino-4-hydroxy-6-hydroxymethyldihydropteridine pyrophosphokinase	A0A0H3N989	-0.106289
27.5654	27.4143	26.9324	26.321	27.991	9	9	9	52.2	16.899	180.17	2871800000	170	159	Chromosome:3092827-3093306	strand:- ispF description:2-C-methyl-D-erythritol 2,4-cyclodiphosphate synthase	A0A0H3NR44	0.0880503
25.3612	NaN	26.4718	25.5771	25.3956	6	6	6	56	17.956	11.692	717100000	28	159	Chromosome:3941938-3942417	strand:+ coaD description:phosphopantetheine adenylyltransferase	A0A0H3NHG2	-0.0937107
NaN	27.6101	NaN	NaN	NaN	5	5	5	65.4	16.402	37.375	283060000	32	159	Chromosome:3982062-3982541	strand:- cigR description:hypothetical inner membrane protein	A0A0H3NHH2	-0.220126
26.9079	26.5419	27.1448	27.0091	26.5575	9	9	9	52.2	17.054	53.445	2116300000	212	159	Chromosome:554891-555370	strand:- ybaK description:conserved hypothetical protein	A0A0H3NDS2	-0.0622642
28.3216	NaN	28.0801	29.653	30.1904	6	6	6	25.6	18.232	37.282	8981200000	60	160	Chromosome:2837672-2838154	strand:+ smpB description:SsrA (tmRNA)-binding protein	A0A0H3NER3	-0.591875
28.3216	NaN	28.0801	29.653	30.1904	6	6	6	25.6	18.232	37.282	8981200000	60	160	Chromosome:2837672-2838154	strand:+ smpB description:SsrA (tmRNA)-binding protein	A0A0H3NER3	-0.591875
NaN	32.3614	24.096	26.5745	26.8859	16	16	16	60.9	18.234	77.545	7881100000	193	161	Chromosome:1345410-1345895	strand:+	A0A0H3NAY6	-0.762112
25.9417	25.6893	25.3367	26.3773	27.6085	4	4	4	32.9	17.291	23.125	1630200000	94	161	Chromosome:2495127-2495612	strand:- sixA description:phosphohistidine phosphatase	A0A0H3NDW5	0.231056
27.9345	34.846	29.9544	30.1687	30.253	13	13	13	59.6	17.905	323.31	52579000000	1518	161	Chromosome:264912-265397	strand:+ hlpA description:outer membrane protein OmpH precursor	A0A0H3N7T4	-0.556522
NaN	NaN	NaN	24.3763	NaN	3	3	3	31.1	17.735	9.1965	152930000	8	161	Chromosome:3859051-3859536	strand:-	A0A0H3NTI6	-0.073913
27.4573	27.5774	27.1106	27.2882	27.8065	6	6	6	48.4	17.374	44.944	3057700000	156	161	Chromosome:4319014-4319499	strand:- menG description:menaquinone biosynthesis protein	A0A0H3NV13	0.021118
NaN	21.5483	NaN	NaN	NaN	1	1	1	8.7	18.519	3.3263	54771000	26	161	Chromosome:760924-761409	strand:-	A0A0H3NAR1	-0.29441
24.3096	29.2176	25.9824	25.8697	23.517	10	10	10	74.5	17.443	87.196	1744800000	101	161	Chromosome:871419-871904	strand:+ moaC description:molybdenum cofactor biosynthesis protein C	A0A0H3NB06	-0.0198758
NaN	NaN	NaN	NaN	23.1461	2	2	2	16.7	18.05	4.7964	13463000	4	162	Chromosome:2473607-2474095	strand:- cvpA description:colicin V production protein (DedE protein)	A0A0H3NJT2	0.930247
NaN	26.4221	NaN	NaN	NaN	2	2	2	17.3	17.887	2.4973	49104000	4	162	Chromosome:3328515-3329003	strand:- hybE description:hydrogenase-2 component protein	A0A0H3NRV4	-0.0345679
25.2884	27.0998	24.2625	25.4512	25.3661	5	5	5	46.3	18.304	30.045	649860000	90	162	Chromosome:4204469-4204957	strand:- rfaH description:transcriptional activator	A0A0H3NJR3	-0.190741
NaN	27.1417	NaN	NaN	NaN	5	5	5	37.7	17.771	6.6128	124080000	18	162	Chromosome:4734974-4735462	strand:- ytgA description:exported protein	A0A0H3NL32	-0.323457
NaN	NaN	NaN	NaN	25.8452	3	3	3	30.7	18.063	3.9707	1242000000	10	163	Chromosome:137565-138056	strand:+ ilvH description:acetolactate synthase isozyme III small subunit	A0A0H3N7Y4	-0.0773006
27.2271	26.6008	27.706	27.6586	27.4498	4	4	4	26.4	17.914	23.152	2814000000	95	163	Chromosome:3507688-3508179	strand:+ ptsN description:nitrogen regulatory IIA protein	A0A0H3NI89	-0.104294
23.9415	27.2526	25.3938	23.9797	23.0474	8	8	8	53	18.218	50.899	1257400000	58	164	Chromosome:2357775-2358269	strand:+ eco description:Ecotin precursor.	A0A0H3NJI7	-0.256098
26.3801	26.7445	25.4166	26.8928	27.3939	6	6	6	40.9	19.524	43.424	1776000000	93	164	Chromosome:2444283-2444777	strand:- yfbU description:Hypothetical UPF0304 protein <ORFName>.	A0A0H3NNZ6	-0.541463
22.9745	25.4636	22.7365	22.1579	22.8342	1	1	1	13.4	17.486	4.2187	96797000	6	164	Chromosome:2562876-2563370	strand:- eutK description:ethanolamine utilization protein EutK	A0A0H3NE65	-0.0134146
27.33	26.6473	26.5629	26.8355	26.7286	5	5	5	53	17.39	108.37	2047000000	137	164	Chromosome:2680648-2681142	strand:- yfhP description:conserved hypothetical protein	A0A0H3NEE3	-0.227439
NaN	NaN	NaN	NaN	23.7036	1	1	1	9.8	17.619	3.8661	124100000	24	164	Chromosome:3328996-3329490	strand:- hybD description:hydrogenase-2 component protein	A0A0H3NHW1	0.32439
NaN	NaN	NaN	NaN	24.1898	1	1	1	6.1	18.504	2.2957	48374000	8	164	Chromosome:3336977-3337471	strand:- yqhA description:hypothetical membrane protein	A0A0H3NM07	0.728049
30.4557	32.3347	31.3623	30.9257	31.0973	12	12	12	65.2	18.14	318.3	57501000000	620	164	Chromosome:597956-598450	strand:- ppiB description:peptidyl-prolyl cis-trans isomerase B	A0A0H3NDV8	-0.321951
29.0166	27.8959	29.2742	28.5246	28.548	14	14	14	61.6	18.857	67.336	7942300000	253	164	Chromosome:993279-993773	strand:+ lrp description:leucine-responsive regulatory protein	A0A0H3NEX8	-0.404268
30.5258	29.6145	30.6525	30.1951	30.1557	8	8	8	66.1	19.279	323.31	22713000000	392	165	Chromosome:1986959-1987456	strand:+ ftn description:ferritin	A0A0H3NE04	-0.452121
NaN	23.5671	NaN	24.2214	24.4156	2	2	2	19.4	17.554	8.6811	189530000	41	165	Chromosome:2998576-2999073	strand:- ygaD description:conserved hypothetical protein	A0A0H3NL24	-0.0466667
24.6772	NaN	NaN	NaN	NaN	3	3	3	20	19.221	8.2561	156400000	17	165	Chromosome:3053474-3053971	strand:- sicA description:type III secretion-associated chaperone	A0A0H3NL58	-0.458182
33.1544	33.6666	33.4134	33.1558	33.2248	21	21	21	92.7	17.8	323.31	171730000000	1290	165	Chromosome:4385992-4386489	strand:+ rplJ description:50S ribosomal subunit protein L10	A0A0H3NV54	0.0333333
26.2496	NaN	25.1947	25.7257	26.748	6	6	6	60.6	18.719	55.962	987360000	32	165	Chromosome:4475990-4476487	strand:+ ubiC description:chorismate lyase	A0A0H3NP77	-0.11697
27.9532	28.3779	28.6046	28.5007	27.9857	6	6	6	72.3	18.602	197.62	6107100000	232	166	Chromosome:2433701-2434201	strand:- nuoE description:NADH dehydrogenase I chain E	A0A0H3NNY3	-0.411446
27.2667	27.176	27.7023	27.3928	27.5409	6	6	6	48.2	18.221	98.314	2974000000	188	166	Chromosome:3531464-3531964	strand:- sspB description:stringent starvation protein B	A0A0H3NSG3	-0.362048
NaN	26.7698	NaN	NaN	NaN	4	4	4	25.9	19.046	36.045	243090000	16	166	Chromosome:4292033-4292533	strand:+ cpxP description:extracytoplasmic stress protein for protein-mediated toxicities	A0A0H3NI70	-0.781325
26.4331	29.6166	27.8499	27.7138	27.8684	12	12	12	82	18.652	323.31	10584000000	273	167	Chromosome:1782683-1783186	strand:+ yciF description:conserved hypothetical protein	A0A0H3NLS8	-0.470659
28.9266	27.6594	28.886	28.595	28.7591	9	9	9	77.2	18.049	70.67	7101500000	254	167	Chromosome:1974221-1974724	strand:- cheW description:purine binding chemotaxis protein	A0A0H3NMF8	0.347305
28.1724	26.5689	25.9941	26.5878	27.5237	6	6	6	35.3	18.542	51.518	2577500000	70	167	Chromosome:3459740-3460243	strand:- yhbS description:hypothetical acetyltransferase	A0A0H3NM68	-0.057485
33.5418	33.9967	33.431	33.9591	33.9932	20	20	20	90.4	17.603	323.31	241550000000	1560	167	Chromosome:3609469-3609972	strand:- rpsE description:30S ribosomal subunit protein S5	A0A0H3NID8	-0.100599
25.5658	NaN	25.2964	26.1811	26.9326	5	5	5	25.7	18.329	9.9297	1291100000	33	167	Chromosome:4735569-4736072	strand:- yjgM description:hypothetical acetyltransferase	A0A0H3NJ24	-0.0257485
30.2989	29.5182	29.7424	29.7559	30.5511	18	18	18	91.6	18.717	323.31	19283000000	592	167	Chromosome:896748-897251	strand:- dps description:DNA protection during starvation protein	A0A0H3N9D6	-0.253293
31.3467	30.4629	31.8805	31.434	31.115	13	13	13	92.9	18.025	323.31	45294000000	1600	168	Chromosome:1732438-1732944	strand:+ tpx description:Probable thiol peroxidase	A0A0H3NBR4	0.160119
28.3573	29.4634	28.053	28.2757	27.4442	12	12	12	81.5	18.972	126.91	5857300000	301	168	Chromosome:1783260-1783766	strand:+ yciE description:conserved hypothetical protein	A0A0H3NDI2	-0.392857
NaN	25.7692	25.6262	24.7537	25.3374	4	4	4	33.3	18.65	43.416	374380000	19	168	Chromosome:3399077-3399583	strand:- mug description:G/U mismatch-specific DNA glycosylase	A0A0H3NI29	-0.116071
31.8935	32.2487	31.9315	31.1821	30.9185	15	15	15	89.3	18.247	323.31	56559000000	830	169	Chromosome:2544376-2544885	strand:+ crr description:pts system, glucose-specific IIA component	A0A0H3NE09	0.0514793
29.1606	28.9578	28.7709	28.8472	29.05	10	10	10	63.3	19.282	204.21	9457200000	248	169	Chromosome:3598418-3598927	strand:+ def description:polypeptide deformylase	A0A0H3NGN2	-0.269822
29.9945	31.1517	30.5983	30.598	30.654	12	12	12	54.4	19.021	323.31	25948000000	532	169	Chromosome:487285-487794	strand:+ yajQ description:conserved hypothetical protein	A0A0H3NIA9	-0.469822
26.7196	26.4548	28.0623	27.7188	27.3449	6	6	6	85.2	17.794	116.16	2907000000	195	169	Chromosome:596604-597113	strand:- purE description:phosphoribosylaminoimidazole carboxylase catalytic subunit	A0A0H3NA81	0.136686
27.4548	26.5816	27.3128	26.7601	27.3903	8	8	8	59.4	18.54	39.933	2360200000	111	170	Chromosome:870904-871416	strand:+ moaB description:molybdenum cofactor biosynthesis protein B	A0A0H3NJ96	-0.147647
25.8203	NaN	27.5793	27.5452	26.6577	2	2	2	13.5	19.188	45.738	2191300000	28	171	Chromosome:1635198-1635713	strand:+ yncA description:hypothetical acetyltransferase	A0A0H3NBH6	-0.181287
25.2123	26.0101	25.5169	25.5571	25.9166	6	6	6	44.4	19.98	66.283	1082100000	65	171	Chromosome:2677776-2678291	strand:- hscB description:Co-chaperone protein hscB	A0A0H3NPS2	-0.562573
29.4882	31.972	28.9956	29.7975	30.1106	9	9	9	71.9	19.308	272.89	19013000000	538	171	Chromosome:2988846-2989361	strand:- luxS description:S-ribosylhomocysteinase	A0A0H3NQU8	-0.274854
NaN	NaN	22.8488	NaN	NaN	1	1	1	7	20.057	2.844	48652000	4	171	Chromosome:3337751-3338266	strand:-	A0A0H3NFZ9	-0.263158
NaN	NaN	NaN	NaN	22.6189	2	2	2	8.2	18.776	6.7596	66647000	8	171	Chromosome:4223122-4223637	strand:- mobB description:molybdopterin-guanine dinucleotide biosynthesis protein B	A0A0H3NJS6	0.131579
26.335	32.7908	27.461	27.7814	27.354	12	12	12	63.2	19.213	196.83	11717000000	270	171	Chromosome:4231905-4232420	strand:+ yihI description:conserved hypothetical protein	A0A0H3NI13	-1.32807
25.8191	26.0877	25.7062	26.0765	26.3897	6	6	6	42.7	19.165	66.474	1034600000	84	171	Chromosome:4483092-4483607	strand:- zur description:zinc uptake regulation protein	A0A0H3NVF0	-0.192398
24.857	28.4198	24.7993	26.0366	25.6469	6	6	6	46.2	18.519	62.063	1087600000	73	171	Chromosome:4862038-4862553	strand:- yjjX description:conserved hypothetical protein	A0A0H3NQ55	-0.0912281
25.4428	31.4402	25.3943	28.9026	30.6828	12	12	12	68.4	18.494	323.31	15144000000	387	171	Chromosome:898795-899310	strand:+ ompX description:outer membrane protein x precursor	A0A0H3NEM7	-0.294152
26.0224	29.1264	27.2669	27.6937	27.7024	7	7	7	67.8	18.81	204.75	3066700000	146	171	Chromosome:961261-961776	strand:- ybjP description:probable lipoprotein	A0A0H3NJI3	-0.330994
30.3353	30.0953	29.9148	29.8033	29.7404	12	12	12	50.6	19.047	122.45	19192000000	490	172	Chromosome:1114230-1114748	strand:- fabA description:D-3-hydroxydecanoyl-(acyl carrier-protein)	A0A0H3NAD6	-0.0296512
25.323	24.7549	25.3461	25.9023	26.4916	5	5	5	43	18.506	25.728	1049600000	83	172	Chromosome:1314570-1315088	strand:- yeaK description:conserved hypothetical protein	A0A0H3NAJ8	0.126744
NaN	NaN	25.075	NaN	NaN	2	2	2	7	18.871	6.0617	164190000	11	172	Chromosome:3458457-3458975	strand:+ yhbO description:conserved hypothetical protein	A0A0H3NS87	-0.247093
27.7215	26.7948	26.1465	28.3351	28.4812	4	4	4	15	19.188	26.627	4228600000	225	173	Chromosome:1231415-1231936	strand:+ yceD description:conserved hypothetical protein	A0A0H3NAN0	-0.156069
24.1352	28.772	25.1128	24.3353	24.9997	8	8	8	54.9	19.063	61.564	1003300000	62	173	Chromosome:1286749-1287270	strand:- envE description:hypothetical lipoprotein	A0A0H3NAF5	-0.332948
NaN	31.3667	24.287	23.507	21.9604	9	9	9	81.5	17.737	323.31	4045900000	130	173	Chromosome:1472902-1473423	strand:+ sodCb description:copper-zinc superoxide dismutase	A0A0H3NB27	-0.15896
NaN	NaN	NaN	NaN	22.7038	2	2	2	11	18.791	2.7192	22437000	9	173	Chromosome:1950795-1951316	strand:- ruvC description:Crossover junction endodeoxyribonuclease ruvC	A0A0H3NMD3	0.0722543
NaN	NaN	NaN	NaN	24.309	2	2	2	24.9	19.629	7.6938	104930000	15	173	Chromosome:3226154-3226675	strand:+ fldB description:flavodoxin II	A0A0H3NFS2	-0.149711
26.0317	NaN	25.8342	26.43	26.7388	4	4	4	25.4	19.62	50.104	1165800000	67	173	Chromosome:3460237-3460761	strand:- yhbT description:conserved hypothetical protein	A0A0H3NGB6	-0.0849711
30.016	29.6656	29.7173	30.0407	29.9444	13	13	13	75.7	19.47	243.52	18536000000	444	173	Chromosome:3663746-3664267	strand:- aroK description:shikimate kinase I	A0A0H3NMJ5	-0.606358
29.9439	32.0697	30.5288	28.9567	28.2311	10	10	10	57.5	18.865	247.82	17246000000	586	174	Chromosome:816702-817226	strand:+ pal description:peptidoglycan-associated lipoprotein precursor	A0A0H3NED8	-0.425862
NaN	NaN	24.9939	24.8977	25.3586	4	4	4	18.9	18.911	7.3306	377180000	15	175	Chromosome:1549230-1549757	strand:- ydeJ description:conserved hypothetical protein	A0A0H3NBB8	-0.138286
NaN	NaN	25.9243	25.6356	NaN	2	2	2	13.7	18.593	8.4293	326500000	14	175	Chromosome:2968926-2969453	strand:+ ygaP description:conserved hypothetical protein	A0A0H3NQP3	0.164571
NaN	NaN	23.0812	NaN	NaN	2	2	2	14.9	19.07	3.3067	49964000	18	175	Chromosome:3070195-3070722	strand:+	A0A0H3NFA6	-0.0937143
NaN	25.6954	NaN	NaN	NaN	3	3	3	14.2	19.65	3.7195	120830000	10	176	Chromosome:217747-218277	strand:- ligT description:2-5 RNA ligase	A0A0H3N994	-0.223295
NaN	26.5218	NaN	NaN	NaN	2	2	2	22.2	18.678	11.276	111410000	7	176	Chromosome:2244813-2245343	strand:- stcA description:hypothetical fimbrial subunit protein	A0A0H3NDG4	-0.0193182
27.1019	27.2987	26.1066	26.238	25.8168	6	6	6	68.8	20.537	323.31	1894300000	152	176	Chromosome:2983697-2984227	strand:+ emrR description:hypothetical transcriptional regulator	A0A0H3NGT9	-0.635795
NaN	25.1925	NaN	NaN	NaN	3	3	3	18.8	20.806	4.9351	16488000	6	176	Chromosome:3183630-3184160	strand:- nudH description:RNA pyrophosphohydrolase	A0A0H3NFN8	-0.623864
28.1121	28.8977	27.2573	27.4837	27.551	7	7	7	79	18.985	111.9	4684000000	582	176	Chromosome:4321929-4322459	strand:- hslV description:heat shock protein	A0A0H3NNV1	-0.0130682
28.7122	28.8212	27.8024	28.3959	29.0343	9	9	9	59.7	19.074	210.9	7274400000	342	176	Chromosome:4497578-4498108	strand:+ ssb description:single-strand DNA-binding protein	A0A0H3NVG2	-0.833523
32.4977	32.5874	29.962	31.7766	31.5907	18	18	18	69.9	19.676	323.31	63591000000	1084	176	Chromosome:4675322-4675852	strand:- ppa description:inorganic pyrophosphatase	A0A0H3NKX3	-0.256818
29.0772	29.1472	29.2075	28.9709	28.4273	10	10	10	71	19.637	323.31	13998000000	464	176	Chromosome:756539-757069	strand:- fldA description:flavodoxin 1	A0A0H3NAQ7	-0.26875
33.7275	34.6138	34.1474	34.1479	33.9989	17	17	17	87	18.859	323.31	302500000000	2439	177	Chromosome:3610350-3610883	strand:- rplF description:50S ribosomal subunit protein L6	A0A0H3NMF0	-0.214689
26.4354	NaN	27.0881	26.8192	26.4988	3	3	3	31.6	19.646	45.266	1394100000	50	177	Chromosome:3732817-3733350	strand:- gntK description:hypothetical gluconokinase	A0A0H3NH21	-0.229379
29.9604	28.9504	29.902	30.4547	30.6143	9	9	9	76.8	19.412	263.73	20412000000	501	177	Chromosome:4099299-4099832	strand:- atpH description:ATP synthase delta subunit	A0A0H3NHR1	-0.0429379
NaN	NaN	NaN	NaN	23.3584	1	1	1	11.3	19.098	8.4001	36126000	6	177	Chromosome:604236-604769	strand:+ fimI description:major pilin protein	A0A0H3NA91	0.247458
28.7387	28.5484	28.8969	28.0661	28.0709	17	17	17	86.5	20.068	157.59	6220600000	267	178	Chromosome:200812-201348	strand:+ hpt description:hypoxanthine phosphoribosyltransferase	A0A0H3NCU6	-0.0758427
NaN	NaN	NaN	NaN	23.8065	3	3	3	37.4	18.835	10.123	191120000	9	179	Chromosome:1252079-1252618	strand:+ ycfJ description:hypothetical secreted protein	A0A0H3NC62	-0.342458
25.2252	NaN	NaN	26.0668	26.3937	2	2	2	6.7	20.605	5.1943	514680000	6	179	Chromosome:1657895-1658434	strand:- rimL description:ribosomal-protein-serine acetyltransferase	A0A0H3NGW4	-0.330168
34.158	32.9022	34.0857	34.2114	34.2947	21	21	21	86	20.317	323.31	310840000000	3052	179	Chromosome:3611642-3612181	strand:- rplE description:50S ribosomal subunit protein L5	A0A0H3NIE0	-0.293855
NaN	NaN	25.2491	25.1865	24.7538	5	5	5	33.5	20.158	76.522	630480000	68	179	Chromosome:4436182-4436721	strand:+	A0A0H3NKA8	-0.568156
NaN	NaN	NaN	23.6588	NaN	4	4	4	22.3	19.522	3.591	159620000	20	179	Chromosome:468186-468725	strand:- yajI description:hypothetical lipoprotein	A0A0H3N8V5	-0.156983
24.4054	NaN	23.972	NaN	27.2132	5	5	5	30.7	19.506	23.66	621700000	31	179	Chromosome:4824115-4824654	strand:- dnaT description:primosomal protein I	A0A0H3NJ85	-0.115642
27.558	28.4381	28.424	28.0159	27.7592	8	8	8	66.7	21.077	46.124	4193900000	176	180	Chromosome:1249799-1250341	strand:+ ycfP description:conserved hypothetical protein	A0A0H3NAP8	-0.517778
30.7295	32.045	30.934	30.7072	30.6913	13	13	13	65.6	20.594	323.31	37014000000	847	180	Chromosome:1370987-1371529	strand:+ infC description:translation initiation factor IF-3	A0A0H3NKP0	-0.672778
NaN	26.379	NaN	NaN	25.4192	3	3	3	18.3	19.735	5.6284	321050000	8	180	Chromosome:1562009-1562551	strand:-	A0A0H3ND24	-0.352222
28.6362	25.8786	27.9037	28.0974	27.8379	7	7	7	41.7	20.52	37.425	4605400000	169	180	Chromosome:2428079-2428621	strand:- nuoI description:NADH dehydrogenase I chain I	A0A0H3NFA9	-0.316667
25.0421	28.3935	25.6168	26.6869	30.7548	7	7	7	46.7	18.231	237.5	7493000000	176	180	Chromosome:603618-604160	strand:+ fimA description:type-1 fimbrial protein, a chain precursor	A0A0H3NIM5	0.105
27.5887	33.2952	30.2481	30.0169	29.647	16	16	16	85	20.149	323.31	26598000000	789	180	Chromosome:758602-759144	strand:+ seqA description:seqA protein	A0A0H3N9J8	-0.366667
25.512	NaN	NaN	NaN	NaN	3	3	3	19.3	20.835	6.6804	353850000	12	181	Chromosome:280687-281232	strand:+ yaeQ description:conserved hypothetical protein	A0A0H3N9E6	-0.345304
25.3644	26.326	25.3642	26.496	26.9145	7	7	7	65.7	20.518	58.714	1207900000	79	181	Chromosome:3138730-3139275	strand:- syd description:syd protein	A0A0H3NFI8	-0.219337
26.3014	25.9448	25.518	26.3504	26.0802	9	9	9	51.4	21.006	30.965	1121000000	77	181	Chromosome:4216681-4217226	strand:+ hemG description:protoporphyrinogen oxidase	A0A0H3NUM4	-0.477348
30.633	31.4353	29.8645	30.0291	30.2555	15	15	15	86.2	20.545	255.91	23347000000	683	181	Chromosome:4383733-4384278	strand:+ nusG description:transcription antitermination protein	A0A0H3NIB2	-0.39116
NaN	NaN	24.97	25.2146	24.9765	4	4	4	28.2	19.803	10.11	426010000	48	181	Chromosome:440331-440876	strand:+ aroL description:shikimate kinase II	A0A0H3N8Q0	-0.0701657
27.7274	26.7266	26.8178	27.6834	27.1526	11	11	11	51.9	20.632	39.634	2973500000	165	181	Chromosome:4615378-4615923	strand:+ orn description:oligoribonuclease	A0A0H3NJ10	-0.29116
27.3375	29.7269	28.0434	28.0044	27.9525	14	14	14	86.8	20.468	272.74	6389500000	294	182	Chromosome:2827261-2827809	strand:- rimM description:16S rRNA processing protein rimM. Probable 16S rRNA processing protein rimM.	A0A0H3NQ63	-0.208791
NaN	NaN	24.9389	24.9144	24.7904	3	3	3	30.2	20.018	47.196	287010000	12	182	Chromosome:4154655-4155203	strand:+ rffC description:lipopolysaccharide biosynthesis protein	A0A0H3NNE2	-0.12967
26.2843	25.6725	26.2159	26.6076	26.2805	10	10	10	72	19.601	51.419	1242100000	59	182	Chromosome:4202307-4202855	strand:+ tatB description:sec-independent protein translocase protein	A0A0H3NNI7	-0.384066
28.2836	28.1945	28.2997	28.1886	28.2355	10	10	10	60.7	20.128	88.977	5080000000	265	183	Chromosome:1331793-1332344	strand:+ ydjA description:hypothetical nitroreductase	A0A0H3NAL3	-0.112022
26.5374	28.5958	27.1319	27.0056	NaN	4	4	4	31.7	20.423	7.947	2884000000	47	183	Chromosome:1377496-1378047	strand:+ btuE description:hypothetical glutathione peroxidase/vitamin B12 transport periplasmic protein BtuE	A0A0H3NAS5	-0.189071
25.1404	NaN	NaN	24.0235	24.7635	5	5	5	25.7	21.688	22.021	298860000	23	183	Chromosome:2001705-2002256	strand:- fliZ description:FliZ protein	A0A0H3NCH8	-0.648087
27.6093	27.5724	NaN	26.4863	22.9196	8	8	8	62.3	20.663	157.45	1916300000	86	183	Chromosome:2172833-2173384	strand:- rfbC description:dTDP-4-dehydrorhamnose 3,5-epimerase	A0A0H3NEP5	-0.203825
26.0317	NaN	24.7795	26.363	26.3561	4	4	4	31.1	19.904	16.934	1174300000	47	183	Chromosome:2456735-2457286	strand:- yfcE description:conserved hypothetical protein	A0A0H3NDS5	0.0628415
NaN	NaN	NaN	NaN	24.7891	5	5	5	26.2	21.177	10.734	333820000	7	183	Chromosome:2494476-2495027	strand:+ yfcN description:conserved hypothetical protein	A0A0H3NFH7	-0.507104
NaN	NaN	NaN	25.2847	26.0752	4	4	4	29	20.288	9.772	349690000	20	183	Chromosome:2711709-2712260	strand:- yfhC description:conserved hypothetical protein	A0A0H3NED6	-0.0945355
28.2671	26.9677	27.9156	28.1716	28.137	9	9	9	54.6	19.826	30.068	4110300000	90	183	Chromosome:3499017-3499568	strand:- yrbD description:possible exported protein	A0A0H3NSD0	-0.155738
28.0802	28.1139	28.097	28.2848	28.2637	10	10	10	57.4	21.392	63.676	5476700000	243	183	Chromosome:4701762-4702313	strand:- yjgA description:conserved hypothetical protein	A0A0H3NIZ4	-0.879781
28.9813	28.6634	29.0811	29.3648	28.6301	9	9	9	54.1	19.985	263.75	8839200000	312	183	Chromosome:539730-540281	strand:+ apt description:adenine phosphoribosyltransferase	A0A0H3NA44	0.0415301
26.3922	24.8886	26.5654	26.1643	26.7898	5	5	5	30.4	20.716	14.782	1569100000	115	184	Chromosome:1182989-1183543	strand:+ ycdY description:conserved hypothetical protein	A0A0H3NBZ6	-0.113587
26.6912	27.17	26.7235	26.7054	27.4696	5	5	5	46.7	20.906	52.896	1840000000	67	184	Chromosome:2456124-2456678	strand:-	A0A0H3NFD4	-0.452717
26.864	31.0737	28.483	28.4474	28.0592	9	9	9	54.9	20.059	323.31	12459000000	284	184	Chromosome:3504493-3505047	strand:+ yhbN description:conserved hypothetical protein	A0A0H3NGF7	-0.4375
25.975	26.2605	24.4887	25.8393	26.1997	9	9	9	61.4	19.997	30.447	997870000	68	184	Chromosome:3593964-3594518	strand:+ yrdA description:hypothetical transferase	A0A0H3NGM6	-0.075
25.4699	NaN	27.8227	26.3604	26.627	3	3	3	19.6	21.923	7.2671	1415100000	35	184	Chromosome:3933080-3933634	strand:- rfaY description:lipopolysaccharide core biosynthesis protein	A0A0H3NTQ8	-0.614674
30.1236	34.8195	30.5861	30.5446	30.6325	14	14	14	69.2	20.555	323.31	65883000000	777	185	Chromosome:257144-257701	strand:+ frr description:Ribosome recycling factor	A0A0H3N9C5	-0.501622
29.4397	30.4214	30.5975	30.2283	29.9321	9	9	9	80	19.687	323.31	17296000000	613	185	Chromosome:3768984-3769541	strand:+	A0A0H3NIT6	-0.182703
NaN	NaN	NaN	NaN	24.2432	3	3	3	19.5	20.577	5.345	96592000	8	185	Chromosome:4663081-4663638	strand:- ytfJ description:hypothetical exported protein	A0A0H3NJ52	-0.215135
NaN	26.2103	NaN	25.6174	NaN	4	4	4	27	19.72	12.549	143560000	21	185	pSLT_SL1344:88293-88850	strand:+ rcK description:resistance to complement killing	A0A0H3NXI8	-0.0821622
26.7571	25.7375	27.2087	27.1933	27.2232	6	6	6	40.9	20.62	73.135	2155600000	135	186	Chromosome:1205807-1206367	strand:- yceB description:conserved hypothetical protein	A0A0H3NFJ2	-0.144624
26.6484	26.5312	26.9254	26.9629	27.5047	5	5	5	37.1	22.052	63.646	2226700000	74	186	Chromosome:1537564-1538124	strand:- speG description:spermidine N1-acetyltransferase	A0A0H3ND10	-0.47957
25.3555	26.8086	29.1421	28.8867	28.7629	6	6	6	45.5	20.605	135.2	5789800000	97	187	Chromosome:1113144-1113707	strand:+ ymbA description:hypothetical lipoprotein	A0A0H3N9Z1	-0.142781
26.1874	26.3457	26.6193	26.5028	26.9069	7	7	7	50.8	21.641	86.533	1655700000	46	187	Chromosome:1709695-1710258	strand:- ydaL description:conserved hypothetical protein	A0A0H3NLK8	-0.596257
25.3453	25.3392	26.3426	26.6043	26.4965	6	6	6	49.7	20.681	48.193	1209100000	82	187	Chromosome:3278805-3279368	strand:+ yqgE description:conserved hypothetical protein	A0A0H3NFV4	-0.0294118
25.857	26.867	26.4657	26.4701	25.9393	9	9	9	60.4	21.241	17.784	1246100000	29	187	Chromosome:3670820-3671383	strand:- nudE description:hypothetical NUDIX hydrolase	A0A0H3NT07	-0.193048
32.0885	31.0016	31.6923	31.5235	31.2999	18	18	18	95.2	20.747	323.31	51847000000	1032	187	Chromosome:669937-670500	strand:+ ahpC description:alkyl hydroperoxide reductase c22 protein	A0A0H3NE21	-0.279144
NaN	28.7312	NaN	NaN	26.2536	6	6	6	48.9	19.613	47.023	718160000	41	188	Chromosome:2399492-2400058	strand:- yfaZ description:conserved hypothetical protein	A0A0H3NDS3	-0.0553191
25.9859	26.9547	27.3621	27.8502	27.957	5	5	5	34.6	20.92	36.387	4196700000	124	188	Chromosome:288235-288801	strand:+ yaeD description:conserved hypothetical protein	A0A0H3NHM9	-0.167021
25.9112	25.5494	26.9472	26.9264	27.0563	7	7	7	71.3	20.721	139.3	1710600000	94	188	Chromosome:2991566-2992132	strand:- yqaB description:conserved hypothetical protein	A0A0H3NL20	0.0734043
26.6832	26.7104	27.515	27.5548	27.3205	4	4	4	16.5	21.096	142.93	2494100000	251	188	Chromosome:3282370-3282936	strand:+ yggT description:integral membrane protein	A0A0H3NFW0	1.2133
26.4592	26.6862	26.2457	26.788	26.7236	3	3	3	20.2	20.097	30.199	1450800000	100	188	Chromosome:3503386-3503952	strand:+ yrbI description:conserved hypothetical protein	A0A0H3NSD6	0.210106
NaN	NaN	23.8246	NaN	NaN	1	1	1	10.1	20.364	2.558	89521000	4	188	Chromosome:4274279-4274845	strand:+	A0A0H3NI53	-0.0569149
NaN	25.6244	NaN	NaN	NaN	4	4	4	34	20.952	3.9916	96217000	9	188	Chromosome:4538944-4539510	strand:+ nrfB description:penta-heme cytochrome c , subunit of nitrite reductase complex	A0A0H3NII7	-0.577128
31.0256	30.639	32.1713	31.6939	31.3521	6	6	6	27.1	20.623	123.61	53546000000	430	188	Chromosome:4600191-4600757	strand:+ efp description:elongation factor P	A0A0H3NPH5	-0.248404
NaN	22.4938	NaN	NaN	NaN	1	1	1	4.8	19.933	2.9849	402470000	33	188	Chromosome:9376-9942	strand:- yaaH description:conserved hypothetical protein	A0A0H3NGX4	0.898404
24.7974	NaN	NaN	NaN	NaN	4	4	4	22.8	21.453	8.6082	262940000	17	189	Chromosome:1959358-1959927	strand:- yecM description:conserved hypothetical protein	A0A0H3NME4	-0.331217
NaN	NaN	NaN	24.7585	24.7893	4	4	4	29.1	20.691	5.8258	212760000	29	189	Chromosome:2464298-2464867	strand:- ubiX description:hypothetical decarboxylase	A0A0H3NFE4	0.267725
25.7289	27.8913	26.3641	26.2205	26.0305	5	5	5	41.3	19.477	103.62	1559900000	133	189	Chromosome:522843-523412	strand:+ ybaY description:conserved hypothetical lipoprotein	A0A0H3NIF8	0.138095
27.7724	27.1003	28.0318	27.5628	27.4035	5	5	5	34.2	21.386	141.98	3503400000	185	190	Chromosome:2308440-2309012	strand:+ yeiP description:elongation factor p-like protein	A0A0H3NDD3	-0.353684
27.198	26.2967	27.7265	27.3081	26.6856	10	10	10	73.7	20.364	135.76	2676300000	131	190	Chromosome:3595571-3596143	strand:- yrdC description:conserved hypothetical protein	A0A0H3NSP6	0.0747368
22.9968	34.721	29.9124	29.9719	28.6189	13	13	13	77.9	20.332	323.31	48119000000	627	190	Chromosome:3642705-3643277	strand:- ppiA description:peptidyl-prolyl cis-trans isomerase	A0A0H3NGU9	-0.107368
NaN	27.7593	25.0095	25.0473	26.4161	8	8	8	50.5	22.199	62.685	645690000	44	190	Chromosome:691643-692215	strand:+ pagP description:antimicrobial peptide resistance and lipid A acylation protein	A0A0H3NE43	-0.298421
NaN	31.0147	NaN	NaN	26.4593	12	12	12	70.2	21.022	155.38	2817000000	128	191	Chromosome:1201001-1201576	strand:- yceI description:Hypothetical UPF0312 protein <ORFName> precursor.	A0A0H3NC14	-0.417277
NaN	27.0241	NaN	NaN	NaN	5	5	5	41.9	21.278	18.304	169630000	16	191	Chromosome:1665909-1666484	strand:-	A0A0H3NGX5	-0.125654
24.5067	27.5539	25.4641	NaN	NaN	5	5	5	50.8	20.54	48.263	709280000	66	191	Chromosome:2556338-2556913	strand:- yfeY description:hypothetical outer membrane lipoprotein	A0A0H3NFM6	-0.182723
NaN	NaN	NaN	NaN	22.1497	2	2	2	18.3	21.81	2.5053	48449000	3	191	Chromosome:2584805-2585380	strand:- yffH description:conserved hypothetical protein	A0A0H3NPG7	-0.278534
25.5342	25.3788	24.8746	25.6599	25.5936	5	5	5	33	21.711	16.325	664250000	82	191	Chromosome:2779841-2780416	strand:- rpoE description:RNA polymerase sigma-E factor (sigma-24)	A0A0H3NGB5	-0.268063
24.9035	24.9179	26.1615	25.0406	24.9911	3	3	3	19.4	20.556	7.7631	691100000	48	191	Chromosome:2886920-2887495	strand:+ cI description:bacteriophage repressor protein cI	A0A0H3NQD1	-0.0188482
27.778	30.3937	27.8511	27.8194	27.923	12	12	12	67.5	20.097	190.43	5974500000	228	191	Chromosome:3457049-3457624	strand:+ yraP description:hypothetical protein	A0A0H3NM65	-0.0240838
25.109	NaN	25.9449	25.7998	25.7299	4	4	4	28.3	21.566	82.878	599320000	27	191	Chromosome:3503949-3504524	strand:+ yrbK description:lipopolysaccharide transport protein	A0A0H3NI85	-0.289529
29.8946	29.1634	29.9639	30.1714	30.134	8	8	8	67.5	20.937	267.3	17235000000	349	191	Chromosome:3690960-3691535	strand:+ yhgI description:conserved hypothetical protein	A0A0H3NIM4	-0.256545
25.825	NaN	25.9873	25.7464	25.7556	7	7	7	51.8	21.832	16.546	1026000000	43	191	Chromosome:4587351-4587926	strand:- yjdC description:hypothetical transcriptional regulator	A0A0H3NKP1	-0.274869
NaN	21.5232	NaN	NaN	NaN	1	1	1	4.7	20.659	2.3852	23302000	5	192	Chromosome:1490622-1491200	strand:- rnfB description:Electron transport complex protein rnfB	A0A0H3NL31	0.151042
NaN	24.5548	NaN	NaN	NaN	3	3	3	24	21.32	2.7543	29495000	7	192	Chromosome:2135797-2136375	strand:- phsB description:thiosulfate reductase electron transport protein PhsB	A0A0H3NEL8	-0.341667
25.6165	NaN	26.1678	26.3945	25.879	7	7	7	52.1	21.256	138.2	1129300000	130	192	Chromosome:3241702-3242280	strand:- ygfB description:conserved hypothetical protein	A0A0H3NHM1	-0.355208
29.2412	27.9136	28.9073	28.7756	28.7633	14	14	14	84.4	20.896	323.31	7953700000	302	192	Chromosome:354759-355337	strand:+ gmhA description:Phosphoheptose isomerase	A0A0H3N9K7	-0.0854167
31.4976	30.2204	30.0621	30.2995	30.5021	15	15	15	97.4	21.336	323.31	28308000000	751	193	Chromosome:1466265-1466846	strand:- sodB description:superoxide dismutase	A0A0H3NGB7	-0.150259
NaN	26.3329	NaN	NaN	NaN	5	5	5	37.8	20.963	8.2424	113180000	15	193	Chromosome:1874677-1875258	strand:- yeaY description:inner or outer membrane protein	A0A0H3NDP2	-0.0450777
26.895	27.0574	27.7439	28.1053	28.4126	6	6	6	41.5	21.236	73.978	4037200000	99	193	Chromosome:2204602-2205183	strand:- dcd description:deoxycytidine triphosphate deaminase	A0A0H3NIS8	-0.172539
26.5904	25.5749	26.6544	26.3678	26.5861	6	6	6	33.7	21.374	49.254	1529800000	122	193	Chromosome:2878212-2878793	strand:-	A0A0H3NKU5	-0.42487
24.9534	25.2679	24.9425	25.4308	24.5309	5	5	5	36.3	21.785	30.034	456980000	50	193	Chromosome:3363614-3364195	strand:+ mdaB description:hypothetical oxidoreductase	A0A0H3NG24	-0.289119
NaN	NaN	NaN	21.4138	NaN	1	1	1	14	21.608	20.432	24067000	13	193	Chromosome:3366586-3367167	strand:- yqiA description:conserved hypothetical protein	A0A0H3NG26	-0.0626943
23.4602	NaN	NaN	NaN	NaN	2	2	2	16.1	21.917	4.7379	36526000	12	193	Chromosome:637634-638215	strand:- ramR description:Regulation of MDR efflux	A0A0H3NIP8	-0.23886
NaN	NaN	NaN	NaN	24.7921	2	2	2	12.9	22.607	2.4739	246010000	3	194	Chromosome:1208648-1209232	strand:+ rimJ description:ribosomal-protein-alanine acetyltransferase	A0A0H3NC22	-0.412887
27.0242	26.0715	26.5309	26.5301	26.6859	9	9	9	35.1	21.492	23.428	1736200000	172	194	Chromosome:1230633-1231217	strand:- maf-a description:conserved hypothetical protein	A0A0H3NFL5	-0.17732
28.5615	27.9878	27.6626	28.7481	29.0006	9	9	9	58.8	21.178	67.55	6339500000	150	194	Chromosome:1837970-1838554	strand:+ pth description:Peptidyl-tRNA hydrolase	A0A0H3NDL7	-0.190722
28.4042	30.3016	29.3656	28.93	29.2438	9	9	9	63.9	21.032	323.31	15250000000	337	194	Chromosome:1901554-1902138	strand:- yebR description:conserved hypothetical protein	A0A0H3NHN9	0.247938
26.6469	28.1393	27.1395	27.1057	27.0965	9	9	9	77.8	20.835	138.81	2098600000	179	194	Chromosome:4078416-4079000	strand:+ yieF description:conserved hypothetical protein	A0A0H3NJD7	0.00103093
NaN	24.8117	NaN	NaN	NaN	1	1	1	9.3	20.439	2.0133	17110000	3	194	Chromosome:769105-769689	strand:- kdpC description:potassium-transporting ATPase C chain	A0A0H3NAR4	0.160309
25.8332	NaN	26.3783	26.6433	25.7645	4	4	4	42.6	22.177	3.1371	1103300000	19	195	Chromosome:4601237-4601824	strand:- ecnR description:transcriptional regulatory protein	A0A0H3NKQ6	-0.141026
25.3961	NaN	NaN	NaN	NaN	2	2	2	14.3	21.696	6.0955	168880000	11	196	Chromosome:1724186-1724776	strand:-	A0A0H3NC03	-0.254592
28.0104	26.565	28.6854	28.0149	28.5581	6	6	6	40.8	21.635	129.31	5154600000	192	196	Chromosome:1760962-1761552	strand:+ ribA description:GTP cyclohydrolase II	A0A0H3NH82	-0.105612
26.4606	26.8416	27.002	26.4868	26.4303	5	5	5	27.6	21.725	21.82	1482900000	87	196	Chromosome:1771980-1772570	strand:+ btuR description:COB(I) alamin adenosyltransferase	A0A0H3NLR7	-0.296939
30.0255	29.9544	28.9616	29.146	28.9376	14	14	14	86.7	21.841	204.62	12813000000	435	196	Chromosome:2832775-2833365	strand:- grpE description:heat shock protein GrpE (heat shock protein b25.3) (hsp24)	A0A0H3NGG5	-0.425
NaN	NaN	NaN	25.3857	NaN	3	3	3	25.5	21.109	34.362	446070000	26	196	Chromosome:3456449-3457039	strand:+ yraO description:probable phosphoheptose isomerase	A0A0H3NGA8	0.0811224
29.8754	29.386	28.9173	29.0439	29.2861	5	5	5	56.6	20.788	151.04	12050000000	656	196	Chromosome:3627797-3628387	strand:- slyD description:FKBP-type peptidyl-prolyl cis-trans isomerase	A0A0H3NGU2	-0.379592
NaN	NaN	26.804	NaN	NaN	3	3	3	22.4	20.79	3.999	357560000	3	196	Chromosome:4011866-4012456	strand:- uhpA description:two-component system response regulator protein	A0A0H3NHK6	0.221429
27.1554	26.0722	26.4198	27.1047	26.8186	6	6	6	36.2	22.704	85.494	2098100000	86	196	Chromosome:4407263-4407853	strand:+ yjaG description:conserved hypothetical protein	A0A0H3NP10	-0.302551
NaN	NaN	25.5943	25.3815	25.0463	5	5	5	31.1	20.767	16.532	482250000	47	196	Chromosome:485713-486303	strand:- thiJ description:4-methyl-5(b-hydroxyethyl)-thiazole monophosphate biosynthesis (ThiJ) protein	A0A0H3NDM2	0.340306
26.6705	28.3654	NaN	26.968	27.079	9	9	9	45.9	21.457	54.551	1563500000	90	196	Chromosome:707930-708520	strand:- rlpB description:rare lipoprotein B precursor	A0A0H3N8W7	-0.170918
27.3712	26.4376	27.542	27.4412	27.5914	8	8	8	62.8	21.363	139.86	2890700000	194	196	Chromosome:8729-9319	strand:+ mog description:molybdopterin biosynthesis Mog protein	A0A0H3N7H3	-0.0831633
24.7154	NaN	NaN	NaN	24.2507	4	4	4	21.3	21.835	6.6883	370050000	17	197	Chromosome:2151773-2152366	strand:+ hisH description:Imidazole glycerol phosphate synthase subunit hisH	A0A0H3ND14	-0.00812183
26.823	27.4972	26.6718	26.177	26.5755	6	6	6	41.1	21.033	200.32	1639000000	159	197	Chromosome:3283231-3283824	strand:+ yggV description:HAM1 protein homolog.	A0A0H3NFV9	-0.144162
25.3841	NaN	25.9629	27.0033	26.9318	6	6	6	18.3	21.416	20.544	2570800000	30	197	Chromosome:3562726-3563319	strand:- maf-b description:conserved hypothetical protein	A0A0H3NSL3	-0.123858
28.1655	28.497	28.7162	27.9412	27.7822	9	9	9	58.1	20.867	113.01	5558700000	224	198	Chromosome:1161545-1162141	strand:- wrbA description:trp repressor binding protein	A0A0H3NK11	-0.0944444
27.3718	NaN	26.0311	26.4744	26.3033	5	5	5	23.7	22.144	36.205	1141600000	57	198	Chromosome:1655215-1655811	strand:- tehB description:tellurite resistance protein TehB	A0A0H3NLG0	-0.288384
24.6641	NaN	NaN	25.091	NaN	6	6	6	33.8	21.507	7.5159	454850000	7	198	Chromosome:268924-269520	strand:+ rnhB description:ribonuclease HII	A0A0H3N7T6	0.0893939
25.5988	27.0551	27.1689	27.0037	27.0876	7	7	7	34.8	21.888	21.288	1613000000	60	198	Chromosome:3761669-3762265	strand:+ rsmD description:conserved hypothetical protein	A0A0H3NMQ4	-0.311616
26.8855	25.2317	26.161	26.486	26.3036	5	5	5	28.8	22.864	78.595	1723600000	93	198	Chromosome:3946599-3947195	strand:+ slmA description:hypothetical TetR-family transcriptional regulator	A0A0H3NJ46	-0.333333
23.2865	27.5111	24.5766	25.8029	24.8424	9	9	9	43.4	21.706	47.905	1021500000	75	198	Chromosome:4312583-4313179	strand:- yiiQ description:conserved hypothetical protein	A0A0H3NNU1	-0.239394
NaN	NaN	NaN	25.9193	NaN	1	1	1	6.5	22.248	36.836	259480000	6	199	Chromosome:1470934-1471533	strand:- ydhM description:hypothetical TetR-family transcriptional regulator	A0A0H3NBA0	-0.329648
24.629	NaN	NaN	24.8874	NaN	5	5	5	28.1	22.697	11.628	374630000	23	199	Chromosome:2441019-2441618	strand:+	A0A0H3NDR1	-0.248241
26.8036	26.5751	27.1178	26.8087	27.0438	6	6	6	35.7	22.207	38.319	2029100000	114	199	Chromosome:4230690-4231289	strand:- engB description:ATP/GTP-binding protein	A0A0H3NNK6	-0.349749
26.6333	26.2812	27.2906	27.7337	27.4051	8	8	8	40.7	22.722	17.94	2898400000	113	199	Chromosome:4258187-4258786	strand:+ yihX description:hypothetical haloacid dehalogenase-like hydrolase	A0A0H3NJW2	-0.123116
28.3415	29.8542	28.4065	28.0668	29.0616	13	13	13	59.5	22.397	183.5	8707300000	285	200	Chromosome:2722544-2723146	strand:- rnc description:Ribonuclease III	A0A0H3NPW4	-0.421
32.103	31.6465	32.3501	31.9637	31.6594	23	23	23	97	22.317	323.31	73645000000	1084	200	Chromosome:457559-458161	strand:- tsaA description:alkyl hydroperoxide reductase	A0A0H3NDI1	-0.2215
NaN	NaN	NaN	26.1559	25.9336	3	3	3	21.5	22.97	3.7887	562690000	22	200	Chromosome:4771221-4771823	strand:-	A0A0H3NJC0	-0.2645
25.4187	NaN	25.0704	25.3236	25.2303	7	7	7	43	22.683	28.503	587520000	35	200	Chromosome:4771820-4772422	strand:-	A0A0H3NW96	-0.294
25.3119	25.962	NaN	NaN	NaN	9	9	9	52	22.464	14.557	509150000	37	200	pCol1B9_SL1344:5713-6315	strand:- yafB description:conserved hypothetical plasmid protein	A0A0H3P198	-0.632
28.838	27.7943	29.1716	29.4007	29.117	11	11	11	78.1	22.443	128.57	8905400000	300	201	Chromosome:1482592-1483197	strand:- gst description:glutathione S-transferase	A0A0H3NGD9	-0.138308
24.8442	NaN	24.7877	24.7647	NaN	4	4	4	32.8	21.628	8.9889	316430000	28	201	Chromosome:1692290-1692895	strand:+ acpD description:Acyl carrier protein phosphodiesterase	A0A0H3NBX3	0.147761
NaN	27.0662	NaN	NaN	NaN	5	5	5	32.8	22.027	36.888	194340000	20	201	Chromosome:2400783-2401388	strand:- ais description:hypothetical protein (protein induced by aluminum)	A0A0H3NF90	-0.0641791
33.2189	32.6587	33.6424	33.1638	33.7247	20	20	20	83.1	22.086	323.31	188390000000	3085	201	Chromosome:3616423-3617028	strand:- rplD description:50S ribosomal subunit protein L4	A0A0H3NGS5	-0.235323
25.6513	NaN	25.3307	26.0694	25.1215	3	3	3	17.4	22.142	56.77	602320000	47	201	Chromosome:4199601-4200206	strand:+ yigP description:conserved hypothetical protein	A0A0H3NUJ9	0.00298507
25.5757	NaN	NaN	25.637	25.6301	6	6	6	38.3	21.715	17.952	530650000	30	201	Chromosome:542698-543303	strand:+ recR description:recombination protein RecR	A0A0H3N924	-0.0975124
26.7009	26.042	25.8537	26.5198	26.1736	9	9	9	55.4	22.574	27.526	1509000000	37	202	Chromosome:3895498-3896106	strand:- yibF description:hypothetical glutathione transferase	A0A0H3NHB9	-0.0292079
26.6281	26.6373	27.5918	27.3143	26.9644	12	12	12	67.8	22.304	48.069	2458100000	108	202	Chromosome:4480540-4481148	strand:+ lexA description:LexA repressor	A0A0H3NIF2	-0.215347
NaN	28.5251	25.0202	25.3037	NaN	8	8	8	58.6	22.427	71.242	1157100000	79	203	Chromosome:1854869-1855480	strand:- emtA description:membrane-bound lytic murein transglycosylase E	A0A0H3NDM8	-0.247783
NaN	NaN	NaN	NaN	21.8633	1	1	1	13.8	22.145	11.724	142080000	13	203	Chromosome:1947641-1948252	strand:- ruvA description:Holliday junction DNA helicase ruvA.	A0A0H3NHU3	0.0261084
NaN	NaN	24.2476	23.1991	NaN	4	4	4	40.4	22.674	31.275	105590000	37	203	Chromosome:2153855-2154466	strand:+ hisI description:bifunctional histidine biosynthesis bifunctional protein (phosphoribosyl-AMP cyclohydrolase / phosphoribosyl-ATP pyrophosphohydrolase)	A0A0H3NN68	-0.332512
26.0057	25.6755	25.2015	25.5616	25.6293	5	5	5	36.8	23.48	59.795	800190000	103	204	Chromosome:1529128-1529742	strand:- ynfI description:conserved hypothetical protein	A0A0H3NBG2	-0.107353
25.9125	25.9421	26.7925	26.9576	26.2966	6	6	6	28.9	22.855	11.138	1479100000	36	204	Chromosome:3389249-3389863	strand:+ ygiM description:hypothetical signal transduction protein	A0A0H3NG48	-0.431863
24.9996	26.2207	25.2799	27.1288	27.0625	12	12	12	68.6	23.051	215.71	3604800000	135	204	Chromosome:565342-565956	strand:- tesA description:acyl-coA thioesterase I	A0A0H3N941	-0.0882353
27.2008	29.7624	27.9922	27.7703	27.5683	11	11	11	67.6	22.612	323.31	7800200000	346	204	Chromosome:998133-998747	strand:+ lolA description:outer membrane lipoprotein carrier protein precursor	A0A0H3NJL5	-0.479412
25.9009	25.5855	NaN	26.0189	25.8548	7	7	7	41	22.766	44.724	1060800000	79	205	Chromosome:1530644-1531261;Chromosome:1004343-1004960	strand:-;strand:+ dmsB description:anaerobic dimethyl sulfoxide reductase chain B	A0A0H3ND07	-0.445854
25.7832	NaN	25.1292	25.666	25.5019	7	7	7	51.2	23.404	35.868	562060000	51	205	Chromosome:1802856-1803473	strand:- tdk description:Thymidine kinase	A0A0H3NDJ5	-0.328293
26.1022	26.6059	26.3972	25.9005	24.9699	2	2	2	9.8	23.701	2.2625	989910000	35	205	Chromosome:3975383-3976000	strand:+ rmbA description:conserved hypothetical protein	A0A0H3NHG8	-0.0917073
25.2593	34.3007	28.5775	28.1258	27.6715	15	15	15	72.7	21.449	323.31	32668000000	1300	205	Chromosome:4836462-4837079	strand:+ osmY description:Putative periplasmic protein	A0A0H3NLC0	-0.274146
NaN	NaN	NaN	NaN	24.9002	2	2	2	6.3	23.806	5.2942	85650000	5	205	Chromosome:665540-666157	strand:- ybdM description:conserved hypothetical protein	A0A0H3N9C2	-0.592195
25.8221	27.7312	26.7832	25.7915	26.0659	7	7	7	43.7	22.238	22.803	1246800000	51	206	Chromosome:1486739-1487359	strand:- rnfG description:Electron transport complex protein rnfG	A0A0H3NB42	-0.244175
24.5953	NaN	25.0945	24.6272	24.5583	8	8	8	62.6	22.795	29.595	348600000	29	206	Chromosome:163211-163831	strand:- coaE description:Dephospho-CoA kinase	A0A0H3N7L4	-0.137379
27.1046	27.0605	27.1213	27.0656	27.3077	10	10	10	80.1	23.106	157.12	2560300000	175	206	Chromosome:1773633-1774253	strand:- yciO description:conserved hypothetical protein	A0A0H3NBV6	-0.26699
27.7234	27.0894	28.1212	27.3811	26.9534	7	7	7	51.5	22.133	165.27	3316200000	184	206	Chromosome:2651953-2652573	strand:- yfgM description:hypothetical membrane protein	A0A0H3NFZ6	-0.234466
34.156	33.4618	33.8694	34.026	34.2896	21	21	21	75.7	23.485	323.31	302410000000	5109	206	Chromosome:3605798-3606418	strand:- rpsD description:30S ribosomal subunit protein S4	A0A0H3NGP6	-0.683981
31.0857	30.3307	29.573	30.1213	30.5962	15	15	15	83	23.079	323.31	24859000000	652	206	Chromosome:4287977-4288597	strand:+ sodA description:manganese superoxide dismutase	A0A0H3NI68	-0.417476
27.1525	29.662	25.3659	26.0822	25.5217	13	13	13	72.5	23.686	70.859	2027000000	104	207	Chromosome:1832877-1833500	strand:+ hemM description:Outer-membrane lipoprotein lolB precursor.	A0A0H3NDL3	-0.698551
28.1748	27.4228	28.3848	28.5224	28.2465	8	8	8	49.3	23.498	163.5	5614900000	252	207	Chromosome:3954412-3955035	strand:+ gmk description:5guanylate kinase	A0A0H3NHH4	-0.402899
29.4169	31.729	30.3062	30.2655	29.874	16	16	16	63.8	22.911	323.31	32252000000	817	207	Chromosome:4225637-4226260	strand:+ dsbA description:thiol:disulfide interchange protein	A0A0H3NUM9	-0.0594203
30.382	29.9018	30.1091	30.0685	30.5092	9	9	9	38.6	23.176	323.31	21272000000	446	207	Chromosome:502696-503319	strand:+ clpP description:ATP-dependent clp protease proteolytic subunit	A0A0H3NDN3	-0.182609
30.7743	30.5541	30.7042	30.2034	30.0431	16	16	16	88.5	22.533	323.31	24587000000	847	208	Chromosome:2609749-2610375	strand:- upp description:uracil phosphoribosyltransferase	A0A0H3NFX0	0.0730769
25.0963	NaN	25.6756	25.616	25.8109	6	6	6	43.3	23.191	18.109	742320000	37	208	Chromosome:3090419-3091045	strand:- pcm description:Protein-L-isoaspartate O-methyltransferase	A0A0H3NFC8	-0.108173
26.746	25.2964	26.6449	26.0775	26.4139	9	9	9	65.9	23.238	51.197	1411800000	100	208	Chromosome:3488144-3488770	strand:- ftsJ description:cell division protein	A0A0H3NI75	-0.2375
27.4137	26.7464	27.5383	27.394	27.4852	10	10	10	46.2	23.692	88.663	3403800000	112	208	Chromosome:933888-934514	strand:- yliJ description:glutathione s-transferase family protein	A0A0H3N9G9	-0.284615
NaN	NaN	24.962	NaN	NaN	1	1	1	3.8	22.534	2.3742	173830000	12	209	Chromosome:2660003-2660632	strand:-	A0A0H3NED4	-0.314354
26.0662	24.8814	24.5347	24.8769	25.2796	9	9	9	57.9	24.077	87.472	683790000	102	209	Chromosome:3547347-3547976	strand:-	A0A0H3NGJ4	-0.232536
33.2608	33.4962	33.0403	32.6393	32.493	25	25	25	82.8	22.247	323.31	146510000000	3145	209	Chromosome:3617039-3617668	strand:- rplC description:50S ribosomal subunit protein L3	A0A0H3NMG1	-0.250718
26.2727	28.2659	NaN	26.2821	25.9091	8	8	8	64.6	21.078	130	1371200000	122	209	Chromosome:3854154-3854783	strand:+ yiaD description:hypothetical outer membrane protein	A0A0H3NHB2	-0.164593
27.301	26.3519	26.8044	27.5733	27.3498	9	9	9	51.7	23.375	155.97	2810500000	144	209	Chromosome:4102483-4103112	strand:- gidB description:glucose inhibited division protein	A0A0H3NHR5	-0.076555
NaN	NaN	NaN	NaN	23.1652	1	1	1	8.6	23.617	3.5442	78639000	1	210	Chromosome:1626357-1626989	strand:- steA description:Type III secretion system effector protein	A0A0H3NLE3	-0.212381
NaN	22.7067	NaN	NaN	NaN	3	3	3	20.5	23.075	2.1957	133070000	3	210	Chromosome:3213855-3214487	strand:-	A0A0H3NRG0	-0.44619
25.2727	25.9507	25.8791	25.898	25.6275	5	5	5	34.3	23.809	17.492	868470000	50	210	Chromosome:3368438-3369070	strand:- nudF description:conserved hypothetical protein	A0A0H3NS09	-0.3
29.905	30.3089	30.3396	30.7217	30.6596	20	20	20	88.1	23.656	176.85	24179000000	525	210	Chromosome:3637128-3637760	strand:+ crp description:cyclic AMP receptor protein,catabolite gene activator	A0A0H3NMI2	-0.222381
28.049	29.5526	27.2494	28.258	28.0784	5	5	5	54.3	22.81	95.579	4682300000	274	210	Chromosome:499605-500237	strand:- yajG description:hypothetical lipoprotein	A0A0H3NIE2	0.0790476
NaN	NaN	NaN	22.1963	NaN	3	3	3	21	23.546	3.0607	12113000	2	210	Chromosome:609744-610376	strand:- fimZ description:probable transcriptional regulator (FimXZ protein)	A0A0H3NA97	-0.0747619
25.5371	28.0121	24.5368	25.2793	25.8039	11	11	11	66.7	22.398	35.113	853530000	102	210	pCol1B9_SL1344:14223-14855	strand:+ parA description:plasmid partition protein	A0A0H3NXL4	-0.0528571
NaN	NaN	25.8733	26.4916	25.4199	4	4	4	31.9	23.446	8.1284	521120000	15	210	pSLT_SL1344:56447-57079	strand:+ rlgA description:putative resolvase	A0A0H3P012	-0.156667
NaN	NaN	NaN	24.0826	NaN	3	3	3	21.3	23.693	5.9291	101840000	22	211	Chromosome:1252693-1253328	strand:- ycfQ description:hypothetical TetR-family regulatory protein	A0A0H3NAB5	-0.310427
25.4521	NaN	25.8806	25.4087	26.1674	7	7	7	52.1	23.528	92.09	802300000	39	211	Chromosome:1485409-1486044	strand:- nth description:endonuclease III	A0A0H3NL25	-0.126066
23.0688	31.8704	26.9377	24.7918	26.726	15	15	15	69.7	24.004	323.31	11226000000	231	211	Chromosome:3498363-3498998	strand:- yrbC description:possible exported protein	A0A0H3NGE9	-0.436019
25.8437	NaN	NaN	26.1642	25.7895	6	6	6	34.6	24.041	26.162	497700000	53	211	Chromosome:4367017-4367652	strand:+ yijC description:possible TetR-family trancriptional regulatory protein	A0A0H3NIA7	-0.309953
NaN	NaN	NaN	NaN	25.3875	2	2	2	7.6	23.156	3.1997	147340000	16	211	Chromosome:4653657-4654292	strand:- ytfB description:conserved hypothetical protein	A0A0H3NVY8	-0.487678
25.1998	27.5977	24.383	25.8843	24.9731	5	5	5	36.3	22.523	45.234	870480000	70	212	Chromosome:1247295-1247933	strand:+ ycfM description:hypothetical lipoprotein	A0A0H3NC58	-0.258491
NaN	NaN	NaN	24.8393	NaN	3	3	3	18.4	24.354	2.1647	127060000	5	212	Chromosome:1433019-1433657	strand:- ssrB description:two-component response regulator	A0A0H3NKV1	-0.0608491
NaN	30.9007	NaN	26.0963	27.7131	8	8	8	72.2	22.958	252.07	2637300000	139	212	Chromosome:1784746-1785384	strand:- ompW description:hypothetical outer membrane protein	A0A0H3NHA5	-0.0226415
24.6637	25.8011	25.1692	25.3043	25.4817	5	5	5	31.6	23.479	9.8399	485760000	42	212	Chromosome:2611826-2612464	strand:+ purN description:phosphoribosylglycinamidine myltransferase	A0A0H3NKB8	-0.203302
30.6957	29.5376	31.1565	30.7012	30.9289	17	17	17	80.7	24.249	323.31	29693000000	793	212	Chromosome:3531970-3532608	strand:- sspA description:stringent starvation protein A	A0A0H3NIA1	-0.237736
26.7347	26.5908	25.7367	25.9435	25.8901	4	4	4	33	23.397	60.384	1131000000	71	212	Chromosome:4665782-4666420	strand:- msrA description:peptide methionine sulfoxide reductase	A0A0H3NIX0	-0.405189
27.3368	26.764	27.3502	26.9481	27.0185	14	14	14	79.3	23.724	106.2	2707100000	213	213	Chromosome:1239766-1240407	strand:+ tmk description:Thymidylate kinase	A0A0H3NAN9	-0.184977
28.5579	27.2106	28.0613	28.4401	28.3664	9	9	9	57.7	23.392	184.87	5909900000	238	213	Chromosome:1460404-1461045	strand:+ ribE description:riboflavin synthase alpha chain	A0A0H3NGB2	-0.0323944
26.176	32.1865	28.2132	28.0495	28.0714	11	11	11	77.5	22.187	261.18	14927000000	328	213	Chromosome:1934510-1935151	strand:- eda description:KHG/KDPG aldolase	A0A0H3NCB2	0.31784
26.4268	26.6172	26.9775	27.1	27.0744	7	7	7	35.7	24.498	19.727	1780900000	109	213	Chromosome:2205274-2205915	strand:- udk description:Uridine kinase	A0A0H3NDE3	-0.315962
29.6457	29.9169	29.9866	29.5215	29.5932	16	16	16	81.7	23.562	323.31	10323000000	531	213	Chromosome:3947273-3947914	strand:- pyrE description:orotate phosphoribosyltransferase	A0A0H3NHF3	-0.0807512
26.87	26.3444	27.3331	27.0478	27.9273	4	4	4	30.5	23.837	227.42	2691200000	74	213	Chromosome:696776-697417	strand:- lipB description:lipoate-protein ligase B (lipoate biosynthesis protein B)	A0A0H3NIW8	-0.176056
23.2168	NaN	NaN	NaN	NaN	3	3	3	30.5	24.393	13.295	76047000	7	213	Chromosome:706256-706897	strand:- nadD description:conserved hypothetical protein	A0A0H3NIX8	-0.467606
28.0031	27.0353	27.5794	27.3331	27.4358	11	11	11	75.2	23.92	323.31	3501600000	271	214	Chromosome:1969195-1969839	strand:- cheZ description:chemotaxis protein CheZ	A0A0H3NMF2	-0.417757
NaN	NaN	NaN	NaN	24.0329	3	3	3	18.2	24.279	2.5976	34956000	7	214	Chromosome:4853043-4853687	strand:- smp description:hypothetical membrane protein	A0A0H3NLD5	-0.336449
31.3302	30.6869	31.0427	30.9404	30.8847	15	15	15	63.6	23.488	264.25	35792000000	804	214	Chromosome:545529-546173	strand:+ adk description:adenylate kinase	A0A0H3NA48	-0.300935
26.6521	26.6779	26.9983	26.8587	26.7803	9	9	9	48.4	23.737	81.626	2260000000	77	215	Chromosome:1044264-1044911	strand:+ ycbL description:conserved hypothetical protein	A0A0H3NJR0	-0.165116
27.6891	26.9016	27.9548	27.5317	27.3758	12	12	12	74	24.463	129.06	3492800000	189	215	Chromosome:1206492-1207139	strand:- grxB description:glutaredoxin 2	A0A0H3NAK6	-0.256744
26.5851	24.6756	25.6739	27.0747	26.4266	7	7	7	26.5	24.12	24.942	916410000	73	215	Chromosome:1209268-1209915	strand:+ yceH description:conserved hypothetical protein	A0A0H3NA74	-0.471163
26.3396	25.8325	25.9454	27.3825	26.7147	7	7	7	36.3	23.128	79.771	1751800000	104	215	Chromosome:1277714-1278361	strand:- ycfC description:conserved hypothetical protein	A0A0H3NFQ1	0.131163
24.4185	28.3391	NaN	24.4416	24.3397	5	5	5	43.3	24.624	14.466	472310000	24	215	Chromosome:1302693-1303340	strand:+	A0A0H3NAU1	-0.47907
27.0387	26.6436	27.9201	27.5119	26.9867	8	8	8	45.6	23.535	95.574	2831000000	148	215	Chromosome:1468554-1469201	strand:- rnt description:ribonuclease T	A0A0H3NCS9	0.00790698
25.207	25.3375	24.6806	25.318	25.3163	7	7	7	39.5	23.776	42.352	571240000	22	215	Chromosome:2344418-2345065	strand:+ narP description:nitrate/nitrite response regulator protein NarP	A0A0H3NNQ1	-0.0376744
25.93	26.2164	26.0429	25.0149	27.2057	6	6	6	22.3	24.176	16.912	1383700000	71	215	Chromosome:3400863-3401510	strand:+ yqjI description:conserved hypothetical protein	A0A0H3NM39	-0.71814
26.9964	27.2703	25.9478	26.8563	26.9642	9	9	9	38.1	23.868	37.877	1934500000	96	215	Chromosome:4862602-4863249	strand:+ gpmB description:probable phosphoglycerate mutase 2	A0A0H3NJI1	-0.383256
25.0717	NaN	24.4181	25.4695	25.9505	4	4	4	25.5	23.859	13.983	514320000	32	216	Chromosome:1822924-1823574	strand:+ narL description:nitrate/nitrite response regulator protein NarL	A0A0H3NLX5	-0.143981
28.4917	28.761	28.6061	28.3941	28.3952	12	12	12	63.4	23.714	208.3	5741000000	347	216	Chromosome:2367710-2368360	strand:+ rcsB description:regulator of capsule synthesis B component	A0A0H3NNS0	0.00972222
24.67	NaN	NaN	NaN	24.363	6	6	6	40.7	24.222	20.368	764880000	34	216	Chromosome:2779159-2779809	strand:- rseA description:sigma-E factor negative regulatory protein	A0A0H3NQ21	-0.526852
25.7509	NaN	25.9848	25.7368	25.5567	2	2	2	13.4	23.249	32.128	807940000	48	217	Chromosome:286368-287021	strand:- yaeE description:hypothetical ABC transporter permease protein	A0A0H3ND13	0.987558
28.4786	29.4547	29.1379	28.4833	29.0083	9	9	9	65.9	23.31	304.32	7879100000	214	217	Chromosome:3378556-3379209	strand:- ribB description:3,4-dihydroxy-2-butanone 4-phosphate synthase	A0A0H3NG39	-0.123502
27.3838	27.7138	27.5625	27.157	27.3991	8	8	8	71.9	22.903	109.11	2989300000	199	217	Chromosome:3511029-3511682	strand:- yhbL description:conserved hypothetical protein	A0A0H3NI93	0.237327
29.575	28.688	30.1235	29.3432	29.0698	18	18	18	85.3	23.955	228.78	12013000000	399	217	Chromosome:636516-637169	strand:- nfnB description:oxygen-insensitive NAD(P)H nitroreductase	A0A0H3NDY7	-0.276037
24.6467	27.4841	NaN	NaN	NaN	6	6	6	29	24.244	20.26	767750000	26	217	pSLT_SL1344:86518-87171	strand:+ srgA description:putative thiol-disulfide isomerase or thioredoxin	A0A0H3P194	0.0548387
26.4792	26.0115	NaN	26.2378	26.3087	7	7	7	42.7	25.499	46.894	1239000000	137	218	Chromosome:1479556-1480212	strand:+ pdxH description:pyridoxamine 5-phosphate oxidase	A0A0H3NL19	-0.612385
25.6947	NaN	26.2948	25.5022	25.8266	6	6	6	33	23.906	22.572	876670000	38	218	Chromosome:1995815-1996471	strand:- sirA description:invasion response-regulator	A0A0H3NMI3	-0.0279817
24.7411	NaN	NaN	NaN	NaN	3	3	3	21.1	24.088	10.401	81049000	17	218	Chromosome:778218-778874	strand:+ ybgJ description:conserved hypothetical protein	A0A0H3NEA4	-0.0472477
23.4595	NaN	NaN	NaN	NaN	3	3	3	15.1	24.797	2.3054	174540000	3	219	Chromosome:109334-109993	strand:- rluA description:ribosomal large subunit pseudouridine synthase A	A0A0H3NCN6	-0.371233
26.5602	27.8364	25.2147	25.4849	25.472	4	4	4	19.2	23.556	11.858	1300000000	45	219	Chromosome:1213573-1214232	strand:- flgA description:flagellar basal body P-ring protein FlgA precursor	A0A0H3NA79	-0.0223744
24.0277	NaN	NaN	24.8928	24.863	2	2	2	14.6	23.661	4.5632	494680000	13	219	Chromosome:1931637-1932296	strand:- yebE description:conserved hypothetical protein	A0A0H3NHS7	-0.284018
29.2949	28.8002	29.6706	29.1854	28.5547	12	12	12	66.2	22.895	208.76	9941800000	338	219	Chromosome:3245497-3246156	strand:- rpiA description:Ribose-5-phosphate isomerase A	A0A0H3NRJ9	0.23516
NaN	24.8014	24.3667	24.4626	NaN	2	2	2	16	24.274	10.339	159520000	30	219	Chromosome:3361502-3362161	strand:+ ygiX description:probable two-component system response regulator.	A0A0H3NG23	-0.148402
27.5396	26.923	27.4528	27.697	27.3112	5	5	5	23.7	24.314	24.379	3192300000	123	219	Chromosome:894722-895381	strand:- glnP description:glutamine transport system permease protein GlnP	A0A0H3NJB9	0.83379
26.7349	26.5294	27.1323	27.3646	27.0223	9	9	9	61.4	24.369	95.909	2840500000	161	220	Chromosome:1685743-1686405	strand:+	A0A0H3NLI8	-0.202727
30.9514	29.7497	30.8479	31.1124	30.3452	13	13	13	83.2	24.821	323.31	30097000000	633	220	Chromosome:201406-202068	strand:- yadF description:carbonic anhydrase	A0A0H3N830	-0.138636
29.2851	27.5468	27.9858	29.199	29.5074	11	11	11	54.1	25.089	139.21	8666200000	245	220	Chromosome:2436093-2436755	strand:- nuoB description:NADH dehydrogenase I chain B	A0A0H3NDQ5	-0.322727
NaN	NaN	NaN	26.7185	25.961	1	1	1	7.3	24.656	7.6626	808520000	11	220	Chromosome:3415899-3416561	strand:+ yqjA description:hypothetical membrane protein	A0A0H3NG71	0.709091
25.791	25.8481	25.5198	26.5013	25.9603	7	7	7	45	23.525	74.158	1067700000	153	220	Chromosome:4345256-4345918	strand:- talC description:hypothetical transaldolase	A0A0H3NK57	0.152273
30.6997	29.8112	30.8571	30.6393	30.5058	10	10	10	60.9	23.737	166.45	27256000000	377	220	Chromosome:4654470-4655132	strand:+ fklB description:probable FkbP-type peptidyl-prolyl cis-trans isomerase	A0A0H3NKV9	-0.0281818
26.5154	25.245	25.735	26.4684	26.6801	3	3	3	19.1	25.78	21.836	1261000000	47	220	pCol1B9_SL1344:43906-44568	strand:- exc description:surface exclusion protein	A0A0H3NYS4	-0.184091
NaN	NaN	NaN	NaN	24.3212	3	3	3	15.8	25.33	6.0973	60101000	14	221	Chromosome:1280401-1281066	strand:- rluB description:hypothetical ribosomal large subunit pseudouridine synthase B	A0A0H3NAE6	-0.734389
26.4663	25.3608	26.562	26.361	26.1699	4	4	4	43	25.125	119.6	1263800000	191	221	Chromosome:1989254-1989919	strand:- yecA description:conserved hypothetical protein	A0A0H3NCR9	-0.262443
26.5746	NaN	26.2018	25.9789	25.8893	3	3	3	16.3	24.644	4.2375	776410000	13	221	Chromosome:3546695-3547360	strand:-	A0A0H3NIB0	-0.212217
24.776	24.3151	24.1862	23.8941	24.4168	5	5	5	31.2	24.567	33.52	294890000	49	221	Chromosome:4080551-4081216	strand:+ yieH description:hypothetical hydrolase	A0A0H3NN90	0.0466063
27.75	26.8254	28.0287	28.4203	28.2448	6	6	6	36.5	24.293	51.639	4671900000	282	222	Chromosome:1359193-1359861	strand:- yniC description:hypothetical hydrolase	A0A0H3NG03	0.13018
26.5744	29.912	26.8343	27.9372	27.8937	11	11	11	75.2	24.439	220.89	3767500000	157	222	Chromosome:1654391-1655059	strand:-	A0A0H3NBT7	-0.253153
28.0451	29.7426	27.4429	26.9418	27.7206	14	14	14	57.2	25.524	323.31	4784200000	374	222	Chromosome:1738601-1739269	strand:- pspA description:bacteriophage shock protein A	A0A0H3NLN5	-0.765315
NaN	24.5572	NaN	25.4697	25.2589	2	2	2	10.4	24.839	3.9645	218180000	11	222	Chromosome:1998929-1999597	strand:- yecS description:hypothetical ABC transporter membrane protein	A0A0H3NCS8	0.46982
27.4165	27.6559	27.3905	27.2575	27.2841	12	12	12	45	24.77	53.534	2746900000	114	222	Chromosome:2288160-2288828	strand:- folE description:GTP cyclohydrolase I	A0A0H3NDJ4	-0.140541
26.0349	NaN	26.6871	26.9047	26.9782	7	7	7	29.7	25.352	21.938	1529900000	71	222	Chromosome:3673903-3674571	strand:+ yrfG description:hypothetical hydrolase	A0A0H3NIK0	-0.35
26.8475	NaN	25.5905	26.5017	26.942	8	8	8	53.6	24.399	145.54	1632400000	116	222	Chromosome:3759397-3760065	strand:- ftsE description:cell division ATP-binding protein FtsE	A0A0H3NIT1	-0.0495495
27.4419	26.273	26.6302	27.2962	26.7731	8	8	8	56.3	25.053	98.289	2278600000	120	222	Chromosome:4555011-4555679	strand:- basR description:two-component response regulator	A0A0H3NKK4	-0.277928
24.4037	NaN	NaN	24.6197	24.4335	4	4	4	26.5	25.347	11.356	246230000	38	223	Chromosome:1573443-1574114	strand:+	A0A0H3NGP3	-0.26278
26.6282	25.8999	26.4563	26.5415	26.4856	7	7	7	37.2	24.993	48.487	1589200000	120	223	Chromosome:3118020-3118691	strand:- ygcF description:conserved hypothetical protein	A0A0H3NFF8	-0.256502
24.6204	30.1436	25.079	26.3864	25.8919	6	6	6	28.3	23.387	136.42	1724700000	147	223	Chromosome:3370959-3371630	strand:+ ygiB description:possible lipoprotein	A0A0H3NG32	-0.497758
NaN	NaN	25.4276	25.3271	25.3061	3	3	3	25.6	24.745	31.736	396010000	35	223	Chromosome:4406550-4407221	strand:+ nfi description:hypothetical endonuclease	A0A0H3NIC0	-0.108969
NaN	NaN	NaN	27.4436	NaN	1	1	1	3.6	23.67	2.3803	682600000	23	223	Chromosome:4788319-4788990	strand:- yjiH description:hypothetical membrane protein	A0A0H3NJ60	0.560538
30.9618	29.9454	30.9253	31.0253	30.8136	17	17	17	88.8	25.633	323.31	31459000000	912	224	Chromosome:1275542-1276216	strand:- phoP description:transcriptional regulatory protein PhoP, regulator of virulence determinants	E1WFA1	-0.251786
27.6538	30.1494	27.4056	27.4795	26.9961	9	9	9	45.5	23.471	78.842	3252100000	101	224	Chromosome:2474406-2475080	strand:- dedD description:DedD protein	A0A0H3NDZ0	-0.337946
26.3394	27.9998	26.5912	26.6561	25.8443	8	8	8	42.4	24.298	114.69	1901900000	133	224	Chromosome:3224408-3225082	strand:- dsbC description:thiol:disulfide interchange protein	A0A0H3NRG8	-0.214732
NaN	NaN	NaN	NaN	23.6352	2	2	2	23.7	25.08	8.7232	99513000	15	224	Chromosome:883937-884611	strand:- ybiH description:hypothetical tetR-family transcriptional regulator	A0A0H3NB21	-0.0696429
24.6834	24.5958	NaN	24.2084	24.5788	5	5	5	32	23.903	29.882	255150000	42	225	Chromosome:2443613-2444290	strand:- yfbT description:hypothetical phosphatase	A0A0H3NDW0	0.149333
28.3202	28.5413	28.4493	28.4754	28.4471	12	12	12	75.1	24.491	232.7	7962600000	358	225	Chromosome:3659514-3660191	strand:- rpe description:ribulose-phosphate 3-epimerase	A0A0H3NGW1	0.0853333
24.1296	NaN	26.5532	25.4831	24.8959	3	3	3	26.2	24.601	5.7107	605770000	29	225	Chromosome:441345-442022	strand:+ aroM description:AroM protein	A0A0H3N9V2	0.311556
25.3927	NaN	25.7072	25.7839	25.3526	6	6	6	52.4	25.155	90.707	729290000	62	225	Chromosome:4833702-4834379	strand:+ yjjG description:conserved hypothetical protein	A0A0H3NJF8	-0.0768889
24.4244	NaN	NaN	NaN	NaN	4	4	4	35.6	25.492	27.007	123390000	20	225	Chromosome:561974-562651	strand:+ ybbL description:hypothetical ABC transporter ATP-binding protein	A0A0H3NII5	-0.247111
25.1072	NaN	NaN	NaN	NaN	2	2	2	9.8	25.33	2.4381	264050000	7	225	Chromosome:765750-766427	strand:- kdpE description:KDP operon transcriptional regulatory protein	A0A0H3N9K3	-0.151556
24.5421	NaN	25.2927	24.5617	24.3222	3	3	3	24.3	26.462	34.267	371590000	28	226	Chromosome:3036364-3037044	strand:- orgB description:oxygen-regulated invasion protein	E1WAB4	-0.461947
28.4161	29.8962	28.9083	28.4657	28.4173	12	12	12	73.1	24.783	323.31	7303200000	404	227	Chromosome:1021561-1022244	strand:+ cmk description:cytidylate kinase	A0A0H3NF28	-0.0246696
NaN	NaN	23.3948	NaN	NaN	3	3	2	20.6	25.925	3.1748	127610000	4	228	Chromosome:1070502-1071188;Chromosome:2758157-2758843	strand:- gtgA description:hypothetical bacteriophage encoded virulence protein;strand:+	A0A0H3NJU0	-0.740351
NaN	NaN	NaN	NaN	23.4067	2	2	2	15.8	26.303	8.5361	10619000	2	228	Chromosome:1544840-1545526	strand:- ydfH description:hypothetical regulatory protein	A0A0H3NGL6	-0.420614
30.6316	30.4045	30.7569	30.7121	30.6708	14	14	14	63.2	25.438	171.01	28430000000	768	228	Chromosome:1900770-1901456	strand:- proQ description:ProP effector	A0A0H3NC79	-0.761842
NaN	NaN	NaN	NaN	25.4465	5	5	5	23.2	25.326	6.2759	440750000	19	228	Chromosome:4877302-4877988	strand:+ lasT description:hypothetical RNA methyltransferase	A0A0H3NQ89	-0.0394737
NaN	NaN	NaN	22.0047	NaN	2	2	2	12.3	24.485	3.1321	15702000	4	228	Chromosome:565927-566613	strand:+ ybbA description:hypothetical ABC transporter ATP-binding protein	A0A0H3NIJ0	-0.194298
27.1879	26.7149	27.5566	27.3109	27.241	15	15	15	83.4	25.48	92.585	2606300000	196	229	Chromosome:2787021-2787710	strand:+ ung description:Uracil-DNA glycosylase	A0A0H3NKN4	-0.247598
27.0979	27.4934	27.2449	26.7602	26.8834	7	7	7	33.6	26.268	19.297	2384300000	122	229	Chromosome:2824931-2825620	strand:+	A0A0H3NGF5	-0.420087
24.0336	26.805	24.1836	25.4483	NaN	4	4	4	16.6	24.029	7.3403	425160000	16	229	Chromosome:3527194-3527883	strand:- nanE description:hypothetical N-acetylmannosamine-6-phosphate 2-epimerase 2 (ec 5.1.3.9) (mannac-6-p epimerase 2)	A0A0H3NIA0	0.216594
NaN	NaN	NaN	NaN	24.8907	3	3	3	15.7	25.533	5.2544	134810000	7	229	Chromosome:3957500-3958189	strand:+ spoU description:tRNA (guanosine-2-O)-methyltransferase	A0A0H3NHG1	-0.276856
NaN	NaN	24.6448	NaN	25.1568	2	2	2	15.3	26.017	20.519	156540000	12	229	Chromosome:4054569-4055258	strand:- dgoR description:galactonate operon transcriptional repressor	A0A0H3NHN4	-0.341485
NaN	25.5635	NaN	NaN	NaN	5	5	5	26.2	25.719	11.881	91198000	7	229	Chromosome:4288667-4289356	strand:+ yiiM description:conserved hypothetical protein	A0A0H3NNS1	-0.361572
25.5874	27.562	27.1545	26.1655	25.8739	11	11	11	66.8	24.769	126.05	2512700000	117	229	Chromosome:4435285-4435974	strand:- pepE description:peptidase E (pseudogene)		0.00960699
NaN	NaN	23.968	NaN	NaN	2	2	2	12.2	26.403	4.5131	50064000	12	229	Chromosome:450281-450970	strand:+ phoB description:phosphate regulon transcriptional regulatory protein PhoB	A0A0H3NDH6	-0.372052
25.0527	NaN	NaN	NaN	NaN	5	5	5	27.8	26.383	7.3142	216240000	11	230	Chromosome:4045980-4046672	strand:+ torR description:torCAD operon transcriptional regulatory protein	A0A0H3NU20	-0.156087
NaN	24.5416	NaN	NaN	NaN	2	2	2	10.4	26.06	5.0242	42844000	6	230	Chromosome:4408324-4409016	strand:+ yjaH description:conserved hypothetical protein	A0A0H3NV77	-0.456087
26.5396	28.8468	26.7009	26.9299	27.0751	13	13	13	54.8	24.867	92.25	2578800000	154	230	Chromosome:604813-605505	strand:+ fimC description:fimbrial chaperone protein	A0A0H3N8N8	0.0447826
26.9357	25.6418	27.7093	27.4936	27.4739	3	3	3	15.7	25.571	18.648	2214900000	65	230	Chromosome:812839-813531	strand:+ tolQ description:TolQ protein	A0A0H3N9P1	0.246957
NaN	25.1551	NaN	NaN	NaN	3	3	3	13.9	25.519	5.1866	10560000	9	230	pSLT_SL1344:82902-83594	strand:+ pefD description:plasmid-encoded fimbrial chaperone	A0A0H3P193	-0.31087
26.1681	25.9888	27.4151	27.1812	27.1528	7	7	7	33.3	24.781	32.43	2105700000	127	231	Chromosome:1523301-1523996	strand:+ bioDb description:Dethiobiotin synthetase	A0A0H3NGH9	0.166234
26.4748	25.5863	25.754	25.63	26.0985	6	6	6	39.4	24.742	67.316	1200500000	128	231	Chromosome:1875330-1876025	strand:- yeaZ description:conserved hypothetical protein	A0A0H3NC54	-0.0402597
NaN	NaN	NaN	NaN	24.7809	1	1	1	6.5	24.605	3.2868	67767000	2	231	Chromosome:2276033-2276728	strand:+ yohK description:puatative membrane protein	A0A0H3NJD5	1.02035
26.5879	26.0961	26.8317	26.7316	27.152	7	7	7	46.8	25.76	108.61	2015700000	81	231	Chromosome:2321417-2322112	strand:- rsuA description:ribosomal small subunit pseudouridine synthase	A0A0H3NJF9	-0.35368
NaN	26.5452	26.3989	26.3597	27.0355	3	3	3	12.1	25.409	5.8299	1081500000	35	231	Chromosome:3184843-3185538	strand:+ mutH description:DNA mismatch repair protein mutH	A0A0H3NRE0	-0.0588745
NaN	NaN	NaN	22.9012	NaN	2	2	2	20.3	26.21	2.8227	23843000	3	231	Chromosome:3734614-3735309	strand:- yhhW description:conserved hypothetical protein	A0A0H3NIR5	-0.487879
24.1706	NaN	NaN	26.5261	26.2298	3	3	3	22.5	25.455	17.46	553760000	39	231	Chromosome:511157-511852	strand:- ybaX description:conserved hypothetical protein	A0A0H3NIF4	-0.103463
25.1423	29.4944	27.133	26.3053	24.8366	12	12	12	79.7	23.987	323.31	2819900000	171	232	Chromosome:1215225-1215923	strand:+ flgD description:flagellar hook formation protein FlgD	A0A0H3NK70	-0.136638
25.1574	29.02	24.5039	25.6064	26.225	6	6	6	28	24.708	24.051	936670000	53	232	Chromosome:1218788-1219486	strand:+ flgH description:Flagellar L-ring protein precursor	A0A0H3NAM2	-0.162931
NaN	NaN	NaN	25.883	26.0942	4	4	4	18.1	26.419	6.2669	843870000	29	232	Chromosome:1928640-1929338	strand:+ exoX description:exodeoxyribonuclease X	A0A0H3NDV6	-0.240086
27.1867	27.3607	27.7341	26.8501	26.5058	9	9	9	70.3	24.446	139.28	2580400000	159	232	Chromosome:242058-242756	strand:- mtn description:MTA/SAH nucleosidase	A0A0H3N869	0.27069
29.0083	28.2567	29.0227	28.9427	29.0307	9	9	9	49.1	26.274	323.31	8681000000	352	232	Chromosome:4291184-4291882	strand:- cpxR description:two-component response regulatory protein	A0A0H3NK16	-0.34569
26.5511	25.8416	25.7994	26.0712	26.8353	8	8	8	43.8	25.479	73.599	1271000000	82	233	Chromosome:1260013-1260714	strand:+ lolD description:ABC transporter ATP-binding subunit	A0A0H3NAC0	-0.178541
25.1325	28.6896	25.8042	26.9776	26.4075	10	10	10	67	25.225	118.51	1792500000	126	233	Chromosome:281683-282384	strand:+ cutF description:copper homeostasis protein CutF precursor (lipoprotein nlpE)	A0A0H3ND09	-0.202575
34.2557	33.5853	33.8913	34.0176	34.3155	24	24	24	76	25.983	323.31	302150000000	2237	233	Chromosome:3613924-3614625	strand:- rpsC description:30S ribosomal subunit protein S3	A0A0H3NGS0	-0.421888
28.4279	27.4208	28.1782	28.3949	28.4778	10	10	10	57.5	26.351	160.09	5723600000	237	233	Chromosome:4206707-4207408	strand:+ fre description:flavin reductase	A0A0H3NNJ2	-0.143348
27.5875	25.9525	27.1302	27.9535	28.1076	9	9	9	47.9	26.973	275.31	3515200000	179	234	Chromosome:1036072-1036776	strand:+ mukE description:KicA protein	A0A0H3NBL2	-0.453846
NaN	NaN	24.4765	25.1698	25.5162	4	4	4	17.9	26.16	8.9403	374210000	34	234	Chromosome:217026-217730	strand:- sfsA description:Sugar fermentation stimulation protein homolog.	A0A0H3NHF4	-0.256838
28.0491	27.5762	28.2885	27.7203	27.7009	10	10	10	56	25.671	113.84	4218100000	342	234	Chromosome:3281647-3282351	strand:+ yggS description:conserved hypothetical protein	A0A0H3NHR7	-0.165385
NaN	NaN	NaN	NaN	25.3211	3	3	3	27.4	26.635	11.447	376680000	10	234	Chromosome:4120254-4120958	strand:- yieP description:hypothetical 20.8 kDa protein in rbsr-rrsc intergenic region	A0A0H3NNC2	-0.140171
33.6634	34.6586	34.3909	34.1397	33.907	27	27	27	80.3	24.728	323.31	300630000000	4150	234	Chromosome:4384868-4385572	strand:+ rplA description:50S ribosomal subunit protein L1	A0A0H3NIL5	-0.166667
24.1407	NaN	NaN	NaN	NaN	3	3	3	26	25.57	33.673	47195000	15	235	Chromosome:123413-124120	strand:- thiQ description:hypothetical ABC transporter	A0A0H3NCP3	0.086383
NaN	NaN	NaN	23.0012	NaN	1	1	1	11.9	26.511	8.3838	15714000	1	235	Chromosome:1745836-1746543	strand:-	A0A0H3NBS9	0.122128
26.542	26.1524	26.8743	26.0822	26.7133	7	7	7	42.6	25.246	23.932	1856800000	110	235	Chromosome:1868940-1869647	strand:+ minC description:Probable septum site-determining protein minC.	A0A0H3NDN9	-0.00723404
25.5041	25.7114	26.1656	25.9063	25.5111	5	5	5	37.4	25.811	76.163	985700000	113	235	Chromosome:2016770-2017477	strand:+ fliH description:flagellar assembly protein FliH	A0A0H3NCJ5	-0.49234
24.4793	NaN	NaN	NaN	NaN	2	2	2	11.5	25.85	19.888	76208000	7	235	Chromosome:3196444-3197151	strand:- ygeA description:conserved hypothetical protein	A0A0H3NFP8	-2.41e-17
24.7441	27.5543	NaN	NaN	NaN	3	3	3	16.2	26.806	32.663	561680000	27	235	Chromosome:3276107-3276814	strand:+ endA description:endonuclease I	A0A0H3NFV2	-0.724681
24.883	NaN	NaN	NaN	25.7408	4	4	4	16.2	26.95	7.0156	327630000	16	235	Chromosome:4174628-4175335	strand:+ yigA description:conserved hypothetical protein	A0A0H3NHW0	-0.245106
23.8492	23.5242	23.6167	23.3704	23.6436	5	5	5	45.3	26.444	81.135	195480000	87	236	Chromosome:1813027-1813737	strand:- narJ description:respiratory nitrate reductase 1 delta chain	A0A0H3NLX0	-0.248729
26.4286	NaN	26.9742	26.8621	26.7677	9	9	9	52.1	25.755	27.364	1692800000	54	236	Chromosome:3093306-3094016	strand:- ispD description:2-C-methyl-D-erythritol 4-phosphate cytidylyltransferase	A0A0H3NH37	-0.0720339
27.9364	28.5143	28.1145	28.488	28.4196	14	14	14	51.3	25.756	219.05	5017800000	321	236	Chromosome:3856026-3856736	strand:- yiaF description:conserved hypothetical protein	A0A0H3NIY2	-0.178814
25.2138	NaN	NaN	26.6012	25.7387	3	3	3	18.6	24.887	5.9033	360200000	7	237	Chromosome:1724854-1725567	strand:+	A0A0H3NLM1	0.0932489
24.703	NaN	NaN	24.3866	24.8163	4	4	4	31.6	25.806	25.698	341100000	16	237	Chromosome:2101419-2102132	strand:- cbiL description:cobalt-precorrin-2 C(20)-methyltransferase	A0A0H3NEI6	0.195359
27.5018	27.221	26.8104	27.1596	27.4928	12	12	12	54.9	26.908	56.127	2649100000	178	237	Chromosome:2599820-2600533	strand:- purC description:phosphoribosylaminoimidazole-succinocarboxamide synthase	A0A0H3NPK1	-0.361603
NaN	25.7922	NaN	NaN	NaN	2	2	2	11.4	25.655	3.9259	21196000	3	237	Chromosome:342307-343020	strand:+ safB description:salmonella atypical fimbria chaperone	A0A0H3N9J6	-0.133333
25.4201	31.2769	24.2691	26.0476	27.0979	14	14	14	54	26.314	150.53	2987700000	137	237	Chromosome:4491975-4492688	strand:+ aphA description:class B acid phosphatase precursor	A0A0H3NP94	-0.342194
NaN	NaN	NaN	NaN	24.6528	3	3	3	13.9	25.394	3.3082	215320000	7	238	Chromosome:3438074-3438790	strand:- garL description:5-keto-4-deoxy-D-glucarate aldolase	A0A0H3NS69	0.131933
29.3595	30.0435	30.3714	30.1538	30.1463	7	7	7	45.8	25.269	190.5	18869000000	421	238	Chromosome:3947993-3948709	strand:- rph description:RNase PH	A0A0H3NMZ6	-0.0890756
26.092	25.6129	26.1121	25.9194	25.6004	8	8	8	50.4	27.055	33.935	1027000000	42	238	Chromosome:4176234-4176950	strand:+ yigB description:conserved hypothetical protein	A0A0H3NHX9	-0.276891
30.3197	29.794	30.6042	30.4186	30.1965	15	15	15	58.4	27.291	323.31	22229000000	458	238	Chromosome:4875950-4876666	strand:- arcA description:global response regulator	A0A0H3NLH5	-0.486975
NaN	NaN	NaN	24.209	NaN	1	1	1	6.3	26.411	2.3526	72492000	2	238	Chromosome:958831-959547	strand:- artQ description:arginine transport system permease protein ArtQ	A0A0H3N9J1	0.679832
27.9898	26.4588	27.5036	27.878	27.7068	13	13	13	66.9	26.986	202.95	3611500000	219	239	Chromosome:1862742-1863461	strand:- fadR description:Fatty acid metabolism regulator protein.	A0A0H3NC41	-0.299582
25.5822	26.6753	NaN	25.2368	25.6638	8	8	8	33.5	27.473	204.21	638700000	61	239	Chromosome:2002315-2003034	strand:- fliA description:RNA polymerase sigma transcription factor for flagellar operon	A0A0H3NI00	-0.507531
NaN	NaN	NaN	NaN	21.0315	1	1	1	8.4	27.376	21.652	16731000	5	239	Chromosome:2277943-2278662	strand:+ sanA description:vancomycin resistance protein	A0A0H3NNI5	-0.0619247
27.2076	26.5588	28.6346	28.521	28.2836	4	4	4	16.7	26.922	52.38	4813400000	210	239	Chromosome:2310241-2310960	strand:+ yeiU description:hypothetical membrane protein	A0A0H3NDK7	0.650209
25.41	NaN	24.9058	26.5937	NaN	3	3	3	16.7	26.951	6.2389	579770000	11	239	Chromosome:2547526-2548245	strand:+ yfeJ description:hypothetical amidotransferase	A0A0H3NFL9	-0.289958
NaN	32.1555	NaN	25.1112	23.506	15	15	15	64.9	26.265	323.31	6571500000	205	239	Chromosome:3287419-3288138	strand:- yggN description:hypothetical protein	A0A0H3NLY2	-0.438912
27.6375	28.5905	28.1085	28.3276	27.8318	9	9	9	47.3	27.127	69.052	4710900000	177	239	Chromosome:3288514-3289233	strand:- trmB description:conserved hypothetical protein	A0A0H3NRR6	-0.334728
NaN	24.0533	NaN	NaN	NaN	2	2	2	17.2	25.708	2.4405	124890000	2	239	Chromosome:349371-350090	strand:- pagN description:possible outer membrane adhesin	A0A0H3N7Z2	-0.0129707
29.2305	28.411	28.9637	28.983	29.4325	15	15	15	73.2	27.353	292.68	9360800000	333	239	Chromosome:3681128-3681847	strand:- ompR description:two-component response regulator OmpR	A0A0H3NGY1	-0.345607
NaN	NaN	NaN	NaN	27.7249	3	3	3	13	27.505	2.9888	250830000	6	239	Chromosome:4570469-4571188	strand:- dcuR description:two-component response regulator	A0A0H3NIL7	-0.248117
30.9589	30.1614	30.7433	30.7227	30.4402	24	24	24	87.4	25.978	323.31	28654000000	918	239	Chromosome:4845721-4846440	strand:+ deoD description:purine nucleoside phosphorylase	A0A0H3NJG5	0.0485356
28.7715	27.5741	27.7321	29.1847	29.2496	17	17	17	61.1	26.864	92.59	7390500000	310	239	Chromosome:799913-800632	strand:+ sdhB description:succinate dehydrogenase iron-sulfur protein	A0A0H3N9N1	-0.28159
NaN	NaN	25.792	NaN	NaN	2	2	2	11.2	26.448	5.5452	60294000	8	240	Chromosome:1909580-1910302	strand:- sopE2 description:Type III secretion system effector protein-causes membrane ruffling and disrupts tight junctions	A0A0H3NDT2	-0.3125
24.0276	NaN	24.1198	24.6183	24.8159	4	4	4	19.6	27.594	8.1368	424730000	28	240	Chromosome:2222253-2222975	strand:+ baeR description:hypothetical two-component system response regulator	A0A0H3NIV4	-0.251667
NaN	NaN	25.0475	NaN	24.9134	5	5	5	23.8	26.635	8.8516	361580000	21	240	Chromosome:2863004-2863726	strand:+ sopE description:Type III secretion system effector protein, invasion-associated secreted protein-by rearranging the actin cytoskeleton and disrupting tight junctions	A0A0H3NGI8	-0.368333
NaN	NaN	NaN	NaN	23.2024	2	2	2	15	26.978	3.1313	45294000	19	240	Chromosome:597231-597953	strand:- lpxH description:conserved hypothetical protein	A0A0H3N8M8	0.0291667
29.0408	28.2623	29.4075	28.7926	29.2849	8	8	8	55	26.702	323.31	9757800000	420	240	Chromosome:894003-894725	strand:- glnQ description:glutamine transport ATP-binding protein GlnQ	A0A0H3N9W0	-0.150417
34.1807	33.9777	33.6989	33.5362	33.6198	29	29	29	90	26.758	323.31	250540000000	2180	241	Chromosome:254293-255018	strand:+ rpsB description:30S ribosomal protein S2	A0A0H3NCZ1	-0.29834
30.0292	29.0449	29.4423	30.4537	30.8056	14	14	14	80.9	25.955	323.31	23528000000	562	241	Chromosome:256272-256997	strand:+ pyrH description:Uridylate kinase	A0A0H3NHJ2	0.121162
24.8286	NaN	NaN	25.2757	25.175	7	7	7	30.7	27.471	9.9273	479730000	25	241	Chromosome:2607576-2608301	strand:- yfgE description:conserved hypothetical protein	A0A0H3NEB2	-0.148548
28.8552	26.9213	28.5512	28.2665	28.1089	14	14	14	61.8	26.796	195.12	5814400000	312	241	Chromosome:3505054-3505779	strand:+ yhbG description:probable ABC transport protein, ATP-binding component	A0A0H3NM92	-0.0962656
25.9391	NaN	25.9183	26.257	26.0241	8	8	8	41.5	27.448	25.041	973670000	64	241	Chromosome:4081311-4082036	strand:- phoU description:phosphate transport system regulatory protein	A0A0H3NHQ1	-0.265975
26.4367	NaN	NaN	NaN	NaN	4	4	4	17.4	26.07	6.7581	958980000	17	241	Chromosome:4773248-4773973	strand:- yeeN description:conserved hypothetical protein	A0A0H3NL62	-0.217842
NaN	NaN	NaN	22.6444	NaN	2	2	2	17	26.606	5.9899	23073000	8	241	Chromosome:726021-726746	strand:- gltL description:glutamate/aspartate transport ATP-binding protein GltL	A0A0H3NAN5	-0.0452282
NaN	27.6907	NaN	NaN	NaN	5	5	5	31	26.293	7.3555	396970000	20	242	Chromosome:1788113-1788841	strand:- tonB description:TonB protein	A0A0H3NHB0	-0.496281
27.2084	27.1049	27.8452	27.8151	27.153	11	11	11	64	26.854	96.866	3697100000	155	242	Chromosome:2378032-2378760	strand:+ ubiG description:3-demethylubiquinone-9 3-methyltransferase	A0A0H3NF69	-0.208678
25.8547	NaN	26.9136	27.0069	27.3477	5	5	5	29.3	26.933	50.537	1805000000	55	242	Chromosome:960303-961031	strand:- artP description:arginine transport ATP-binding protein ArtP	A0A0H3NA09	-0.0652893
25.6447	26.714	26.3676	26.446	26.3334	7	7	7	46.5	27.202	20.649	1189100000	65	243	Chromosome:1508142-1508873	strand:- rstA description:hypothetical two-component response regulator	A0A0H3NBE1	-0.102881
27.6665	27.3198	27.9807	27.9063	27.9551	8	8	8	37.9	26.613	244.21	4038700000	244	243	Chromosome:2681302-2682033	strand:-	A0A0H3NPS5	-0.112757
28.4116	27.9641	29.0885	29.0586	29.0588	6	6	6	41.6	26.343	114.61	8268300000	284	243	Chromosome:2720159-2720890	strand:- pdxJ description:Pyridoxal phosphate biosynthetic protein pdxJ	A0A0H3NEE2	-0.0572016
24.5709	24.8449	26.1034	26.6851	25.6874	6	6	6	44.9	26.428	19.643	1091200000	49	243	Chromosome:2805232-2805963	strand:- yfiH description:conserved hypothetical protein	A0A0H3NKP3	-0.165432
26.6711	26.6461	26.9319	27.0998	26.775	4	4	4	23.9	27.225	60.315	1709900000	29	243	Chromosome:303393-304124	strand:+ dnaQ description:DNA polymerase III epsilon subunit	A0A0H3NHP2	-0.175309
27.8142	27.6213	28.4685	28.1957	28.0249	11	11	11	68.3	26.663	216.65	4803700000	300	243	Chromosome:4634173-4634904	strand:+ yjfH description:probable tRNA/rRNA methyltransferase	A0A0H3NJ22	-0.0584362
28.0193	29.1881	26.5445	27.4889	27.5204	16	16	16	74.1	27.022	125.46	3353400000	295	243	Chromosome:959554-960285	strand:- artI description:arginine-binding periplasmic protein 1 precursor	A0A0H3NEU6	-0.326337
25.438	29.8194	26.654	28.7456	28.5133	10	10	10	44	26.169	144.13	5114600000	242	243	pSLT_SL1344:9912-10643	strand:- traT description:conjugative transfer, surface exclusion protein	A0A0H3P177	-0.204938
31.0256	30.8267	30.4975	30.9651	30.995	13	13	13	79.1	25.545	323.31	33248000000	974	244	Chromosome:1235365-1236099	strand:+ fabG description:3-oxoacyl-[acyl-carrier protein] reductase	A0A0H3NAN4	0.131557
24.4167	25.0405	NaN	25.386	25.5065	7	7	7	30.7	27.668	26.832	603210000	61	244	Chromosome:1854121-1854855	strand:+ ycgR description:conserved hypothetical protein	A0A0H3NM15	-0.138934
24.8009	25.0739	25.2772	25.4293	25.255	3	3	3	16.4	26.179	13.39	593400000	10	244	Chromosome:3340712-3341446	strand:- exbB description:biopolymer transport ExbB protein	A0A0H3NG04	0.273361
26.0204	25.8327	26.8633	26.8212	26.3401	7	7	7	39.8	27.446	116.53	1455400000	178	244	Chromosome:3625354-3626088	strand:- yheO description:conserved hypothetical protein	A0A0H3NGT1	-0.116803
29.0952	28.788	30.3279	29.649	29.5228	12	12	12	77.5	27.175	323.31	13942000000	555	244	Chromosome:4603836-4604570	strand:- frdB description:fumarate reductase, iron-sulfur protein	A0A0H3NKR2	-0.288115
27.9163	26.1346	26.6378	27.3241	29.0448	7	7	7	30.2	26.905	25.64	4214200000	111	245	Chromosome:1182228-1182965	strand:+ ycdX description:conserved hypothetical protein	A0A0H3NK26	-0.126531
28.3964	28.1517	28.7236	28.3788	28.2044	14	14	14	72.7	26.328	174.15	5741100000	353	245	Chromosome:1757440-1758177	strand:- pyrF description:Orotidine 5-phosphate decarboxylase	A0A0H3NC43	0.024898
25.2143	NaN	25.4349	25.2393	24.4891	5	5	5	31	26.089	49.834	415740000	20	245	Chromosome:2152366-2153103	strand:+ hisA description:N-(5-phospho-L-ribosyl-formimino)-5-amino-1-(5-phosphoribosyl)-4-imidazolecarboxamide isomerase	A0A0H3NIK9	0.102449
28.4541	29.6561	28.526	28.7938	28.6999	12	12	12	58.8	27.826	244.76	7390400000	312	245	Chromosome:2807072-2807809	strand:+ yfiO description:outer membrane protein assembly complex subunit yfiO	A0A0H3NQ36	-0.488571
27.2679	25.3503	26.1796	26.8774	26.9655	8	8	8	33.1	27.339	106.88	1846100000	112	245	Chromosome:3356657-3357394	strand:- plsC description:1-acyl-glycerol-3-phosphate acyltransferase	A0A0H3NM19	0.0942857
NaN	NaN	NaN	24.995	25.6966	10	10	10	49.8	28.687	36.772	1110200000	53	245	Chromosome:4778024-4778761	strand:+	A0A0H3NW99	-0.499592
23.6689	NaN	NaN	NaN	NaN	5	5	5	21.6	27.942	8.8692	144290000	10	245	Chromosome:4823375-4824112	strand:- dnaC description:DNA replication protein	A0A0H3NLA6	-0.502449
27.9681	28.4645	29.0629	27.6181	27.8067	7	7	7	17.5	26.418	73.831	4701600000	128	246	Chromosome:1951353-1952093	strand:- yebC description:hypothetical protein	A0A0H3NDX2	-0.376423
24.9188	NaN	NaN	24.7739	24.7223	5	5	5	29.7	27.381	51.984	927310000	74	246	Chromosome:3744081-3744821	strand:- ugpQ description:glycerophosphoryl diester phosphodiesterase	A0A0H3NT89	-0.229675
24.7792	NaN	24.181	24.8117	25.1026	7	7	7	25.2	27.599	25.7	418150000	60	246	Chromosome:4160018-4160758	strand:+ rffM description:probable UDP-N-acetyl-D-mannosaminuronic acid transferase	A0A0H3NNE7	-0.19878
25.4231	25.7336	25.5647	25.727	25.6098	6	6	6	40.2	27.661	41.378	731890000	22	246	Chromosome:4165857-4166597	strand:- hemD description:uroporphyrinogen III synthase	A0A0H3NHV5	-0.0804878
NaN	NaN	26.2026	26.4307	25.8994	5	5	5	24.8	27.408	11.792	875370000	31	246	Chromosome:4615985-4616725	strand:-	A0A0H3NVU2	-0.328455
25.848	26.8544	28.8473	29.5608	28.4959	7	7	7	44.3	27.49	109.51	6715100000	101	246	Chromosome:4662351-4663091	strand:+ cysQ description:cysQ protein	A0A0H3NPN9	-0.284146
25.3748	NaN	NaN	NaN	24.3165	3	3	3	17.5	26.086	2.9095	170040000	13	246	Chromosome:4709283-4710023	strand:+	A0A0H3NJ04	0.054878
NaN	NaN	NaN	NaN	22.917	2	2	2	9.8	27.362	2.42	27870000	4	246	Chromosome:727420-728160	strand:- gltJ description:glutamate/aspartate transport system permease protein GltJ	A0A0H3NE76	0.60813
28.1591	27.774	28.8314	28.9231	28.7609	13	13	13	42.3	26.644	194.88	7151900000	216	246	pSLT_SL1344:55572-56312	strand:+	A0A0H3NXF6	-0.162602
28.3491	27.6998	28.0626	28.5877	28.6055	9	9	9	51.8	28.367	95.495	5608700000	168	247	Chromosome:162468-163211	strand:- yacF description:conserved hypothetical protein	A0A0H3N946	-0.189069
26.1481	25.9765	26.1416	26.2316	26.3751	8	8	8	46.6	27.848	36.97	1369900000	109	247	Chromosome:1956645-1957388	strand:+ yecO description:conserved hypothetical protein	A0A0H3NCD5	-0.0983806
NaN	NaN	NaN	NaN	20.9679	2	2	2	9.7	28.032	3.8779	32562000	6	247	Chromosome:388268-389011	strand:+	A0A0H3N9P5	-0.109717
23.7636	NaN	NaN	NaN	NaN	3	3	3	17.4	27.942	17.577	67312000	9	247	Chromosome:4005752-4006495	strand:-	A0A0H3NHK2	-0.097166
27.7906	27.7104	28.0273	27.2492	28.084	7	7	7	51.4	26.945	123.06	3764400000	168	247	Chromosome:777459-778202	strand:+ ybgI description:conserved hypothetical protein	A0A0H3N925	-0.175304
26.7215	26.3909	26.3319	26.2264	26.3851	7	7	7	45.6	27.432	18.421	1503100000	87	248	Chromosome:1031231-1031977	strand:+ kdsB description:3-deoxy-manno-octulosonate cytidylyltransferase	A0A0H3NBK8	-0.0657258
NaN	30.3716	26.0876	28.398	28.088	8	8	8	52	27.992	252.1	4911000000	203	248	Chromosome:1321042-1321788	strand:+ mipA description:hypothetical outer membrane protein	A0A0H3NCC6	-0.447581
NaN	NaN	24.7355	NaN	24.9772	6	6	6	35.5	27.685	8.7007	2571300000	21	248	Chromosome:1411048-1411794	strand:+ sufC description:hypothetical ABC transport ATP-binding subunit	A0A0H3NKT2	-0.193145
28.3669	28.2693	28.569	28.0251	27.9283	10	10	10	58.5	27.042	278.63	5091100000	321	248	Chromosome:1545656-1546402	strand:- ydfG description:hypothetical oxidoreductase	A0A0H3NBJ3	-0.132258
26.2857	26.5835	26.9104	27.454	27.671	9	9	9	50.8	27.18	121.18	2345500000	151	248	Chromosome:168377-169123	strand:- nadC description:nicotinate-nucleotide pyrophosphorylase	A0A0H3N7L9	-0.053629
NaN	NaN	NaN	25.6088	25.9254	2	2	2	12.5	26.61	3.2751	493600000	7	248	Chromosome:1958592-1959338	strand:- cutC description:hypothetical copper homeostasis protein	A0A0H3NCP5	0.0834677
NaN	27.8278	NaN	NaN	NaN	6	6	6	29.4	25.846	25.008	254060000	19	248	Chromosome:2744721-2745467	strand:-	A0A0H3NEI7	-0.138306
25.4596	29.0066	26.468	27.7478	27.4631	11	11	11	38.3	26.496	248.39	3390500000	202	248	Chromosome:3247469-3248215	strand:- yggE description:conserved hypothetical protein	A0A0H3NFT8	-0.205242
NaN	28.8132	NaN	NaN	25.4799	11	11	11	67.3	28.658	134.73	732060000	99	248	Chromosome:4183291-4184037	strand:+ pldA description:detergent-resistant phospholipase A	A0A0H3NJN9	-0.596371
NaN	NaN	24.9962	27.9586	26.0099	5	5	5	26.2	27.789	19.983	2196000000	21	248	Chromosome:4313815-4314561	strand:- fpr description:ferredoxin--NADP reductase	A0A0H3NV08	-0.202016
28.1973	29.6239	NaN	26.1329	NaN	16	16	16	65.7	27.434	72.993	2097100000	129	248	Chromosome:668750-669496	strand:- dsbG description:thiol:disulfide interchange protein DsbG precursor	A0A0H3N8T4	-0.194758
29.888	33.312	29.7299	29.7992	30.0562	22	22	22	76.2	27.262	323.31	29099000000	960	248	Chromosome:895525-896271	strand:- glnH description:glutamine-binding periplasmic protein precursor	A0A0H3NB33	-0.243952
26.9438	25.0989	25.6558	27.0157	27.2921	8	8	8	40.6	29.45	60.569	1901500000	106	249	Chromosome:3267800-3268549	strand:-	A0A0H3NHP9	-0.629719
24.6605	NaN	NaN	24.7411	24.9166	5	5	5	40.6	27.492	16.61	308440000	21	249	Chromosome:4642780-4643529	strand:+ yjfP description:conserved hypothetical protein	A0A0H3NJ31	0.0353414
25.3925	25.6405	25.307	25.6412	25.317	3	3	3	13.3	26.903	9.0946	686180000	32	249	Chromosome:914223-914972	strand:- moeB description:molybdopterin biosynthesis MoeB protein	A0A0H3NJC9	0.0831325
27.2679	25.4221	27.237	27.4455	27.8328	5	5	5	22.8	27.883	43.066	2884500000	178	250	Chromosome:1711227-1711979	strand:+ fnr description:fumarate and nitrate reduction regulatory protein	A0A0H3NBP1	-0.2424
25.2249	26.7155	26.0446	26.1619	25.7026	9	9	9	45.6	27.477	30.959	935430000	82	250	Chromosome:1755765-1756517	strand:+ yciT description:hypothetical regulatory protein	A0A0H3NDE9	-0.0416
24.217	23.8253	23.8388	23.9007	23.8908	5	5	5	32.4	27.668	35.977	271290000	34	250	Chromosome:1998180-1998932	strand:- yecC description:hypothetical ABC-transport ATP-binding protein	A0A0H3NHZ5	-0.0872
NaN	NaN	NaN	NaN	24.2662	3	3	3	22.8	27.457	10.308	112000000	11	250	Chromosome:3824788-3825540	strand:- yhjQ description:conserved hypothetical protein	A0A0H3NIW4	-0.046
28.1772	28.1904	29.0105	28.782	28.8083	10	10	10	54.8	28.382	107.52	7239700000	208	250	Chromosome:4584169-4584921	strand:- phoN description:nonspecific acid phosphatase precursor	A0A0H3NIM9	-0.5928
27.5766	26.8387	28.4359	28.0896	27.7114	12	12	12	70.4	27.119	171.05	4136100000	229	250	Chromosome:740304-741056	strand:- nagD description:NagD protein	A0A0H3NE83	0.1464
32.2668	31.5159	32.063	32.294	32.0072	23	23	23	81.2	28.493	323.31	74494000000	1097	250	Chromosome:835617-836369	strand:- gpmA description:phosphoglycerate mutase 1	A0A0H3NJ70	-0.5464
24.1246	NaN	NaN	24.1534	24.0898	4	4	4	17.1	26.102	6.5684	179190000	30	251	Chromosome:1217182-1217937	strand:+ flgF description:hypothetical flagellar basal-body rod protein FlgF (proximal rod protein)	A0A0H3NA83	-0.139841
NaN	27.564	NaN	25.7368	NaN	12	12	12	74.1	27.319	55.635	614240000	65	251	Chromosome:1365483-1366238	strand:+	A0A0H3NCI0	-0.353386
25.9979	NaN	NaN	NaN	NaN	2	2	2	10.8	27.666	4.5299	217970000	8	251	Chromosome:1945006-1945761	strand:+ znuC description:high-affinity zinc uptake system ATP-binding protein	A0A0H3NMC7	-0.0378486
26.8383	29.1536	24.7925	26.5855	26.7478	14	14	14	83.3	28.185	67.839	1927600000	108	251	Chromosome:2501479-2502234	strand:- vacJ description:VacJ lipoprotein precursor	A0A0H3NDW9	-0.282072
25.7272	NaN	NaN	26.101	26.1039	5	5	5	26.7	28.633	6.8867	795350000	53	251	Chromosome:301353-302108	strand:- gloB description:probable hydroxyacylglutathione hydrolase	A0A0H3N7W0	-0.221912
25.3681	26.0554	26.333	26.192	25.6675	10	10	10	47.8	27.895	21.623	1034600000	64	251	Chromosome:3719301-3720056	strand:-	A0A0H3NIQ8	-0.0729084
NaN	27.173	NaN	NaN	26.0151	3	3	3	12.4	28.094	2.211	222880000	20	251	Chromosome:4077661-4078416	strand:+ yieE description:conserved hypothetical protein	A0A0H3NU51	-0.246614
28.4052	27.6751	29.2966	28.65	28.5528	14	14	14	56.6	28.136	188.41	7550500000	370	251	Chromosome:4198836-4199591	strand:+ ubiE description:ubiquinone/menaquinone biosynthesis methyltransferase UbiE	A0A0H3NHZ8	-0.162948
29.4101	28.9909	29.7036	29.8726	29.8955	17	17	17	82.9	28.367	169.9	14669000000	638	251	Chromosome:4296024-4296779	strand:+ cdh-a description:CDP-diglyceride hydrolase	A0A0H3NK19	-0.234661
24.5631	NaN	25.5381	NaN	26.2162	7	7	7	39	27.486	65.753	683190000	41	251	Chromosome:4643526-4644281	strand:- yjfQ description:probable transcriptional regulator	A0A0H3NVW3	-0.166135
25.0576	24.5791	25.3624	25.5836	26.0784	5	5	5	25.4	27.325	11.067	716590000	29	252	Chromosome:1396470-1397228	strand:- aroD description:3-dehydroquinate dehydratase	A0A0H3NB28	0.0630952
25.5003	NaN	NaN	NaN	NaN	5	5	5	23	28.328	7.922	349350000	17	252	Chromosome:259351-260109	strand:+ uppS description:undecaprenyl pyrophosphate synthetase	A0A0H3NCZ5	-0.36746
NaN	NaN	25.9936	NaN	NaN	4	4	4	17.5	28.21	11.673	934250000	9	252	Chromosome:3037572-3038330	strand:- prgK description:type III secretion system apparatus	A0A0H3NQZ5	-0.227381
25.4879	26.5468	24.7373	23.2221	23.3886	10	10	10	40.5	26.652	12.062	682340000	43	252	Chromosome:3218295-3219053	strand:-	A0A0H3NRG4	-0.250794
26.0568	28.5719	27.1672	27.2064	24.4473	12	12	12	63.1	26.708	84.838	1244400000	60	252	Chromosome:3259380-3260138	strand:+ yggG description:conserved hypothetical protein	A0A0H3NFU5	-0.195635
26.7985	28.0579	27.9323	27.6417	27.4455	5	5	5	33.3	27.303	78.185	3227900000	80	252	Chromosome:3658763-3659521	strand:- gph description:phosphoglycolate phosphatase	A0A0H3NMJ3	-0.0448413
NaN	NaN	NaN	NaN	22.1392	1	1	1	3.6	28.204	2.5197	77785000	4	252	Chromosome:936005-936763	strand:- deoR description:deoxyribose operon repressor	A0A0H3N9Y4	-0.119444
26.5667	25.9945	26.6461	26.7965	26.6498	10	10	10	43.9	28.073	46.608	1705000000	129	253	Chromosome:1771222-1771983	strand:+ yciK description:hypothetical oxidoreductase	A0A0H3NC52	-0.336759
NaN	NaN	NaN	24.9822	NaN	3	3	3	13	28.906	2.8498	157460000	1	253	Chromosome:2540022-2540783	strand:+ cysZ description:hypothetical sulfate transport protein CysZ	A0A0H3NK08	0.629644
26.2744	27.743	NaN	NaN	NaN	3	3	3	16.6	26.98	2.3594	612030000	17	253	Chromosome:3091039-3091800	strand:- surE description:Acid phosphatase surE	A0A0H3NLG2	-0.105929
29.7739	29.509	30.1467	30.3914	30.4472	16	16	16	69.6	27.139	223.13	19257000000	347	253	Chromosome:4196409-4197170	strand:+ udp description:uridine phosphorylase	A0A0H3NHX6	0.0320158
28.3972	26.9958	28.0334	27.9223	28.1561	11	11	11	55.1	29.411	236.13	4726900000	179	254	Chromosome:175320-176084	strand:+ pdhR description:pyruvate dehydrogenase complex repressor	E1W823	-0.52126
25.2391	24.1462	26.7927	24.8601	NaN	7	7	7	36.1	27.862	33.332	753450000	34	255	Chromosome:193400-194167	strand:+	A0A0H3N7N4	-0.0196078
26.043	26.2283	26.1904	25.4958	25.1439	5	5	5	25.1	28.348	101.35	1024600000	66	255	Chromosome:2826449-2827216	strand:- trmD description:tRNA (guanine-N1) methyltransferase	A0A0H3NER1	-0.268627
NaN	NaN	24.5544	NaN	NaN	4	4	4	21.2	28.877	5.5851	185670000	10	255	Chromosome:3399864-3400631	strand:- yqjH description:conserved hypothetical protein	A0A0H3NG57	-0.241961
24.5917	NaN	25.3115	25.3939	25.5693	6	6	6	30.6	29.063	23.545	494990000	34	255	Chromosome:351199-351966	strand:- yafV description:possible hydrolase	A0A0H3N8H1	-0.307843
NaN	25.3101	NaN	NaN	24.6119	5	5	5	24.7	28.669	9.3029	117820000	9	255	Chromosome:355550-356317	strand:+ yafJ description:conserved hypothetical protein	A0A0H3N7Z6	-0.268627
24.8831	NaN	24.3065	NaN	25.4048	7	7	7	31.8	29.776	20.997	334350000	32	255	Chromosome:3807909-3808676	strand:- yhjH description:conserved hypothetical protein	A0A0H3NH73	-0.161176
31.6348	31.3344	31.7541	31.5997	31.3721	20	20	20	89.4	26.916	323.31	53738000000	1259	255	Chromosome:4311703-4312470	strand:- tpiA description:triosephosphate isomerase	A0A0H3NI80	0.00588235
29.0278	29.6863	NaN	NaN	27.9348	6	6	6	32.4	28.996	20.573	5422300000	59	256	Chromosome:1646807-1647577	strand:- pdgL description:D-alanyl-D-alanine dipeptidase	A0A0H3ND72	-0.309766
NaN	NaN	23.2973	NaN	NaN	4	4	4	28.5	28.268	12.586	296120000	6	256	Chromosome:3689410-3690180	strand:- bioH description:hypothetical biotin biosynthesis protein	A0A0H3NGY8	0.0304687
27.8213	27.2413	27.249	27.4821	28.0892	11	11	11	55.9	28.139	70.504	3260600000	85	256	Chromosome:564417-565187	strand:- ybbO description:hypothetical oxidoreductase	A0A0H3NDT3	-0.139844
27.2736	26.3192	27.4927	27.7505	28.0195	9	9	9	64.1	28.736	179.03	3525600000	140	256	Chromosome:757647-758417	strand:- ybfF description:hypothetical esterase/lipase YbfF	A0A0H3NE94	-0.176953
NaN	NaN	NaN	NaN	24.3279	2	2	2	11.3	28.376	4.8042	161980000	10	257	Chromosome:2105475-2106248	strand:- cbiF description:precorrin-4 C11-methyltransferase	A0A0H3NEI9	-0.0793774
29.4597	28.4227	30.1497	29.888	29.65	13	13	13	52.9	29.035	94.816	14979000000	546	257	Chromosome:2171065-2171838	strand:- rfbF description:glucose-1-phosphate cytidylyltransferase	A0A0H3NDB2	-0.250584
23.1587	NaN	NaN	NaN	NaN	3	3	3	18.3	28.062	5.0941	1386600000	10	257	Chromosome:3004213-3004986	strand:+ srlR description:glucitol operon repressor	A0A0H3NQW3	-0.0797665
24.3899	NaN	25.7133	26.1594	26.1063	6	6	6	26.5	29.016	30.975	846760000	43	257	Chromosome:4082051-4082824	strand:- pstB description:phosphate transport ATP-binding protein	A0A0H3NU57	-0.275097
25.0135	NaN	NaN	NaN	NaN	4	4	4	28	29.621	7.1903	168390000	4	257	Chromosome:4404662-4405435	strand:+ nudC description:conserved hypothetical protein	A0A0H3NV72	-0.272763
24.7606	NaN	25.1133	25.3206	25.085	5	5	5	19.8	29.539	4.9699	464470000	32	257	Chromosome:4781635-4782408	strand:+ uxuR description:uxu operon transcriptional regulator	A0A0H3NJC4	-0.4393
NaN	NaN	NaN	NaN	24.8307	2	2	2	8.9	28.956	3.3285	119480000	2	257	Chromosome:4838563-4839336	strand:+ yjjV description:conserved hypothetical protein	A0A0H3NQ33	-0.268482
28.1244	27.5659	28.683	28.3157	28.459	13	13	13	65.8	29.764	158.29	5764300000	287	257	Chromosome:5114-5887	strand:- yaaA description:conserved hypothetical protein	A0A0H3N8Q7	-0.484825
27.4279	30.9106	28.7287	28.4225	27.9425	19	19	19	77.4	27.548	129.85	10271000000	297	257	Chromosome:844929-845702	strand:+ modA description:molybdate-binding periplasmic protein precursor	A0A0H3N9R4	-0.070428
NaN	NaN	22.6982	NaN	NaN	1	1	1	7.4	28.279	2.2092	29669000	1	258	Chromosome:1033061-1033837	strand:- ycbC description:hypothetical membrane protein	A0A0H3NF39	0.11938
25.7124	NaN	25.8718	25.5482	25.9625	7	7	7	39.9	28.368	31.684	706830000	64	258	Chromosome:2153085-2153861	strand:+ hisF description:Imidazole glycerol phosphate synthase subunit hisF	A0A0H3ND98	-0.0193798
24.5686	NaN	25.327	25.8758	26.0345	5	5	5	22.9	28.771	21.758	569790000	26	258	Chromosome:2459847-2460623	strand:- hisP description:histidine transport ATP-binding protein	A0A0H3NFD9	-0.241085
26.9465	26.6443	27.3341	27.2312	26.4779	6	6	6	34.1	28.613	53.056	1685000000	88	258	Chromosome:2672948-2673724	strand:- sseBb description:enhanced serine sensitivity protein	A0A0H3NPR5	-0.11938
24.2977	25.2518	25.5974	25.0702	25.1275	4	4	4	22.5	27.007	6.4608	504630000	32	258	Chromosome:4361963-4362739	strand:+ argB description:acetylglutamate kinase	A0A0H3NNX6	0.265116
26.7078	27.0811	26.6927	27.0498	26.9066	9	9	9	44.4	28.897	85.222	1815900000	138	259	Chromosome:3276843-3277622	strand:+ yggJ description:conserved hypothetical protein	A0A0H3NRQ8	-0.195367
24.3189	NaN	NaN	NaN	NaN	1	1	1	6.9	29.072	6.9646	87235000	6	259	Chromosome:4202858-4203637	strand:+ tatC description:sec-independent protein translocase protein	A0A0H3NI02	0.747876
NaN	29.6687	NaN	27.1742	26.9857	5	5	5	23.1	27.77	105.51	1558400000	43	260	Chromosome:1217951-1218733	strand:+ flgG description:flagellar basal-body rod protein FlgG (distal rod protein)	A0A0H3NFK8	-0.247692
27.6883	28.0061	28.0229	27.9729	27.1953	14	14	14	66.5	28.379	174.81	3873700000	182	260	Chromosome:2462207-2462989	strand:- hisJ description:histidine-binding periplasmic protein	A0A0H3NDX8	-0.269615
NaN	NaN	NaN	24.9776	25.4414	4	4	4	21.9	30.045	10.642	197310000	9	260	Chromosome:3137007-3137789	strand:- yqcB description:hypothetical RNA pseudouridylate synthase	A0A0H3NFH6	-0.539231
NaN	NaN	24.1429	25.5701	25.107	3	3	3	16.9	27.786	21.418	348210000	35	260	Chromosome:3499573-3500355	strand:- yrbE description:hypothetical membrane protein	A0A0H3NI83	0.906923
23.7597	NaN	23.9091	24.2844	24.6091	5	5	2	30.4	28.765	26.072	256620000	21	260	pSLT_SL1344:71594-72376	strand:- rsdB description:resolvase	A0A0H3P019	-0.0846154
NaN	NaN	24.0017	NaN	NaN	2	2	2	6.9	28.862	2.9597	82499000	8	261	Chromosome:1599483-1600268	strand:-	A0A0H3NGR2	-0.46705
NaN	NaN	NaN	NaN	22.5694	4	1	1	16.1	29.227	2.1842	43490000	1	261	pCol1B9_SL1344:12854-13639	strand:+ resA description:resolvase	A0A0H3P199	-0.111877
31.6813	33.9748	31.5049	31.8641	31.7402	20	20	20	82.4	27.761	323.31	88601000000	1131	262	Chromosome:1748989-1749777	strand:+ fabI description:enoyl-[acyl-carrier-protein] reductase (NADH)	A0A0H3NDE2	0.19084
27.8579	27.8376	28.6165	27.889	28.3306	10	10	10	32.4	28.089	144.92	4721200000	133	262	Chromosome:266991-267779	strand:+ lpxA description:Acyl-[acyl-carrier-protein]--UDP-N-acetylglucos amine O-acyltransferase	A0A0H3NHK3	-0.0248092
23.0181	33.1968	28.8365	27.9968	26.5242	15	15	15	47.7	28.247	323.31	18588000000	481	262	Chromosome:817236-818024	strand:+ ybgF description:hypothetical exported protein	A0A0H3N9P3	-0.532824
27.0797	26.3858	26.1544	26.4593	26.5964	10	10	10	57.6	28.346	134.5	1640000000	141	262	Chromosome:843696-844484	strand:- modE description:hypothetical molybdenum transport protein ModE	A0A0H3N988	-0.0148855
29.3517	27.9371	28.5155	28.866	29.2269	16	16	16	66.5	29.863	280.53	9014300000	427	263	Chromosome:1895239-1896030	strand:- kdgR description:transcriptional regulator KdgR	A0A0H3NHN3	-0.264259
27.1347	26.4813	27.7654	27.6248	26.8832	9	9	9	76.4	28.105	118.11	2967800000	144	263	Chromosome:212482-213273	strand:- panB description:3-methyl-2-oxobutanoate hydroxymethyltransferase	A0A0H3NHE9	0.165399
27.1719	27.1288	27.067	26.9658	27.1661	11	11	11	60.5	27.869	145.67	2554100000	188	263	Chromosome:2554315-2555106	strand:- ucpA description:hypothetical oxidoreductase	A0A0H3NE57	0.000380228
23.6611	NaN	NaN	23.2587	25.3208	5	5	5	24.3	29.803	8.2961	321060000	30	263	Chromosome:3530564-3531355	strand:- yhcK description:hypothetical GntR-family transcriptional regulator	A0A0H3NGH5	-0.413688
NaN	NaN	NaN	19.5936	NaN	2	2	2	9.9	29.863	5.2948	28609000	10	263	Chromosome:793336-794127	strand:+ nei description:endonuclease VIII, DNA N-glycosylase with an AP lyase activity	E1W9M1	-0.343346
28.1032	28.2209	28.4458	28.1698	27.3976	9	9	9	53.4	30.414	323.31	5049000000	275	264	Chromosome:194197-194991	strand:- speD description:S-adenosylmethionine decarboxylase, proenzyme	A0A0H3NCU1	-0.307955
28.1426	27.9585	28.4918	28.2398	28.0777	12	12	12	83.3	29.291	194.86	5179300000	228	264	Chromosome:253048-253842	strand:- map description:methionine aminopeptidase	A0A0H3N7S5	-0.183712
29.0706	27.5816	29.2684	29.5685	28.6627	13	13	13	47	30.368	171.28	9477300000	298	264	Chromosome:3179479-3180273	strand:- thyA description:Thymidylate synthase	A0A0H3NHG4	-0.35303
25.2591	25.4701	25.4087	25.026	25.124	4	4	4	21.6	29.617	23.009	541620000	36	264	Chromosome:4203667-4204461	strand:+ tatD description:hypothetical deoxyribonuclease	A0A0H3NUK6	-0.157576
NaN	NaN	NaN	NaN	24.019	3	3	3	15.5	28.906	3.4092	146520000	3	264	Chromosome:650273-651067	strand:- fepC description:ferric enterobactin transport ATP-binding protein FepC	A0A0H3NIR4	-0.0659091
27.9925	27.6947	28.62	28.4485	28.4947	8	8	8	36.2	29.821	141.25	5560400000	213	265	Chromosome:1241419-1242216	strand:+ ycfH description:conserved hypothetical protein	A0A0H3NC55	-0.171698
NaN	NaN	NaN	24.8517	24.7702	6	6	6	34	30.192	24.918	283420000	28	265	Chromosome:2080066-2080863	strand:+ yeeI description:conserved hypothetical protein	A0A0H3ND42	-0.126038
25.9413	NaN	25.9672	25.5553	NaN	4	4	4	13.2	30.996	15.612	455210000	32	265	Chromosome:3937262-3938059	strand:- rfaP description:lipopolysaccharide core biosynthesis protein	A0A0H3NTR4	-0.311321
27.7104	27.9812	28.0887	28.342	28.0422	15	15	15	73.6	28.368	145.26	4724400000	270	265	Chromosome:4841993-4842790	strand:+ deoC description:deoxyribose-phosphate aldolase	A0A0H3NLC5	0.0045283
26.5331	24.3466	26.8056	26.8181	26.496	8	8	8	41.7	29.486	53.052	1593700000	153	266	Chromosome:1687323-1688123	strand:- ydcF description:conserved hypothetical protein	A0A0H3NBL9	-0.174812
25.6177	NaN	24.57	NaN	NaN	2	2	2	11.7	27.492	9.2468	375010000	47	266	Chromosome:1887122-1887922	strand:+	A0A0H3NC61	1.03609
27.3133	28.3817	25.1674	26.3403	26.6373	19	19	19	65	28.805	196.63	2593000000	225	266	Chromosome:2000758-2001558	strand:- fliY description:cystine-binding periplasmic protein (FliY)	A0A0H3NE22	-0.194361
NaN	NaN	NaN	NaN	23.9251	3	3	3	13.5	29.284	5.5114	208580000	8	266	Chromosome:241265-242065	strand:- btuF description:Vitamin B12 transport protein btuF precursor.	A0A0H3NCY2	0.0266917
26.1379	NaN	NaN	26.3291	25.7454	2	2	2	9.4	30.83	2.3564	487440000	18	266	Chromosome:3122073-3122873	strand:- mazG description:conserved hypothetical protein	A0A0H3NR68	-0.538722
NaN	NaN	NaN	NaN	24.1628	4	4	4	30.1	29.464	27.328	138130000	16	266	Chromosome:3875924-3876724	strand:- yiaJ description:hypothetical transcriptional regulator	A0A0H3NTK3	-0.181955
26.0929	NaN	25.3977	26.0656	NaN	5	5	5	33.8	29.684	33.431	1014200000	33	266	Chromosome:4188437-4189237	strand:+ yigL description:conserved hypothetical protein	A0A0H3NJP3	-0.142857
27.983	26.3484	28.794	28.7942	28.7459	10	10	10	57.5	29.632	139.84	6431900000	296	266	Chromosome:743542-744342	strand:- nagB description:glucosamine-6-phosphate deaminase	A0A0H3NAQ1	-0.213158
24.8549	NaN	24.7336	24.6203	24.5869	6	6	6	24.7	30.222	49.323	411700000	41	267	Chromosome:1033973-1034776	strand:+ smtA description:SmtA protein	A0A0H3NA82	-0.340075
30.4253	30.2477	30.5932	30.3385	30.3109	24	24	24	90.3	29.158	323.31	22675000000	909	267	Chromosome:2682152-2682955	strand:+ suhB description:extragenic suppressor protein SuhB	A0A0H3NG22	-0.15206
25.5532	NaN	NaN	25.7674	25.7604	8	8	8	39	29.18	11.203	327140000	37	267	Chromosome:295060-295863	strand:+ dkgB description:hypothetical oxidoreductase	A0A0H3N9F6	-0.0468165
26.0319	26.182	26.9159	26.8531	27.7405	12	12	12	58.4	29.045	60.347	1844700000	59	267	Chromosome:4257193-4257996	strand:+ yihW description:hypothetical DeoR-family transcriptional regulator	A0A0H3NUR8	-0.0277154
29.358	28.4352	29.4433	29.7937	29.556	16	16	16	65.7	30.785	124.66	12477000000	358	268	Chromosome:1337795-1338601	strand:- xthA description:exodeoxyribonuclease III	A0A0H3NFX6	-0.487687
NaN	NaN	NaN	NaN	25.0476	4	4	4	9.7	30.671	4.3428	298580000	14	268	Chromosome:1745014-1745820	strand:+ sapF description:peptide transport system ATP-binding protein SapF	A0A0H3NDD7	-0.277239
24.8885	25.8284	25.241	25.2168	25.7327	7	7	7	48.5	28.671	34.329	458920000	40	268	Chromosome:1781125-1781931	strand:+ trpA description:Tryptophan synthase alpha chain	A0A0H3NH99	0.110821
24.956	NaN	24.5408	23.9591	24.5883	5	5	5	32.1	28.651	83.298	354030000	75	268	Chromosome:3160305-3161111	strand:- ygdL description:conserved hypothetical protein	A0A0H3NFK9	0.0835821
25.2444	31.8915	27.8766	27.2089	26.1649	11	11	11	61.2	29.527	323.31	6311500000	340	268	Chromosome:679477-680283	strand:- rna description:ribonuclease I precursor	A0A0H3N8U0	-0.34403
25.32	NaN	NaN	NaN	NaN	3	3	3	19.3	30.924	26.16	166660000	10	269	Chromosome:1828152-1828961	strand:- ychA description:hypothetical regulator	A0A0H3NDK8	-0.0483271
NaN	NaN	27.0953	26.5559	26.2152	6	6	6	27.9	30.03	12.774	1061400000	65	269	Chromosome:1890275-1891084	strand:- rrmA description:rRNA guanine-N1-methyltransferase	A0A0H3NDQ7	-0.176208
27.6362	27.4977	28.7535	28.3923	27.4019	9	9	9	58.4	28.061	203.73	4340900000	184	269	Chromosome:438742-439551	strand:- proC description:pyrroline-5-carboxylate reductase	A0A0H3N866	0.290706
26.1058	25.0495	24.8835	25.5245	26.0065	9	9	8	46.8	30.358	24.673	782930000	91	269	Chromosome:909721-910530	strand:+ ybiV(1) description:conserved hypothetical protein	A0A0H3N9E5	-0.207807
25.209	26.5253	26.7974	25.6764	26.0459	7	7	7	25.6	30.583	51.118	1480700000	75	270	Chromosome:108427-109239	strand:+ djlA description:DnaJ-like protein	A0A0H3N7H5	-0.355556
29.5448	28.2145	28.9673	29.352	29.4896	15	15	15	60	29.5	211.36	11048000000	432	270	Chromosome:1869671-1870483	strand:+ minD description:septum site determining protein	A0A0H3NC49	-0.10037
26.8892	25.4747	26.8138	26.3238	26.1781	8	8	8	43.3	30.271	154.13	1423000000	80	270	Chromosome:2478178-2478990	strand:- truA description:tRNA pseudouridine synthase A	A0A0H3NJT6	-0.272963
26.4429	NaN	26.4443	26.6453	26.5723	9	9	9	41.9	29.231	37.758	1413600000	122	270	Chromosome:3500363-3501175	strand:- yrbF description:possible ABC-transport protein, ATP-binding component	A0A0H3NGF2	0.108889
25.6758	27.1643	27.3628	26.1724	27.1541	5	5	5	31.9	29.061	9.1551	1873500000	32	270	Chromosome:4195338-4196150	strand:- dlhH description:hypothetical hydrolase	A0A0H3NJP9	-0.164074
24.4038	NaN	24.4384	24.6638	24.1969	6	6	6	38.9	31.14	113.33	323740000	80	270	Chromosome:4733928-4734740	strand:+ miaE description:tRNA hydroxylase	A0A0H3NW66	-0.135556
28.0025	28.1286	26.3128	27.4337	28.9998	15	15	15	66.1	29.435	195.38	4482500000	248	271	Chromosome:285514-286329	strand:- metQ description:hypothetical lipoprotein precursor	A0A0H3N7V0	-0.173801
NaN	NaN	23.0555	NaN	NaN	3	3	3	14.4	30.583	4.2596	160120000	8	271	Chromosome:3145060-3145875	strand:+ exo description:5-3 exonuclease	A0A0H3NFJ3	-0.371587
26.3526	25.2775	27.1638	27.1601	27.154	5	5	5	28	30.417	67.374	1997000000	190	271	Chromosome:4100663-4101478	strand:- atpB description:ATP synthase A chain	A0A0H3NHR6	0.773801
24.3329	NaN	NaN	NaN	NaN	5	5	5	29.9	30.207	5.0744	118090000	10	271	Chromosome:939042-939857	strand:-	A0A0H3N9H5	-0.0830258
27.6313	26.3433	27.2799	27.8113	28.1126	12	12	12	72.4	29.289	250.4	3613200000	242	272	Chromosome:3594748-3595566	strand:-	A0A0H3NGM8	0.148162
30.2925	35.413	31.0388	30.8157	30.6411	27	27	27	77.2	28.945	323.31	87097000000	1240	272	Chromosome:3626353-3627171	strand:- fkpA description:FKBP-type peptidyl-prolyl isomerase	A0A0H3NSV8	-0.427574
26.7707	25.3277	26.3598	26.1718	26.1465	10	10	10	56.6	29.219	36.941	1290400000	133	272	Chromosome:576052-576870	strand:+ allR description:negative regulator of allantoin and glyoxylate utilization operons	A0A0H3N949	0.0341912
25.9332	NaN	26.18	25.084	24.761	7	7	7	29.4	30.119	21.557	684930000	72	272	Chromosome:847453-848271	strand:- ybhA description:conserved hypothetical protein	A0A0H3N993	-0.159926
27.2486	26.7524	27.4322	27.504	27.6444	7	7	7	38.1	31.137	101.61	3221700000	189	273	Chromosome:1262917-1263738	strand:+ cobB description:NAD-dependent deacetylase	A0A0H3NKB7	-0.365201
NaN	30.1231	NaN	NaN	NaN	4	4	4	15	29.14	15.244	1356400000	22	273	Chromosome:1517822-1518643	strand:-	A0A0H3NGH4	-0.096337
NaN	NaN	NaN	23.1776	NaN	1	1	1	5.9	29.782	2.5239	38130000	1	273	Chromosome:3029861-3030682	strand:+ sitB description:Iron transport protein, ATP-binding component	A0A0H3NF79	-0.0820513
34.5328	35.266	34.8085	35.1723	35.1241	29	29	29	77.3	29.82	323.31	580110000000	2720	273	Chromosome:3615285-3616106	strand:- rplB description:50S ribosomal subunit protein L2	A0A0H3NSU0	-0.685348
25.8745	26.5929	27.1733	27.0027	26.5766	8	8	8	39.2	29.29	104.19	1795400000	108	273	Chromosome:3915432-3916253	strand:- cysE description:serine acetyltransferase	A0A0H3NMX5	0.025641
26.9394	27.1404	27.2181	27.0077	27.2187	11	11	11	59.3	28.851	35.555	2281600000	83	273	Chromosome:74020-74841	strand:+ dapB description:dihydrodipicolinate reductase	A0A0H3NH29	0.0505495
27.3352	26.82	27.3636	27.4268	27.5971	13	13	13	56.9	31.314	59.788	2884400000	220	274	Chromosome:1009255-1010079	strand:- pflA description:pyruvate formate-lyase 1 activating enzyme	A0A0H3NEY8	-0.386496
25.5961	26.6403	26.3198	25.5725	26.2312	10	10	10	48.5	29.662	42.297	959270000	94	274	Chromosome:2146146-2146970	strand:- yeeZ description:conserved hypothetical protein	A0A0H3ND11	-0.0689781
24.4338	26.116	24.7583	26.4724	26.4441	7	7	7	27.4	30.261	22.631	949990000	56	274	Chromosome:2491429-2492253	strand:- mepA description:penicillin-insensitive murein endopeptidase precursor	A0A0H3NJV2	-0.357664
30.8891	30.451	31.4332	31.1706	31.1764	22	22	22	71.5	29.852	323.31	37016000000	974	274	Chromosome:249285-250109	strand:- dapD description:2,3,4,5-tetrahydropyridine-2-carboxylate N-succinyltransferase	A0A0H3NHI7	-0.0572993
25.3156	25.4328	25.2889	25.8668	26.1734	8	8	8	37.2	29.614	45.633	783970000	73	274	Chromosome:4428500-4429324	strand:- iclR description:acetate operon repressor	A0A0H3NIC7	-0.0864963
28.4476	27.8203	29.2905	28.9088	28.7052	21	21	21	82.9	30.483	323.31	7730200000	453	275	Chromosome:1346972-1347799	strand:- nadE description:NH3-dependent NAD synthetase	A0A0H3NCF5	-0.346182
26.118	26.1292	26.6701	26.1322	26.1221	10	10	10	45.5	30.995	38.985	1312400000	49	275	Chromosome:3346109-3346936	strand:+ dkgA description:2,5-diketo-D-gluconic acid reductase A	A0A0H3NRZ3	-0.316
NaN	NaN	25.5293	NaN	NaN	5	5	5	37.1	31.021	16.576	324570000	7	275	Chromosome:3367167-3367994	strand:- cpdA description:cyclic 3,5-adenosine monophosphate phosphodiesterase	A0A0H3NM24	-0.211636
25.2364	NaN	24.3697	25.5003	25.3115	5	5	5	30.9	30.468	14.807	508350000	37	275	Chromosome:4173804-4174631	strand:+ dapF description:diaminopimelate epimerase	A0A0H3NJM9	-0.125455
25.1537	NaN	NaN	NaN	NaN	2	2	2	7.6	31.136	3.2134	274200000	18	276	Chromosome:153536-154366	strand:+ ftsQ description:cell division protein FtsQ	A0A0H3NCR5	-0.442754
25.0501	24.1086	24.476	25.7049	25.7772	4	4	4	17	30.073	5.4663	646000000	52	276	Chromosome:1977691-1978521	strand:- motA description:motility protein A	A0A0H3NHX2	0.186232
27.9011	26.7882	27.7753	28.0155	28.1437	14	14	14	77.2	30.396	274.33	4404300000	228	276	Chromosome:2451811-2452641	strand:-	A0A0H3NFC9	-0.180072
25.1981	NaN	NaN	25.1607	25.1121	3	3	3	12	31.398	28.39	431080000	30	276	Chromosome:3708621-3709451	strand:- glpG description:hypothetical membrane protein	A0A0H3NH07	0.384783
23.8229	24.3398	NaN	24.4699	24.4057	3	3	3	12	29.848	6.2334	222360000	18	276	Chromosome:570600-571430	strand:+ sfbA description:lipoprotein	A0A0H3NDT6	-0.0717391
NaN	23.1277	NaN	NaN	NaN	2	2	2	8.7	30.737	2.4177	10310000	1	276	Chromosome:962224-963054	strand:+ ybjR description:hypothetical N-acetylmuramoyl-L-alanine amidase	A0A0H3N9J5	-0.210507
NaN	NaN	NaN	25.7664	24.643	5	5	5	19.9	31.148	11.896	212350000	18	277	Chromosome:1383453-1384286	strand:- ydiA description:conserved hypothetical protein	A0A0H3NB20	-0.101083
NaN	NaN	NaN	NaN	21.3874	1	1	1	10.8	30.966	3.2943	56603000	10	277	Chromosome:1829351-1830184	strand:- hemK description:HemK protein, hypothetical protoporphyrinogen oxidase	A0A0H3NHF1	-0.239711
25.0389	NaN	25.2821	25.3031	25.6119	8	8	8	44	30.156	30.829	659570000	56	277	Chromosome:3442143-3442976	strand:- agaR description:hypothetical transcriptional repressor	A0A0H3NM58	0.0494585
26.0191	26.4628	25.7725	26.0717	25.7809	10	10	10	57	30.761	120.44	1019900000	145	277	Chromosome:4679122-4679955	strand:+ iolR description:transcriptional regulator, repressor of myo-inositol metabolism	A0A0H3NJ61	-0.0270758
25.497	24.8959	25.523	25.5961	25.6326	6	6	6	25.2	32.027	15.707	697940000	61	278	Chromosome:3660209-3661045	strand:- dam description:DNA adenine methylase	A0A0H3NSZ5	-0.378777
23.8279	NaN	NaN	NaN	NaN	3	3	3	12.9	30.269	5.6892	89118000	8	278	Chromosome:4269441-4270277	strand:+ fdhD description:FdhD protein	A0A0H3NI48	-0.0780576
28.532	27.0621	27.3308	28.3007	28.9001	11	11	11	53.6	31.829	131.77	5433000000	261	280	Chromosome:1808421-1809263	strand:+ purU description:formyltetrahydrofolate deformylase	A0A0H3NBZ4	-0.152143
27.3468	28.0255	27.5785	27.7489	27.5184	8	8	8	32.1	32.672	40.837	3049400000	226	280	Chromosome:188511-189353	strand:-	A0A0H3N7M9	-0.551071
28.1238	27.0134	28.5805	28.4191	28.2024	13	13	13	60	30.831	205.03	5616700000	247	280	Chromosome:2670622-2671464	strand:+	A0A0H3NKE9	-0.141429
27.9228	26.3725	29.6209	29.3637	28.5766	17	17	17	72.1	32.136	306.18	8676500000	259	280	Chromosome:3788971-3789813	strand:+ yhiR description:conserved hypothetical protein	A0A0H3NH63	-0.494286
NaN	NaN	NaN	23.8059	NaN	3	3	3	17.1	32.07	26.904	113600000	4	281	Chromosome:121643-122488	strand:+ araC description:arabinose operon regulatory protein	A0A0H3N902	-0.261922
24.7169	NaN	NaN	NaN	24.9217	2	2	2	9.6	32.177	2.4077	416210000	11	281	Chromosome:1625228-1626073	strand:- nhoA description:N-hydroxyarylamine O-acetyltransferase	A0A0H3NBR0	-0.245552
28.0965	26.4413	NaN	28.8796	29.2149	7	7	7	29.5	30.435	14.024	6018700000	108	281	Chromosome:2816803-2817648	strand:-	A0A0H3NQ47	-0.0224199
NaN	29.2436	NaN	NaN	NaN	7	7	7	41.3	30.441	62.675	215190000	23	281	Chromosome:31274-32119	strand:+ bcfH description:hypothetical exported protein	A0A0H3N7J9	-0.00569395
28.9582	28.2889	29.4157	29.2968	28.802	15	15	15	56.6	30.956	148.14	10804000000	341	281	Chromosome:4055519-4056364	strand:- yidA description:conserved hypothetical protein	A0A0H3NN77	-0.102847
24.3941	26.401	25.2196	25.1451	24.882	6	6	6	36.5	31.43	55.066	481080000	51	282	Chromosome:101427-102275	strand:- apaH description:bis(5-nucleosyl)-tetraphosphatase	A0A0H3N8Y9	-0.221631
NaN	NaN	NaN	NaN	22.9522	1	1	1	5.3	30.925	3.6587	33622000	3	282	Chromosome:2715305-2716153	strand:+ yfhH description:hypothetical transcriptional regulator	A0A0H3NG46	-0.0333333
27.0316	26.2989	27.8221	26.6149	27.0956	13	13	13	42.9	32.673	54.48	2562400000	151	282	Chromosome:3139344-3140192	strand:+ queF description:conserved hypothetical protein	A0A0H3NR84	-0.565957
26.6851	26.7008	27.146	27.4814	27.1927	11	11	11	60.3	30.484	47.56	2306900000	105	282	Chromosome:3484442-3485290	strand:- folP description:dihydropteroate synthase	A0A0H3NGD5	-0.0294326
NaN	NaN	NaN	24.8779	24.5861	3	3	3	13.8	32.02	6.7956	139750000	29	282	Chromosome:4127090-4127938	strand:- yifA description:possible LysR-family transcriptional regulatory protein	A0A0H3NHS5	-0.328014
24.89	25.6556	25.1002	25.6819	25.1039	3	3	3	20.5	30.883	41.882	522860000	29	283	Chromosome:1833497-1834348	strand:+ ipk description:4-diphosphocytidyl-2-C-methyl-D-erythritol kinase	A0A0H3NC15	-0.00176678
34.514	34.9694	34.4126	34.248	34.0611	33	33	33	86.6	30.358	323.31	374880000000	4435	283	Chromosome:255276-256127	strand:+ tsf description:Elongation factor Ts	A0A0H3N884	-0.110954
27.3837	27.9018	27.8238	29.0132	28.7223	11	11	11	47.7	31.043	40.177	5535100000	131	283	Chromosome:4371337-4372188	strand:+ murI description:glutamate racemase	A0A0H3NK75	0.130742
NaN	25.3411	NaN	NaN	NaN	2	2	2	9.5	31.54	4.1164	180250000	19	284	Chromosome:1466973-1467827	strand:- ydhO description:hypothetical secreted protein	A0A0H3NB96	-0.673944
NaN	NaN	NaN	24.7971	25.0583	5	5	5	26.1	32.124	19.958	147620000	8	284	Chromosome:169918-170772	strand:+ ampE description:AmpE protein	A0A0H3NCS6	0.500704
30.2866	29.9599	31.3031	30.4463	30.2087	26	26	26	88	30.795	323.31	25448000000	804	284	Chromosome:1827260-1828114	strand:- kdsA description:2-dehydro-3-deoxyphosphooctonate aldolase	A0A0H3NLY3	-0.0327465
28.3068	27.9002	28.1421	27.7544	28.0927	17	17	17	70.8	31.857	162.55	4989900000	274	284	Chromosome:211502-212356	strand:- panC description:Pantoate--beta-alanine ligase	A0A0H3N842	-0.11338
28.148	25.9284	27.5008	28.0457	27.9215	10	10	10	45.8	32.464	156.3	4146000000	190	284	Chromosome:3508225-3509079	strand:+ yhbJ description:conserved hypothetical protein	A0A0H3NGG1	-0.311268
27.725	27.0426	28.6539	28.1809	27.6141	13	13	13	69.4	31.814	323.31	4432800000	255	284	Chromosome:563503-564357	strand:- ybbN description:thioredoxin-like protein	A0A0H3N8J9	-0.249648
NaN	NaN	NaN	23.7311	23.609	5	5	5	19.4	31.125	4.0943	2107800000	15	284	Chromosome:618746-619600	strand:- ykgD description:hypothetical araC-family transcriptional regulator	A0A0H3NDX5	0.0380282
25.4227	NaN	NaN	NaN	NaN	3	3	3	9.1	30.968	5.1805	148790000	9	285	Chromosome:1014005-1014862	strand:- focA description:probable formate transporter (formate channel)	A0A0H3N9N6	0.782105
NaN	NaN	24.8829	NaN	25.5693	5	5	5	21.1	31.328	15.229	241270000	38	285	Chromosome:1323371-1324228	strand:+	A0A0H3NFV8	-0.124912
27.0824	25.9544	26.4968	27.5006	27.7181	5	5	5	29.5	31.972	69.581	2639300000	170	285	Chromosome:2289158-2290015	strand:+ yeiG description:hypothetical esterase	A0A0H3NNJ9	-0.336491
26.7471	27.0464	26.7557	26.4956	27.0272	9	9	9	36.5	31.196	52.881	1729900000	55	285	Chromosome:2300375-2301232	strand:+ nfo description:Probable endonuclease IV	A0A0H3NDK0	-0.0764912
28.3136	27.5237	28.3328	28.0968	27.9445	11	11	11	44.6	30.72	323.31	5102700000	150	285	Chromosome:2303002-2303859	strand:- fruK description:1-phosphofructokinase	A0A0H3NF07	0.0750877
27.8429	27.6651	28.3023	28.4262	28.3032	10	10	10	37.9	31.693	30.984	4650900000	142	285	Chromosome:2411715-2412572	strand:- menB description:naphthoate synthase	A0A0H3NDN5	-0.360702
25.1515	NaN	25.4456	NaN	NaN	1	1	1	5.3	31.394	2.9518	211940000	23	285	Chromosome:260122-260979	strand:+ cdsA description:phosphatidate cytidylyltransferase	A0A0H3N888	0.919298
NaN	NaN	NaN	NaN	24.6326	3	3	3	14.7	32.234	6.0187	102550000	6	285	Chromosome:658552-659409	strand:+ entB description:isochorismatase	A0A0H3N8S6	-0.167719
24.1222	23.7839	25.0309	24.4196	25.3134	4	4	4	20.6	32.6	8.7569	472230000	25	286	Chromosome:1360589-1361449	strand:-	A0A0H3NKM9	-0.341259
28.3939	26.922	28.4239	28.1708	27.5642	15	15	15	76.9	31.112	283.12	5303500000	318	286	Chromosome:1481673-1482533	strand:+ pdxY description:pyridoxamine kinase (ec 2.7.1.35) (pm kinase)	A0A0H3NB37	0.0902098
28.4884	27.5484	28.6046	29.0095	28.3501	10	10	10	41.6	31.263	165.67	6553800000	217	286	Chromosome:1887926-1888786	strand:+	A0A0H3NHL9	0.379021
29.1492	28.4812	28.2888	29.2676	29.2011	7	7	7	49.3	32.095	134.34	9774900000	246	286	Chromosome:195012-195872	strand:- speE description:Spermidine synthase	A0A0H3N826	-0.136713
26.196	NaN	24.9351	26.3712	26.4046	3	3	3	12.9	31.06	11.725	1188900000	35	286	Chromosome:3249144-3250004	strand:- yggB description:hypothetical membrane protein	A0A0H3NFT9	0.452797
27.1664	26.7511	26.9182	27.215	27.0641	9	9	9	58.7	31.99	103.96	2498300000	198	286	Chromosome:521768-522628	strand:- tesB description:acyl-CoA thioesterase II	A0A0H3N904	-0.187413
25.5923	23.5791	25.2346	25.3713	25.5474	5	5	5	26.8	31.904	48.63	602140000	53	287	Chromosome:2298263-2299126	strand:- yeiE description:hypothetical transcriptional regulator	A0A0H3NDC4	0.0710801
22.5664	NaN	NaN	NaN	NaN	3	3	3	16	31.514	5.9139	19623000	7	287	Chromosome:2598826-2599689	strand:-	A0A0H3NE86	-0.516725
26.242	26.0366	28.1998	28.0699	27.465	11	11	11	49.1	31.483	82.899	3158700000	134	287	Chromosome:3453105-3453968	strand:- yraL description:conserved hypothetical protein	A0A0H3NGA5	-0.177352
26.402	24.4388	25.5425	26.1344	25.7696	5	5	5	22	32.243	10.9	1018900000	65	287	Chromosome:3930875-3931738	strand:- rfaK description:lipopolysaccharide 1,2-N-acetylglucosaminetransferase	A0A0H3NMY1	-0.289547
28.8088	27.9532	27.5658	27.7301	28.6055	14	14	14	60.3	33.125	175.11	5643300000	237	287	Chromosome:3948835-3949698	strand:+ yicC description:conserved hypothetical protein	A0A0H3NHH1	-0.44007
30.3019	30.0264	30.1076	30.0483	29.6347	23	23	23	76	31.555	323.31	17633000000	671	287	Chromosome:4096831-4097694	strand:- atpG description:ATP synthase gamma subunit	A0A0H3NHR4	-0.214983
27.5318	31.6199	26.9252	28.7243	28.6132	15	15	15	62.4	32.778	323.31	8009300000	380	287	Chromosome:467023-467886	strand:- tsx description:nucleoside-specific channel-forming protein tsx precursor	A0A0H3NDK9	-0.511847
25.9927	NaN	25.8614	25.8943	26.0428	6	6	6	35.4	32.923	5.6283	774690000	27	288	Chromosome:1971303-1972169	strand:- cheR description:chemotaxis protein methyltransferase	A0A0H3NHW6	-0.256944
25.5412	26.0501	25.5587	25.3007	25.3162	5	5	5	36.8	30.967	56.704	674100000	66	288	Chromosome:2545270-2546136	strand:- pdxK description:pyridoxine kinase	A0A0H3NE48	0.186111
25.7127	26.2707	26.3079	26.1195	25.5623	5	5	5	28.8	32.343	17.601	916620000	48	288	Chromosome:3325133-3325999	strand:+ yghU description:possible transferase	A0A0H3NRU9	-0.410069
27.8913	27.1392	28.2804	28.2243	28.0545	10	10	10	66.7	30.873	229.61	4619900000	302	288	Chromosome:602190-603056	strand:- folD description:FolD bifunctional protein [includes: methylenetetrahydrofolate dehydrogenase;methenyltetrahydrofolate cyclohydrolase]	A0A0H3N972	0.0909722
NaN	NaN	NaN	23.49	NaN	1	1	1	5.2	32.297	3.5642	47619000	1	289	Chromosome:2352576-2353445	strand:- napH description:ferredoxin-type protein NapH	A0A0H3NJI2	0.34083
24.5091	28.6973	25.1904	23.0261	24.9186	11	11	11	55.4	31.659	115.41	954620000	73	289	Chromosome:2558049-2558918	strand:+ amiA description:probable N-acetylmuramoyl-L-alanine amidase	A0A0H3NE62	-0.329758
25.5286	25.7428	26.167	25.7485	25.5753	8	8	8	41.5	32.412	44.338	901640000	109	289	Chromosome:3635451-3636320	strand:+ prkB description:phosphoribulokinase	A0A0H3NIG8	-0.16436
26.6637	27.6442	27.0851	27.2929	27.3961	12	12	12	52.9	32.35	65.069	2473600000	125	289	Chromosome:4436768-4437637	strand:+ yjbC description:hypothetical pseudouridine synthase	A0A0H3NID0	-0.455017
27.5771	27.1297	27.6375	27.7855	27.6603	7	7	7	38.4	33.243	85.46	3771600000	196	289	Chromosome:4863246-4864115	strand:- rob description:right origin-binding protein	A0A0H3NWK5	-0.377509
29.9464	29.4399	30.907	30.4043	29.9019	15	15	15	70.6	29.775	150.73	22002000000	564	289	Chromosome:806488-807357	strand:+ sucD description:succinyl-CoA synthetase alpha chain	A0A0H3NEC8	0.180969
28.5004	28.6297	29.0561	28.7501	28.8371	14	14	14	72.1	31.392	129.95	7940100000	279	290	Chromosome:3022799-3023671	strand:+ hypB description:hydrogenase isoenzymes formation protein HypB	A0A0H3NL42	-0.177586
27.9119	27.3151	28.3015	27.7475	27.7863	12	12	12	45.7	32.612	37.657	4037900000	165	291	Chromosome:1772657-1773532	strand:- yciL description:hypothetical pseudouridine synthase	A0A0H3NDH0	-0.559794
27.3038	25.157	25.8336	27.4867	27.3494	7	7	7	35.7	33.075	141.49	2240900000	186	291	Chromosome:3180280-3181155	strand:- lgt description:Prolipoprotein diacylglyceryl transferase	A0A0H3NFN6	0.45567
26.8188	28.9056	27.2082	27.3517	27.3543	14	14	14	64.6	31.742	67.405	2817200000	238	291	Chromosome:4309589-4310464	strand:+ yneB description:hypothetical aldolase	A0A0H3NIH0	-0.0278351
24.161	NaN	NaN	NaN	NaN	2	2	2	12	33.325	3.1187	39527000	7	291	Chromosome:4581462-4582337	strand:- rtsA description:Regulator of SPI-1	A0A0H3NPF5	-0.212371
27.4975	26.2304	27.2279	26.9014	27.253	6	6	6	20.2	31.846	162.66	2536000000	114	292	Chromosome:1783786-1784664	strand:+ katN description:catalase	A0A0H3NBW6	-0.430137
28.9855	28.5631	29.9025	29.3421	28.8556	17	17	17	80.5	32.453	323.31	10623000000	473	292	Chromosome:2173385-2174263	strand:- rfbA description:TDP-glucose pyrophosphorylase	A0A0H3ND30	-0.159589
23.5977	NaN	NaN	NaN	26.9021	2	2	2	8.2	32.503	5.477	229600000	8	292	Chromosome:2384252-2385130	strand:+	A0A0H3NF75	0.0373288
30.3218	29.2311	30.896	30.6673	30.7486	16	16	16	60.6	31.294	323.31	25660000000	809	292	Chromosome:2601759-2602637	strand:- dapA description:Dihydrodipicolinate synthase	A0A0H3NE87	0.089726
23.9179	NaN	NaN	NaN	NaN	2	2	2	13	32.584	12.342	187260000	11	292	Chromosome:2833488-2834366	strand:+ ppnK description:conserved hypothetical protein	A0A0H3NER0	-0.116438
27.3276	26.6673	26.8263	26.8383	26.995	12	12	12	50	33.299	144.71	2818000000	203	292	Chromosome:731141-732019	strand:- ybeX description:haemolysin-related protein	A0A0H3NAP1	-0.364384
25.8944	25.0678	26.0432	25.9292	25.9489	7	7	7	39.9	31.855	88.401	1032900000	69	293	Chromosome:1171598-1172479	strand:-	A0A0H3NA46	-0.100683
26.5849	NaN	25.6551	26.275	26.8828	5	5	5	25.3	31.879	22.828	1439600000	67	293	Chromosome:1897627-1898508	strand:- htpX description:heat shock protein	A0A0H3NM81	0.370307
26.4367	25.861	26.5761	26.5011	26.543	6	6	6	24.9	31.97	66.447	1637300000	130	293	Chromosome:3575149-3576030	strand:+ prmA description:ribosomal protein L11 methyltransferase	A0A0H3NGL3	-0.0587031
28.3325	28.6123	29.4875	29.104	28.9072	15	15	15	72.4	32.56	323.31	8752800000	425	294	Chromosome:1324327-1325211	strand:- yeaD description:conserved hypothetical protein	A0A0H3NAW7	-0.177891
27.723	26.1763	28.1493	27.7738	27.7624	10	10	10	74.8	31.618	245.16	3589600000	205	294	Chromosome:2276882-2277766	strand:+ cdd description:cytidine deaminase	A0A0H3NDI7	-0.047619
26.0413	26.2689	26.3869	26.2568	26.1759	12	12	12	45.2	31.438	54.286	1386600000	153	294	Chromosome:3339283-3340167	strand:+ yghA description:possible oxidoreductase	A0A0H3NG02	-0.182993
NaN	26.9121	NaN	NaN	NaN	8	8	8	33.7	33.511	34.348	408600000	27	294	Chromosome:3468958-3469842	strand:- nlpI description:conserved hypothetical protein	A0A0H3NGC3	-0.295238
30.0093	29.0494	30.1521	29.2708	29.2464	10	10	10	59.5	32.643	323.31	13134000000	302	294	Chromosome:3675002-3675886	strand:+ hslO description:heat shock protein	A0A0H3NMK2	-0.222789
23.9528	NaN	NaN	NaN	NaN	5	5	5	20.7	32.931	25.806	162300000	22	295	Chromosome:4137871-4138758	strand:- ilvY description:LysR-family regulatory protein for ilvC expression	A0A0H3NHT2	-0.137288
28.069	28.0208	28.3899	28.3934	28.2102	5	5	5	25.7	30.728	17.225	3249000000	29	296	Chromosome:3437158-3438048	strand:- garRb description:2-hydroxy-3-oxopropionate reductase	A0A0H3NG91	0.203378
30.7441	33.2455	30.8675	31.8407	31.6954	22	22	22	78.4	30.962	323.31	61523000000	1216	296	Chromosome:4115898-4116788	strand:+ rbsB description:D-ribose-binding periplasmic protein	A0A0H3NU95	-0.0236486
NaN	NaN	NaN	NaN	24.6591	2	2	2	9.1	34.027	2.207	151460000	9	296	Chromosome:825709-826599	strand:+	A0A0H3N971	-0.0388514
NaN	NaN	NaN	NaN	22.6876	1	1	1	3.4	34.326	2.0837	45410000	7	297	Chromosome:1032188-1033081	strand:+	A0A0H3N9T1	-0.20101
NaN	NaN	NaN	23.4318	23.1697	2	2	2	7.7	32.151	2.466	66725000	12	297	Chromosome:1624299-1625192	strand:+ yddE description:conserved hypothetical protein	A0A0H3NGT2	-0.0552189
26.1804	27.513	NaN	27.3381	26.7802	9	9	9	44.1	30.874	34.168	1154400000	48	297	Chromosome:2714296-2715189	strand:- murQ description:hypothetical phophosugar binding protein	A0A0H3NPV3	0.114478
25.639	26.1399	25.7881	25.9236	26.0312	10	10	10	43.1	32.483	62.901	1075500000	73	297	Chromosome:3529536-3530429	strand:- nanA description:N-acetylneuraminate lyase	A0A0H3NMA2	0.047138
26.2548	26.859	26.7664	27.3757	27.581	10	10	10	49.3	33.68	288.45	2566700000	167	298	Chromosome:1471926-1472822	strand:+ ydhF description:hypothetical oxidoreductase	A0A0H3NCT4	-0.121477
24.2122	NaN	25.4978	NaN	NaN	3	3	3	16.8	33.023	6.4477	269920000	12	298	Chromosome:1475438-1476334	strand:- ydhJ description:hypothetical HlyD-family protein	A0A0H3NBA6	-0.152013
26.2947	26.5271	28.2118	27.1181	27.1319	9	9	9	37.2	35.211	41.824	2537000000	109	298	Chromosome:2952171-2953067	strand:+ mig-14 description:hypothetical transcriptional regulator	A0A0H3NGQ6	-0.403356
24.4398	NaN	NaN	NaN	24.5486	5	5	5	18.5	34.22	11.32	220410000	25	298	Chromosome:3225145-3226041	strand:- xerD description:Tyrosine recombinase xerD.	A0A0H3NHK4	-0.352685
25.6643	NaN	NaN	25.8422	25.7514	9	9	9	43.3	33.217	11.467	764660000	31	298	Chromosome:3420717-3421613	strand:- yhaJ description:possible LysR-family transcriptional regulator	A0A0H3NG78	-0.147315
24.2249	24.4165	24.3609	25.6631	24.9651	5	5	5	22.4	33.195	10.688	339040000	24	299	Chromosome:2147330-2148229	strand:+ hisG description:ATP phosphoribosyltransferase	A0A0H3NIK6	-0.117391
26.3262	25.8186	26.8236	26.003	25.494	10	10	10	38.5	34.106	55.906	1182400000	67	299	Chromosome:2167714-2168613	strand:- rfbJ description:CDP-abequose synthase	A0A0H3NEN8	-0.125753
27.3404	26.5058	28.0398	27.6496	27.071	13	13	13	55.2	32.554	187.26	3307800000	221	299	Chromosome:2174311-2175210	strand:- rfbD description:dTDP-4-dehydrorhamnose reductase	A0A0H3NIN4	-0.170234
23.9906	NaN	NaN	NaN	NaN	4	4	4	31.1	33.009	3.1631	252570000	11	299	Chromosome:2405788-2406687	strand:+	A0A0H3NNU8	-0.155518
29.1234	28.2749	29.4743	29.3794	29.1628	17	17	17	71.2	33.048	263.92	10866000000	429	299	Chromosome:2555344-2556243	strand:-	A0A0H3NPC7	-0.274916
NaN	25.951	NaN	NaN	NaN	3	3	3	11	34.429	3.5787	208650000	24	299	Chromosome:2558921-2559820	strand:+ hemF description:Coproporphyrinogen III oxidase, aerobic	A0A0H3NPD2	-0.502341
24.3773	NaN	NaN	NaN	NaN	2	2	2	7.4	33.998	3.0925	107250000	27	299	Chromosome:47418-48317	strand:+ nhaR description:transcriptional activator protein NhaR	A0A0H3N7D0	-0.0424749
26.2784	25.0962	26.7473	26.4161	26.4941	7	7	7	34.1	31.986	158.75	1425300000	118	299	Chromosome:476002-476901	strand:- ispA description:geranyltranstransferase	A0A0H3NDL5	-0.012709
NaN	NaN	25.1476	NaN	NaN	2	2	2	15.7	33.599	6.3516	211200000	8	300	Chromosome:4175332-4176234	strand:+ xerC description:integrase/recombinase	A0A0H3NNG3	-0.262667
NaN	NaN	26.0777	NaN	NaN	4	4	4	20.3	33.055	3.1728	258140000	4	300	Chromosome:4265281-4266183	strand:- fdoH description:formate dehydrogenase-O beta subunit	A0A0H3NI37	-0.374
24.6002	NaN	24.8065	24.7185	24.634	3	3	3	15	32.974	10.069	463780000	22	300	Chromosome:4292681-4293583	strand:+ fieF description:hypothetical transmembrane efflux protein	A0A0H3NNS5	0.372333
NaN	NaN	22.4754	NaN	NaN	2	2	2	6	32.293	3.9859	36035000	6	300	Chromosome:945821-946723	strand:+ rimK description:ribosomal protein S6 modification protein	A0A0H3N9Z5	0.125
NaN	NaN	NaN	NaN	23.26	3	3	3	12	33.093	6.402	27926000	6	301	Chromosome:1806896-1807801	strand:- ychK description:conserved hypothetical protein	A0A0H3NLW4	0.00830565
27.2216	27.544	27.3291	27.2736	27.1949	13	13	13	53.8	33.882	99.252	2539300000	71	301	Chromosome:2721642-2722547	strand:- era description:GTP-binding protein era homolog.	A0A0H3NEH3	-0.208638
29.6367	29.8065	30.321	30.372	30.2425	16	16	16	70.5	32.906	302.31	18457000000	482	302	Chromosome:1804681-1805589	strand:- galU description:glucose-1-phosphate uridylyltransferase	A0A0H3NHD1	0.0291391
25.21	24.9903	25.4344	25.1424	25.179	7	7	7	29.5	32.809	16.508	625680000	53	302	Chromosome:2263241-2264149	strand:- pbpG description:penicillin-binding protein	A0A0H3NNG9	-0.0238411
23.9502	NaN	NaN	NaN	NaN	4	4	4	15.9	35.176	13.979	143900000	7	302	Chromosome:3096952-3097860	strand:- cysD description:ATP sulfurylase (ATP:sulfate adenyltransferase)	A0A0H3NH53	-0.549338
26.0728	27.0762	25.989	25.5533	25.1795	5	5	5	17.5	34.854	44.386	903300000	36	302	Chromosome:4549144-4550052	strand:- lpxO description:hypothetical membrane-bound beta-hydroxylase	A0A0H3NVJ7	-0.251987
26.0439	24.7624	25.5135	25.3767	25.7143	8	8	8	37	33.059	20.779	820520000	71	303	Chromosome:1261987-1262898	strand:+ ycfX description:hypothetical ROK-family protein	A0A0H3NAQ6	-0.039934
NaN	NaN	24.7298	25.076	24.5379	4	4	4	22.4	32.645	21.053	306630000	28	303	Chromosome:2549367-2550278	strand:- cysM description:cysteine synthase B	A0A0H3NE51	-0.214521
27.1486	27.9726	28.2977	26.5777	26.1798	4	4	4	15.5	33.793	8.7557	4063500000	28	303	Chromosome:3056911-3057822	strand:- spaO description:surface presentation of antigens protein (associated with type III secretion and virulence)	A0A0H3NL63	-0.205941
29.7895	28.6515	29.1952	29.6432	29.5095	13	13	13	58.4	34.746	323.31	12535000000	564	303	Chromosome:3863164-3864075	strand:- glyQ description:glycine-tRNA synthetase, alpha subunit	A0A0H3NHB7	-0.382508
27.5764	26.8457	27.8316	27.5932	27.4689	9	9	9	39.9	33.976	180.49	3274800000	283	303	Chromosome:442415-443326	strand:- rdgC description:recombination associated protein RdgC	A0A0H3NDH2	-0.184158
24.3801	NaN	24.5312	NaN	NaN	3	3	3	15.5	33.937	8.7976	185710000	13	303	Chromosome:486266-487177	strand:- apbA description:2-dehydropantoate 2-reductase	A0A0H3N8X4	-0.187129
23.9953	NaN	NaN	25.7163	24.5046	2	2	2	6.6	33.83	2.811	395220000	21	303	Chromosome:985882-986793	strand:+	A0A0H3NBD2	0.00594059
NaN	NaN	NaN	NaN	24.5061	3	3	3	12.5	34.942	2.7183	113950000	13	304	Chromosome:1561039-1561953	strand:+	A0A0H3NL99	0.317105
25.2743	NaN	NaN	24.7391	25.2424	7	7	7	37.5	33.351	17.659	599900000	41	304	Chromosome:1855651-1856565	strand:+ ldcA description:conserved hypothetical protein	A0A0H3NC36	-0.0384868
30.3658	29.4713	30.5392	30.3616	30.4144	20	20	20	79.6	33.215	323.31	23631000000	570	304	Chromosome:2476406-2477320	strand:- accD description:acetyl-CoA carboxylase beta subunit	A0A0H3NFF4	-0.141447
NaN	NaN	NaN	NaN	24.4847	4	4	4	17.1	33.899	4.2523	184010000	7	304	Chromosome:295884-296798	strand:- yafC description:hypothetical transcriptional regulator	A0A0H3N7V5	-0.0878289
23.2603	NaN	NaN	NaN	NaN	2	2	2	8.9	33.596	5.1041	94384000	24	304	Chromosome:4805049-4805963	strand:+ mrr description:Mrr restriction system protein	A0A0H3NWC4	-0.263158
25.6711	25.0935	26.2912	27.6519	26.9507	8	8	8	23.6	33.985	17.438	1848300000	45	305	Chromosome:156938-157855	strand:+ lpxC description:UDP-3-O-[3-hydroxymyristoyl] N-acetylglucosamine deacetylase	A0A0H3N939	-0.037377
26.8579	27.7831	27.3561	27.2821	27.6619	7	7	7	30.8	32.757	28.351	2239800000	48	305	Chromosome:2257791-2258708	strand:- yehZ description:hypothetical periplasmic protein	A0A0H3ND92	-0.0645902
27.2578	NaN	NaN	27.6151	27.4454	4	4	4	17	32.876	5.5985	1314800000	15	305	Chromosome:2417376-2418293	strand:+ elaC description:Ribonuclease Z	A0A0H3NJM5	-0.0209836
NaN	NaN	NaN	24.8122	NaN	3	3	3	14.1	33.722	2.3368	171900000	3	305	Chromosome:3028947-3029864	strand:+ sitA description:Iron transport protein, periplasmic-binding protein	A0A0H3NL47	-0.294754
24.4927	NaN	25.2777	25.115	25.273	8	8	8	32.8	34.39	19.033	555490000	41	305	Chromosome:3155734-3156651	strand:- gcvA description:regulatory protein for glycine cleavage pathway	A0A0H3NFK1	-0.160984
NaN	NaN	NaN	23.5645	NaN	2	2	2	6.9	34.719	3.591	88096000	7	305	Chromosome:3343748-3344665	strand:- yqhC description:probable AraC-family trancriptional regulatory protein	A0A0H3NM13	-0.122295
28.1185	27.3217	28.3487	28.3963	28.6186	15	15	15	64.6	34.182	92.009	5488100000	204	305	Chromosome:4364518-4365435	strand:+ oxyR description:hydrogen peroxide-inducible regulon activator	A0A0H3NV41	-0.104918
24.8296	33.4873	28.0607	27.144	26.5363	15	15	15	70.2	31.823	323.31	18713000000	337	305	Chromosome:4474892-4475809	strand:+ malM description:maltose operon periplasmic protein	A0A0H3NIF0	0.00721311
24.6286	NaN	24.4111	24.245	24.6301	7	7	7	36.1	33.66	42.391	489330000	47	305	Chromosome:560910-561827	strand:- ybbK description:hypothetical membrane protein	A0A0H3N937	0.00721311
25.5801	25.6957	27.473	26.1716	26.6265	7	7	7	33	34.693	48.335	1685400000	142	306	Chromosome:1155321-1156241	strand:- cbpA description:curved DNA-binding protein	A0A0H3NFE6	-0.628758
23.8981	NaN	25.0709	25.1978	24.8611	3	3	3	19.9	35.213	29.952	319130000	56	306	Chromosome:1198757-1199677	strand:- htrB description:lipid A biosynthesis lauroyl acyltransferase (EC 2.3.1.-) (heat shock protein)	A0A0H3NAJ4	-0.124183
27.0607	26.6068	28.0867	27.9223	27.7546	11	11	11	58.2	32.635	53.57	3785100000	168	306	Chromosome:152614-153534	strand:+ ddlB description:D-alanine--D-alanine ligase	A0A0H3N7K6	0.119608
29.7515	28.2734	29.5781	29.4928	30.3995	12	12	12	60.5	33.603	323.31	15330000000	433	306	Chromosome:3260239-3261159	strand:- speB description:Agmatinase	A0A0H3NRN3	-0.111765
NaN	NaN	NaN	25.9573	26.336	4	4	4	14.7	33.122	26.168	466520000	51	306	Chromosome:60164-61084	strand:+ rihC description:hypothetical nucleoside hydrolase (IUNH family)	A0A0H3NCJ8	0.227451
29.1603	29.7504	29.0284	28.8303	28.8909	13	13	13	61.4	33.292	323.31	9576500000	493	306	Chromosome:903158-904078	strand:- ybiS description:hypothetical exported protein	A0A0H3N9E1	-0.118301
NaN	NaN	NaN	NaN	24.5689	2	2	2	11.4	33.978	10.876	169420000	2	307	Chromosome:1209917-1210840	strand:+ mviM description:hypothetical virulence factor MviM	A0A0H3NFJ8	-0.159283
25.9992	NaN	26.4991	26.1545	25.7863	8	8	8	32.8	34.684	78.851	1116700000	125	308	Chromosome:202177-203103	strand:+ yadG description:hypothetical ABC transporter ATP-binding protein	A0A0H3NHE0	-0.244481
26.7162	27.5473	27.422	27.277	26.6057	10	10	10	42.9	34.088	28.759	2552800000	116	308	Chromosome:728320-729246	strand:- gltI description:ABC transporter periplasmic binding protein (glutamate/aspartate)	A0A0H3N9H9	-0.44026
29.7114	29.0872	30.0621	29.566	29.0606	16	16	16	68	32.405	323.31	13312000000	710	309	Chromosome:1234423-1235352	strand:+ fabD description:malonyl CoA-acyl carrier protein transacylase	A0A0H3NFL8	0.175405
24.7904	25.5429	25.1172	NaN	25.5499	6	6	6	25.6	35.486	10.341	431510000	21	309	Chromosome:1502253-1503182	strand:- tus description:DNA replication terminus site-binding protein	A0A0H3NL45	-0.44466
28.6704	28.5289	29.8278	29.485	29.2672	9	9	9	49.5	32.546	144.26	10655000000	337	309	Chromosome:1604728-1605657	strand:+ adhP description:alcohol dehydrogenase	A0A0H3NBP3	0.120388
25.5276	NaN	26.0267	25.7943	26.1369	9	9	9	36.6	34.158	41.211	753460000	59	309	Chromosome:1946622-1947551	strand:- ruvB description:Holliday junction DNA helicase ruvB.	A0A0H3NCC4	-0.10356
26.2108	24.3961	NaN	25.9711	25.9663	7	7	7	24.3	34.159	9.6975	862140000	65	309	Chromosome:1976765-1977694	strand:- motB description:motility protein B	A0A0H3NCF1	-0.477346
24.9972	NaN	NaN	24.9584	25.66	2	2	2	5.5	33.286	3.1581	373340000	20	309	Chromosome:2801-3730	strand:+ thrB description:Homoserine kinase	A0A0H3N7G7	0.0980583
27.792	25.9923	27.6859	27.5832	27.9627	15	15	15	52.4	36.101	55.164	3436700000	128	309	Chromosome:2950949-2951878	strand:+ virK description:virulence protein	A0A0H3NQL0	-0.352104
NaN	NaN	NaN	26.345	26.2706	8	8	8	23.9	34.089	51.288	1047600000	78	309	Chromosome:3808905-3809834	strand:+ kdgK description:2-dehydro-3-deoxygluconokinase	A0A0H3NMS7	-0.189644
29.4009	29.4477	29.5916	29.0271	29.3046	14	14	14	68	32.211	323.31	12190000000	597	309	Chromosome:4116922-4117851	strand:+ rbsK description:ribokinase	A0A0H3NJI0	0.0760518
27.548	27.9453	28.3393	28.3925	28.4352	11	11	11	44.7	34.052	87.341	5787100000	271	309	Chromosome:4132442-4133371	strand:+ ilvE description:branched-chain amino-acid aminotransferase	A0A0H3NHS8	-0.166343
27.1442	27.1132	28.0581	27.2318	26.8093	12	12	12	48.5	34.705	73.078	3019400000	106	309	Chromosome:4263723-4264652	strand:- fdhE description:FdhE protein	A0A0H3NUS7	-0.293528
26.8756	27.5779	27.6505	27.4406	27.4597	13	13	13	65.5	32.565	129.81	3127700000	136	310	Chromosome:1361943-1362875	strand:- pfkB description:6-phosphofructokinase isozyme	A0A0H3NAQ9	0.0209677
28.194	27.5313	28.7405	28.5148	28.6134	7	7	7	39	35.063	289.67	6233500000	268	310	Chromosome:2493378-2494310	strand:- yfcB description:conserved hypothetical protein	A0A0H3NP62	-0.161935
30.3796	29.4895	30.7834	30.3218	30.5673	24	24	24	77.7	34.849	283.2	24364000000	907	310	Chromosome:3926630-3927562	strand:+ rfaD description:ADP-L-Glycero-D-mannoheptose-6-epimerase	A0A0H3NHF2	-0.296452
26.2258	NaN	NaN	NaN	NaN	3	3	3	9.4	33.35	2.1247	95144000	4	310	Chromosome:4728965-4729897	strand:-	A0A0H3NW61	-0.0409677
NaN	NaN	NaN	27.9902	26.5112	4	4	4	13.5	34.459	6.7966	1333200000	31	310	Chromosome:778868-779800	strand:+ ybgK description:conserved hypothetical protein	A0A0H3N9L2	-0.375484
NaN	NaN	NaN	NaN	23.5966	2	2	2	10	34.466	4.2753	31833000	7	310	Chromosome:890733-891665	strand:+ ybiN description:conserved hypothetical protein	A0A0H3N9D2	-0.354516
27.2137	26.3938	27.6404	27.2851	27.0296	10	10	10	55.3	35.357	145.48	2737800000	245	311	Chromosome:1704162-1705097	strand:+ ydaO description:conserved hypothetical protein	A0A0H3NDB1	-0.376849
NaN	25.0715	NaN	NaN	NaN	6	6	6	17.7	34.994	5.901	68837000	15	311	Chromosome:2945188-2946123	strand:+ iroE description:hypothetical exported protein	A0A0H3NF01	-0.453698
24.0447	NaN	NaN	NaN	NaN	3	3	3	11.3	36.07	11.28	91232000	14	311	Chromosome:4073651-4074586	strand:+	A0A0H3NHP7	-0.370418
26.9209	26.6959	27.615	27.0692	27.2064	11	11	11	42.1	34.384	83.979	2689700000	207	311	Chromosome:4724553-4725488	strand:- pyrB description:aspartate carbamoyltransferase catalytic subunit	A0A0H3NW54	-0.123151
27.2923	29.6307	28.084	28.2186	27.6626	9	9	9	52.1	33.789	134.46	3905400000	106	311	Chromosome:724969-725904	strand:- rihA description:probable nucleoside hydrolase	A0A0H3NIZ0	0.151768
27.8712	27.3783	28.0291	28.1667	27.9623	18	18	18	65.7	35.034	189.26	4268100000	230	312	Chromosome:1181205-1182143	strand:+ ycdW description:hypothetical 2-hydroxyacid dehydrogenase in phoh-csgg intergenic region	A0A0H3NAH4	-0.15
25.1521	24.8093	NaN	25.0273	24.3684	4	4	4	19.9	34.428	16.229	403750000	36	312	Chromosome:2437841-2438779	strand:- lrhA description:NADH dehydrogenase operon transcriptional regulator	A0A0H3NNY8	0.0189103
31.9242	31.3219	31.9431	32.0243	31.6335	26	26	26	78.2	32.475	323.31	62606000000	1514	312	Chromosome:3548096-3549034	strand:- mdh description:malate dehydrogenase	A0A0H3NMB1	0.182692
27.3876	27.398	27.306	27.4322	27.7208	13	13	13	59.3	34.27	113.79	3026500000	124	312	Chromosome:52872-53810	strand:+ ribF description:riboflavin biosynthesis protein RibF	A0A0H3N7D5	0.0240385
27.7877	26.467	27.8388	27.9477	28.1361	13	13	13	52.1	34.775	117.03	3859400000	165	313	Chromosome:140410-141351	strand:+ mraW description:S-adenosyl-methyltransferase	A0A0H3N7J7	-0.354633
NaN	NaN	NaN	NaN	25.5506	6	6	6	31.6	35.131	28.842	379170000	31	313	Chromosome:215429-216370	strand:- yadB description:glutamyl-tRNA synthetase-related protein	A0A0H3NCW0	-0.238658
22.8084	NaN	NaN	NaN	NaN	3	3	3	11.5	32.473	10.364	51520000	15	313	Chromosome:916410-917351	strand:+ ybiK description:hypothetical L-asparaginase	A0A0H3N9F2	0.0920128
27.4189	26.5507	27.2534	27.3488	27.4085	20	20	20	72.2	35.321	139.9	3528300000	181	313	pSLT_SL1344:50438-51379	strand:+ samB2 description:putative transposase	A0A0H3P010	-0.287859
28.3899	34.6117	30.2455	29.9085	30.0582	26	26	26	76.1	33.915	323.31	50224000000	1332	314	Chromosome:1511078-1512022	strand:- ydgH description:hypothetical exported protein	A0A0H3NB60	-0.372611
26.8965	NaN	26.5501	26.976	26.0114	12	12	12	51.9	35.508	70.102	1640100000	140	314	Chromosome:2163008-2163952	strand:- rfbN description:rhamnosyltransferase	A0A0H3ND22	-0.128662
25.1965	26.7779	26.9039	26.4373	26.5585	9	9	9	38.2	35.042	78.877	1460000000	99	314	Chromosome:3472749-3473693	strand:- truB description:tRNA pseudouridine 55 synthase (psi55 synthase) (p35 protein)	A0A0H3NSA3	-0.365924
27.9168	27.0187	28.7598	28.4215	28.0599	10	10	10	51.7	35.638	244.64	5320900000	275	315	Chromosome:1712130-1713077	strand:+ ydaA description:conserved hypothetical protein	A0A0H3NH16	-0.193651
31.5677	30.0737	30.3324	31.6386	31.8041	16	16	16	65.7	34.216	323.31	50451000000	1180	315	Chromosome:1834614-1835561	strand:+ prs description:Ribose-phosphate pyrophosphokinase	A0A0H3NHF6	0.104762
28.6107	28.4186	28.9343	28.6707	28.499	21	21	21	71.1	35.432	296.46	7052400000	608	315	Chromosome:3277642-3278589	strand:+ gshB description:Glutathione synthetase	A0A0H3NHR0	-0.257143
NaN	NaN	22.6156	NaN	NaN	2	2	2	9.5	34.495	4.6099	39362000	7	315	Chromosome:3441185-3442132	strand:-	A0A0H3NG93	-0.0619048
NaN	NaN	27.1705	26.1808	NaN	3	3	3	8.9	36.323	2.5158	899900000	14	315	Chromosome:348088-349035	strand:+ sinR description:LysR-family transcriptional regulator (SPI-6 associated)	A0A0H3NHT8	-0.190794
28.6412	27.8999	28.3995	28.9262	28.8996	14	14	14	60.3	34.029	203.66	7023400000	246	315	Chromosome:3598943-3599890	strand:+ fmt description:methionyl-tRNA formyltransferase	A0A0H3NSQ2	-0.0371429
26.6412	26.7885	26.5616	26.958	27.0414	16	14	14	60.4	35.591	37.786	1916300000	85	316	Chromosome:2580246-2581196	strand:+ tal description:Transaldolase	A0A0H3NFQ5	-0.350949
26.5738	25.2423	25.4878	25.3836	26.2542	7	7	7	32	36.592	124.66	1026400000	103	316	Chromosome:4179720-4180670	strand:+ corA description:magnesium and cobalt transport protein	A0A0H3NJN5	-0.147468
25.6001	NaN	26.1202	25.6871	26.0143	8	8	8	33.2	36.235	17.725	948510000	35	316	Chromosome:4380025-4380975	strand:- coaA description:pantothenate kinase	A0A0H3NIL2	-0.257911
25.5458	NaN	23.6328	25.3064	NaN	5	5	5	27.2	35.17	16.378	364760000	24	316	Chromosome:4624123-4625073	strand:+ miaA description:tRNA delta-2-isopentenylpyrophosphate (IPP) transferase	A0A0H3NKT0	-0.167405
25.5724	NaN	25.7658	25.6211	26.1851	6	6	6	28.8	34.527	67.668	915910000	73	316	Chromosome:57796-58746	strand:+ ispH description:LytB protein	A0A0H3N8U8	-0.112025
25.4059	NaN	NaN	NaN	NaN	5	5	5	23	34.175	15.079	168450000	13	317	Chromosome:1223286-1224239	strand:+ flgL description:flagellar hook-associated protein 3	A0A0H3NFL1	-0.369085
29.652	29.0201	29.605	29.5111	29.2953	17	17	17	86.8	33.523	323.31	13435000000	658	317	Chromosome:1233454-1234407	strand:+ fabH description:3-oxoacyl-[acyl-carrier-protein] synthase III	A0A0H3NA94	0.141009
23.277	NaN	NaN	NaN	NaN	1	1	1	11	31.678	32.679	20120000	2	317	Chromosome:190196-191149	strand:+ kdgT description:2-keto-3-deoxygluconate permease	A0A0H3N820	0.933438
27.5014	26.5922	28.1427	28.1344	28.2564	9	9	9	46.7	34.562	118.13	4281900000	253	317	Chromosome:2450865-2451818	strand:-	A0A0H3NP03	0.115773
NaN	NaN	NaN	26.0178	25.2377	7	7	7	34.4	35.172	16.892	446990000	44	317	Chromosome:3928611-3929564	strand:+ rfaC description:lipopolysaccharide heptosyltransferase-1	A0A0H3NJ32	-0.209779
23.3416	23.6478	NaN	23.546	23.7073	4	4	4	12.6	36.178	7.6744	173870000	14	317	Chromosome:695521-696474	strand:- ybeF description:lysR-family transcriptional regulator	A0A0H3N9E7	-0.172871
32.6111	31.7202	31.905	32.1117	32.0134	30	30	28	83.6	35.171	323.31	79688000000	1407	317	Chromosome:7665-8618	strand:+ talB description:transaldolase B	A0A0H3NCF8	-0.19653
26.2484	26.8916	28.4597	27.8102	28.0191	8	8	8	27.7	36.01	95.168	3249200000	66	318	Chromosome:1238820-1239776	strand:+ yceG description:hypothetical secreted protein	A0A0H3NFM2	-0.397484
NaN	26.0844	NaN	NaN	NaN	5	5	5	23.9	35.767	10.518	344180000	26	318	Chromosome:2778203-2779159	strand:- rseB description:sigma-E factor regulatory protein RseB precursor	A0A0H3NEL7	-0.231761
28.0664	28.2853	28.5595	28.3455	28.4704	12	12	12	46.9	34.233	96.437	6088300000	280	318	Chromosome:4166594-4167550	strand:- hemC description:porphobilinogen deaminase	A0A0H3NNF3	-0.0232704
27.4927	25.9272	26.9756	27.2723	27.1704	10	10	10	37.7	35.608	46.677	2447800000	140	318	Chromosome:4806883-4807839	strand:- yjiA description:conserved hypothetical protein	A0A0H3NQ07	-0.0465409
29.5365	29.6499	29.3673	29.8271	29.4227	10	10	10	40.6	35.292	226.66	13921000000	655	318	Chromosome:496677-497633	strand:- cyoA description:cytochrome o ubiquinol oxidase subunit II	A0A0H3NDN0	-0.0845912
NaN	26.5228	NaN	NaN	NaN	4	4	4	20.1	34.297	12.08	50763000	14	318	Chromosome:654478-655434	strand:- fepB description:ferrienterobactin-binding periplasmic protein precursor	A0A0H3N9B5	0.0298742
27.4465	26.39	27.81	27.515	27.8822	11	11	11	36.4	35.938	40.148	3062300000	177	319	Chromosome:1228273-1229232	strand:+ rluC description:ribosomal large subunit pseudouridine synthase C (EC 4.2.1.70)	A0A0H3NK80	-0.416614
NaN	28.3948	NaN	NaN	NaN	4	4	4	15.4	34.84	34.573	712350000	18	319	Chromosome:1363971-1364930	strand:-	A0A0H3NB04	-0.217241
NaN	NaN	NaN	24.0506	23.5981	5	5	5	18.2	36.459	4.3492	81681000	19	319	Chromosome:1430980-1431939	strand:- orf319 description:hypothetical pathogenicity island protein	A0A0H3NG75	-0.259561
30.9521	29.1103	30.5302	31.3615	31.3841	22	22	22	69.9	35.343	323.31	36448000000	824	319	Chromosome:273039-273998	strand:+ accA description:acetyl-coenzyme A carboxylase carboxyl transferase subunit alpha	A0A0H3N894	-0.25768
26.1763	NaN	NaN	NaN	NaN	5	5	5	28.5	34.449	6.4047	382860000	9	319	Chromosome:4303724-4304683	strand:- ydeW description:hypothetical regulatory protein	A0A0H3NIG5	0.091536
NaN	NaN	NaN	24.9162	NaN	3	3	3	15.6	35.36	7.684	157800000	6	320	Chromosome:2410753-2411715	strand:- menC description:O-succinylbenzoate synthase	A0A0H3NF98	-0.13125
26.0774	NaN	26.2963	26.6569	27.4496	4	4	4	15	35.52	11.833	1247400000	30	320	Chromosome:3921719-3922681	strand:+ yigQ description:hypothetical exported protein	A0A0H3NTP6	-0.238437
30.7072	30.5281	31.0741	30.9814	30.8575	17	17	17	74.4	34.915	323.31	32043000000	1378	320	Chromosome:4293768-4294730	strand:+ pfkA description:6-phosphofructokinase	A0A0H3NIE8	-0.04125
25.5784	24.788	25.3226	25.2377	25.1701	12	12	12	58.4	35.395	73.296	654160000	55	320	Chromosome:4379028-4379990	strand:+ birA description:bifunctional protein: biotin operon repressor and biotin-[acetyl-CoA carboxylase] synthetase	A0A0H3NNY6	-0.0475
25.2988	23.9201	25.9352	25.7649	26.098	8	8	8	30.6	35.914	23.7	794150000	61	320	Chromosome:546402-547364	strand:+ hemH description:ferrochelatase	A0A0H3N8I3	-0.263437
NaN	26.7211	27.3982	26.7694	25.8788	5	5	5	22.4	34.583	3.4566	1178900000	11	321	Chromosome:1253924-1254889	strand:- ycfS description:hypothetical exported protein	A0A0H3NAQ3	-0.05919
25.8091	NaN	26.4599	26.8265	26.2394	3	3	3	12.1	34.678	4.278	924640000	16	321	Chromosome:1731357-1732322	strand:- ycjG description:hypothetical mandelate racemase / muconate lactonizing enzyme family protein	A0A0H3NDC6	0.100312
27.4216	27.4788	28.14	28.3412	28.3299	16	16	16	70.1	34.594	154.03	4586500000	126	321	Chromosome:2515680-2516645	strand:- glk description:Glucokinase	A0A0H3NDY0	0.150156
26.8724	28.0188	27.7421	26.9825	27.4065	10	10	10	33	34.134	35.358	2833600000	56	321	Chromosome:3004979-3005944	strand:+ gutQ description:hypothetical phosphosugar binding protein	A0A0H3NGW2	0.152025
NaN	NaN	NaN	NaN	25.0775	4	4	4	15.6	35.846	2.7959	250140000	6	321	Chromosome:3576691-3577656	strand:+ yhdG description:conserved hypothetical protein	A0A0H3NMC4	-0.207477
30.0524	28.9017	30.39	30.2215	30.2904	17	17	17	57.3	36.041	323.31	19289000000	549	321	Chromosome:694350-695315	strand:- lipA description:lipoic acid synthetase	A0A0H3NE49	-0.321807
30.3327	29.4361	30.5653	30.3845	30.0193	23	23	23	79.5	34.987	323.31	21645000000	746	322	Chromosome:1886101-1887069	strand:+	A0A0H3NDQ2	-0.0490683
27.7241	31.5832	27.5731	28.7285	29.8558	16	16	16	78.3	35.27	323.31	21972000000	1106	322	Chromosome:2363159-2364127	strand:- ompC description:outer membrane protein C	A0A0H3NJI9	-0.600621
27.5987	27.5777	27.6402	28.1897	27.9573	13	13	13	67.1	35.888	191.43	4233400000	309	322	Chromosome:4613159-4614127	strand:- psd description:phosphatidylserine decarboxylase proenzyme	A0A0H3NIQ6	-0.100311
25.0188	NaN	NaN	26.584	25.5858	9	9	9	39.4	35.006	31.81	951310000	34	322	Chromosome:4853804-4854772	strand:+ serB description:hypothetical phosphoserine phosphatase	A0A0H3NJB3	0.0819876
29.2914	26.5721	29.6529	30.0127	29.8508	17	17	17	53.4	37.522	323.31	14356000000	405	322	Chromosome:974052-975020	strand:- ybjX description:hypothetical virK protein	A0A0H3NBB9	-0.290062
30.2949	29.9456	29.944	30.1412	30.2474	15	15	15	70.5	34.684	323.31	20502000000	659	322	Chromosome:991765-992733	strand:- trxB description:thioredoxin reductase	A0A0H3N9M1	-0.180745
25.0262	25.895	25.6345	NaN	25.1238	9	9	9	33.4	37.287	15.182	666310000	30	323	Chromosome:1941560-1942531	strand:- msbB description:lipid A acyltransferase	A0A0H3NCB9	-0.426006
26.7349	26.8008	26.9759	27.2464	27.124	17	17	17	56.7	37.11	66.872	2592800000	189	323	Chromosome:1957385-1958356	strand:+ yecP description:conserved hypothetical protein	A0A0H3NHV4	-0.252941
30.2734	30.1266	30.0225	29.8553	30.2359	23	23	23	80.2	34.535	323.31	20632000000	727	323	Chromosome:2540947-2541918	strand:+ cysK description:cysteine synthase A	A0A0H3NE44	-0.105263
28.0006	27.003	28.5194	28.2113	28.2077	12	12	12	71.5	35.266	323.31	4966900000	304	323	Chromosome:3494764-3495735	strand:+ ispB description:octaprenyl-diphosphate synthase	A0A0H3NGE4	-0.0947368
27.5518	26.6699	28.5288	28.3181	27.897	7	7	7	26	35.376	238.56	4928400000	263	323	Chromosome:463675-464646	strand:+ secF description:protein-export membrane protein SecF	A0A0H3N8V0	0.409907
26.314	26.4379	27.0328	27.3349	27.2673	12	12	12	47.5	36.013	97.146	2019100000	82	324	Chromosome:1765260-1766234	strand:- cysB description:cys regulon transcriptional activator	A0A0H3NLR3	-0.0478395
28.1878	26.9092	28.0278	28.4294	27.9096	14	14	14	42.3	35.778	103.02	4764400000	222	324	Chromosome:2723498-2724472	strand:- lepB description:signal peptidase I	A0A0H3NG56	-0.0703704
26.4315	26.4333	25.8576	25.3119	26.2852	11	11	11	38	34.387	61.678	1032700000	47	324	Chromosome:3568431-3569405	strand:+ yhdH description:possible oxidoreductase	A0A0H3NSL9	0.0854938
26.199	26.3902	26.2299	26.5123	26.6999	11	11	11	46	35.254	58.417	1663700000	65	324	Chromosome:3855002-3855976	strand:+ yiaE description:hypothetical 2-hydroxyacid dehydrogenase	A0A0H3NTI1	0.0984568
27.8356	27.1911	28.1764	27.8706	27.7584	17	17	17	72.8	35.547	94.558	4037400000	243	324	Chromosome:423164-424138	strand:- hemB description:delta-aminolevulinic acid dehydratase	A0A0H3NDF6	-0.100617
24.13	29.572	24.5915	24.8118	24.7348	10	10	10	44.4	36.302	80.128	1480000000	112	324	Chromosome:4322551-4323525	strand:- ftsN description:cell division protein	A0A0H3NII3	-1.06543
26.125	NaN	26.7272	26.2897	26.1507	10	10	10	47.2	35.654	19.733	1381600000	43	324	Chromosome:888587-889561	strand:+ ybiB description:hypothetical glycosyltransferase	A0A0H3N9V6	-0.163889
28.1781	26.476	27.8132	27.8411	27.9151	14	14	14	50.6	35.712	89.476	4153800000	278	324	pCol1B9_SL1344:15468-16442	strand:+ stbA description:plasmid stability protein	A0A0H3NWV8	-0.0697531
23.1316	NaN	NaN	NaN	NaN	3	3	3	16.3	34.994	3.9664	20307000	2	325	Chromosome:1028747-1029724	strand:+ lpxK description:tetraacyldisaccharide 4-kinase	A0A0H3NF34	0.146154
NaN	NaN	25.8475	26.1677	26.3775	4	4	4	10.5	36.292	9.5043	845530000	19	325	Chromosome:2428636-2429613	strand:- nuoH description:NADH dehydrogenase I chain H	A0A0H3NDQ1	0.778769
23.6354	NaN	NaN	23.0323	23.4175	3	3	3	13.2	35.842	8.5736	120760000	17	325	Chromosome:2877245-2878222	strand:-	A0A0H3NEU5	-0.138769
28.4043	27.636	28.53	27.9931	27.7567	13	13	13	79.1	36.855	289.15	4975300000	361	325	Chromosome:4606676-4607653	strand:+ yjeA description:lysyl-tRNA synthetase	A0A0H3NPI6	-0.340923
25.9536	NaN	25.3534	24.9074	24.8839	3	3	3	14.5	34.985	38.192	566090000	70	325	Chromosome:471511-472488	strand:+ thiL description:thiamine-monophosphate kinase	A0A0H3N8V9	0.0276923
29.0904	26.9171	29.1413	28.9618	28.9475	18	18	18	64.9	36.852	154.93	8672700000	425	325	pSLT_SL1344:47844-48821	strand:- parB description:plasmid partition protein B	A0A0H3NYF3	-0.460615
25.1743	NaN	25.2651	25.6021	26.0228	5	5	5	17.8	36.827	21.466	683480000	83	326	Chromosome:1739440-1740420	strand:+ pspF description:psp operon transcriptional activator PspF	A0A0H3NDD4	-0.262577
28.4266	28.1787	28.6409	29.1171	28.7794	15	15	15	64.7	37.1	204.45	7386500000	281	326	Chromosome:2805960-2806940	strand:- rluD description:ftsH suppressor protein SfhB	A0A0H3NEN7	-0.415951
28.5988	27.5034	29.0206	28.7164	28.6879	16	16	16	54.6	35.971	284.35	7518400000	786	326	Chromosome:3227638-3228618	strand:+ ygfZ description:conserved hypothetical protein	A0A0H3NRH2	-0.124847
NaN	24.4658	NaN	24.6412	24.141	8	8	8	34.3	36.263	72.769	286400000	40	327	Chromosome:125690-126673	strand:- tbpA description:thiamine-binding periplasmic protein precursor	A0A0H3NH67	-0.185015
30.8465	30.2205	30.4077	30.8145	30.8185	24	24	24	82	36.754	323.31	27958000000	656	327	Chromosome:1372531-1373514	strand:+ pheS description:phenylalanyl-tRNA synthetase alpha chain	A0A0H3NG20	-0.297554
23.0774	NaN	NaN	23.392	23.061	3	3	3	14.4	36.759	2.3811	55630000	20	327	Chromosome:1707001-1707984	strand:- zntB description:hypothetical membrane transport protein	A0A0H3NH11	-0.0743119
28.0115	27.6344	28.1478	27.5935	27.725	12	12	12	57.2	35.064	111.26	4016700000	172	327	Chromosome:192407-193390	strand:+ pdxAb description:4-hydroxythreonine-4-phosphate dehydrogenase	A0A0H3N967	0.0969419
27.9171	27.1902	28.2434	28.2872	27.9562	13	13	13	47.1	36.258	240.4	4593800000	205	327	Chromosome:2154547-2155530	strand:- wzzB description:lipopolysaccharide O-antigen chain length regulator	A0A0H3NEN1	-0.12263
25.972	24.8379	25.5495	26.26	26.1099	7	7	7	24.5	36.516	21.364	1047700000	117	327	Chromosome:2402829-2403812	strand:+ pmrF description:hypothetical lipopolysaccharide modification protein	A0A0H3NJL2	0.147706
25.9124	25.2007	25.5146	25.2789	25.2693	9	9	9	39.1	35.151	55.151	747050000	122	327	Chromosome:4486835-4487818	strand:- qor description:quinone oxidoreductase	A0A0H3NIT2	-0.0663609
27.6711	NaN	26.9313	27.1469	27.5216	5	5	5	17.4	34.911	23.529	2047000000	56	328	Chromosome:1999618-2000604	strand:- dcyD description:D-cysteine desulfhydrase	A0A0H3NMI8	0.189329
25.193	NaN	24.419	25.2962	25.1828	10	10	10	40.2	35.933	67.083	656310000	66	328	Chromosome:2309225-2310211	strand:+ yeiR description:conserved hypothetical protein	A0A0H3NJF5	-0.189634
27.4969	28.1274	27.5871	28.1587	28.3218	7	7	7	35.1	36.334	127.17	4498600000	184	328	Chromosome:2538804-2539790	strand:- zipA description:cell division protein	A0A0H3NE03	-0.634451
NaN	24.7828	NaN	NaN	NaN	3	3	3	13.7	35.947	5.4804	224170000	11	328	Chromosome:3332358-3333344	strand:- hybA description:hydrogenase-2 small subunit	A0A0H3NFZ4	-0.456707
24.7549	NaN	24.6873	24.6385	24.4997	7	7	7	28	37.381	24.127	396280000	49	328	Chromosome:3419203-3420189	strand:+ yqjG description:conserved hypothetical protein	A0A0H3NS54	-0.357317
28.413	26.8152	28.602	28.954	28.7949	12	12	12	52.7	34.999	323.31	6804000000	409	328	Chromosome:3502379-3503365	strand:+ yrbH description:conserved hypothetical protein	A0A0H3NGF4	0.193902
23.9002	NaN	NaN	NaN	NaN	3	3	3	11.9	38.129	3.7095	525770000	14	328	Chromosome:4224634-4225620	strand:+ rodA description:serine/threonine protein kinase	A0A0H3NI10	-0.384451
26.0484	26.6451	26.4476	26.985	26.7879	8	8	8	43.2	34.805	49.77	1594500000	129	329	Chromosome:103484-104473	strand:- pdxAa description:pyridoxal phosphate biosynthetic protein PdxA	A0A0H3N7V2	0.27386
28.2391	28.2022	29.1814	28.4487	28.214	16	16	16	65	36.416	323.31	6704700000	427	329	Chromosome:1696882-1697871	strand:+ ldhA description:D-lactate dehydrogenase	A0A0H3NBX8	-0.0586626
26.0193	NaN	25.579	25.5923	25.6538	8	8	8	33.4	35.141	73.563	791560000	58	329	Chromosome:3432091-3433080	strand:- tdcB description:catabolic threonine dehydratase	A0A0H3NI54	0.043769
33.8817	33.2789	33.5191	33.4713	33.4978	32	32	32	93	36.511	323.31	230950000000	4271	329	Chromosome:3604783-3605772	strand:- pez description:DNA-directed RNA polymerase alpha chain	A0A0H3NME1	-0.22766
NaN	NaN	24.7001	25.2388	24.792	8	8	8	34	36.917	43.094	520050000	60	329	Chromosome:4260083-4261072	strand:+ yiiD description:hypothetical acetyltransferase	A0A0H3NI39	-0.317933
NaN	NaN	NaN	23.2716	NaN	3	3	3	13.7	36.54	6.267	60871000	13	329	Chromosome:4294934-4295923	strand:+ sbp description:periplasmic sulphate binding protein	A0A0H3NUZ6	-0.399088
24.5563	NaN	24.283	24.6529	24.6264	7	7	7	29.5	37.261	11.458	349190000	38	329	Chromosome:4756158-4757147	strand:+	A0A0H3NJ38	-0.514286
NaN	NaN	NaN	23.4237	NaN	4	4	4	15.5	37.002	2.9564	942970000	3	329	Chromosome:869893-870882	strand:+ moaA description:molybdenum cofactor biosynthesis protein A	A0A0H3N9T5	-0.309119
NaN	NaN	24.3973	24.9557	25.0345	7	7	7	23.1	37.524	16.078	447740000	37	329	pSLT_SL1344:76217-77206	strand:+ repA2 description:DNA replication	A0A0H3P192	-0.43921
NaN	NaN	25.466	26.107	24.6898	4	4	4	17.3	37.571	2.4494	586900000	7	330	Chromosome:1744020-1745012	strand:+ sapD description:peptide transport system ATP-binding protein SapD	A0A0H3NLP1	-0.338788
28.505	27.3593	29.2709	28.7666	28.655	12	12	12	60.9	36.582	323.31	7230400000	458	330	Chromosome:2171835-2172827	strand:- rfbI description:reductase	A0A0H3NN86	-0.152121
34.2209	33.8944	34.4982	33.7653	33.6602	41	41	41	90.9	35.586	323.31	300250000000	5179	331	Chromosome:1325546-1326541	strand:- gapA description:glyceraldehyde 3-phosphate dehydrogenase A	A0A0H3NCD1	-0.14139
28.0101	27.0166	28.0047	27.6124	27.6863	16	16	16	61.6	36.851	323.31	3930500000	310	331	Chromosome:2015782-2016777	strand:+ fliG description:flagellar motor switch protein FliG	A0A0H3NE38	-0.136858
27.2423	27.7257	28.1279	27.1189	26.8283	11	11	11	71	36.153	258.49	2995800000	185	331	Chromosome:2980856-2981851	strand:+ proX description:glycine betaine-binding periplasmic protein precursor	A0A0H3NF33	-0.243202
NaN	NaN	NaN	26.0702	NaN	3	3	3	10.6	37.141	2.21	135750000	9	331	Chromosome:3460978-3461973	strand:+ yhbU description:hypothetical protease	A0A0H3NS91	-0.286405
31.1433	31.8295	31.5157	32.544	32.1303	10	10	10	29.9	36.511	59.652	63258000000	230	331	Chromosome:3733489-3734484	strand:- gntR description:gluconate utilization operon repressor	A0A0H3NT79	-0.125076
27.7292	27.1238	27.6296	27.7288	27.905	13	13	13	65.3	36.368	91.664	3939300000	259	331	Chromosome:848435-849430	strand:+ ybhE description:conserved hypothetical protein	A0A0H3NEG7	-0.193051
24.4147	NaN	25.7563	26.1402	25.0531	5	5	5	20.2	36.31	13.802	586600000	49	331	Chromosome:882942-883937	strand:-	A0A0H3NJA9	-0.38006
27.1597	27.6777	28.0347	27.3198	26.8922	11	11	11	37	35.813	168.58	3047700000	186	332	Chromosome:2284334-2285332	strand:- mglB description:D-galactose-binding periplasmic protein precursor	A0A0H3NEZ1	-0.315663
24.7667	NaN	24.5685	24.8094	24.5387	5	5	5	19.6	37.382	11.215	322950000	39	332	Chromosome:2519936-2520934	strand:+	A0A0H3NP86	-0.368072
24.584	NaN	NaN	NaN	24.7745	5	5	5	25	36.889	12.904	226560000	25	332	Chromosome:3411711-3412709	strand:+ ygjR description:possible oxidoreductase	A0A0H3NI40	-0.10753
25.6161	NaN	25.4611	26.2809	26.4753	5	5	5	21.4	36.719	38.956	923150000	53	332	Chromosome:4117855-4118853	strand:+ rbsR description:ribose operon repressor	A0A0H3NHS9	-0.183434
27.9441	26.7594	27.8984	27.7556	27.7466	15	15	15	50.6	36.986	95.869	4061200000	265	332	Chromosome:4485252-4486250	strand:+ yjbN description:conserved hypothetical protein	A0A0H3NIF5	-0.245783
29.4092	28.6502	29.4544	29.4031	29.2779	16	16	16	46.7	36.798	263.82	11516000000	647	332	Chromosome:4676079-4677077	strand:- fbp description:fructose-1,6-bisphosphatase	A0A0H3NIX5	-0.220783
24.197	NaN	24.7982	25.6832	25.68	9	9	9	42.3	36.129	34.708	580060000	48	333	Chromosome:1414841-1415842	strand:+ ynhG description:hypothetical exported protein	A0A0H3NB41	-0.206006
28.6848	27.2231	28.6884	28.9295	28.8282	16	16	16	80.2	36.236	323.31	7095300000	253	333	Chromosome:1494348-1495349	strand:- add description:Adenosine deaminase	A0A0H3NL38	0.0435435
24.8298	NaN	25.5964	25.3257	25.144	6	6	6	26.7	36.509	77.762	570220000	49	333	Chromosome:1943983-1944984	strand:- znuA description:high-affinity zinc uptake system periplasmic binding protein	A0A0H3NCN2	-0.180781
26.1857	NaN	29.1992	27.0818	27.5894	7	7	7	19.5	38.579	43.957	2465100000	72	333	Chromosome:2165334-2166335	strand:- rfbV description:glycosyltransferase	A0A0H3NDA8	-0.214114
28.25	26.9136	28.098	27.6013	27.5663	17	17	17	68.8	37.01	208.56	4193800000	254	333	Chromosome:2418359-2419360	strand:+	A0A0H3NDU3	-0.145946
25.4953	26.4412	26.2122	26.2818	25.848	8	8	8	38.4	37.055	57.578	493440000	44	333	Chromosome:2481311-2482312	strand:+ div description:Div protein	A0A0H3NFG0	-0.241742
26.7172	26.7813	27.1808	26.9551	27.048	11	11	11	42.3	36.353	72.444	2095200000	78	333	Chromosome:965604-966605	strand:- ltaA description:L-allo-threonine aldolase	A0A0H3NJI8	-0.0828829
24.9031	24.4176	24.6061	24.7374	24.8947	5	5	5	21.6	36.843	3.7512	297020000	23	334	Chromosome:1240404-1241408	strand:+ holB description:DNA polymerase III, delta subunit	A0A0H3NK95	-0.0682635
28.1787	26.1466	27.893	28.2266	27.64	13	13	13	55.4	38.041	176.47	4296100000	274	334	Chromosome:138340-139344	strand:+ fruR description:fructose repressor	A0A0H3NH80	-0.347305
25.1366	NaN	NaN	NaN	NaN	4	4	4	19.2	37.254	18.104	114720000	11	334	Chromosome:1792476-1793480	strand:- oppF description:oligopeptide transport ATP-binding protein (OppF)	A0A0H3NHB8	-0.0371257
27.3291	28.0196	27.9988	27.8089	28.1803	15	15	15	58.1	37.858	156.13	4154800000	275	334	Chromosome:2021103-2022107	strand:+ fliM description:flagellar motor switch protein FliM	A0A0H3NCK0	-0.292216
NaN	NaN	22.6145	NaN	NaN	3	3	3	24	35.358	9.2417	103750000	23	334	Chromosome:2235255-2236259	strand:+ yegU description:hypothetical hydrolase	A0A0H3NNE0	0.130838
27.8239	27.7368	28.0168	27.8271	27.2663	11	11	11	36.8	35.659	162.83	3540500000	300	334	Chromosome:2655117-2656121	strand:- yfgA description:hypothetical DNA-binding protein	A0A0H3NEC9	-0.363772
24.6616	NaN	NaN	25.9714	NaN	7	7	7	24	37.491	17.803	392150000	17	334	Chromosome:3569518-3570522	strand:+	A0A0H3NIB7	-0.323054
29.7698	28.9437	30.324	29.9757	29.9318	20	20	20	76.3	37.4	323.31	17269000000	648	334	Chromosome:3657766-3658770	strand:- trpS description:tryptophanyl-tRNA synthetase	A0A0H3NGW5	-0.320958
29.6365	27.6299	29.6719	29.0926	28.9548	14	14	14	54.8	37.544	232.18	10148000000	338	334	Chromosome:4628293-4629297	strand:+ hflC description:HflC protein	A0A0H3NVV1	-0.342515
24.801	NaN	NaN	NaN	NaN	1	1	1	6	36.816	19.24	164730000	30	334	Chromosome:4727849-4728853	strand:-	A0A0H3NJ98	-0.0961078
24.9266	NaN	NaN	24.6177	NaN	3	3	3	14.7	36.741	2.0334	169190000	7	334	Chromosome:4732330-4733334	strand:- argI description:ornithine carbamoyltransferase	A0A0H3NPU3	-0.196407
NaN	NaN	NaN	27.6811	27.3854	6	6	6	20.3	36.864	8.053	3455200000	14	335	Chromosome:1793477-1794484	strand:- oppD description:oligopeptide transport ATP-binding protein (OppD)	A0A0H3NC78	-0.0361194
28.3015	26.9823	27.5541	27.8415	27.8477	15	15	15	61.2	37.876	172.86	3952900000	258	335	Chromosome:2325190-2326197	strand:- yejK description:nucleoid-asociated protein	A0A0H3NDE7	-0.394925
NaN	27.3002	NaN	25.7957	26.019	6	6	6	31.6	36.102	79.752	466490000	51	335	Chromosome:608163-609170	strand:+ fimH description:FimH protein precursor	A0A0H3N977	-0.0304478
26.5049	NaN	26.9974	26.6924	26.4809	12	12	12	59.8	35.322	56.793	1664100000	76	336	Chromosome:3025052-3026062	strand:+ hypE description:hydrogenase isoenzymes formation protein HypE	A0A0H3NGY3	0.200298
NaN	27.1892	NaN	24.1762	NaN	9	9	9	36.3	36.437	27.35	321850000	29	336	Chromosome:3057822-3058832	strand:- invJ description:surface presentation of antigens protein (associated with type III secretion and virulence)	A0A0H3NF97	-0.778274
24.4197	NaN	23.9779	24.8051	25.144	7	7	7	19.9	38.762	13.461	391560000	73	336	Chromosome:3933801-3934811	strand:- rfaJ description:lipopolysaccharide 1,2-glucosyltransferase	A0A0H3NJ35	-0.155357
28.1479	27.0882	28.6856	28.0102	27.9301	15	15	15	42.6	35.656	83.865	5038500000	177	336	Chromosome:4314658-4315668	strand:- glpX description:hypothetical glycerol metabolic protein	A0A0H3NK36	0.010119
NaN	NaN	NaN	22.6566	NaN	2	2	2	9.5	38.391	2.9341	12764000	3	336	Chromosome:4819138-4820148	strand:+	A0A0H3NQ15	-0.162202
NaN	NaN	23.5165	24.0704	23.8169	2	2	2	6.2	37.208	3.1146	163680000	19	337	Chromosome:1805792-1806805	strand:- hnr description:hypothetical regulatory protein	A0A0H3NC87	0.037092
27.6594	26.7571	25.8234	27.9452	28.3017	13	13	13	52.8	36.288	265.62	3505900000	124	337	Chromosome:2478990-2480003	strand:- usg description:hypothetical semialdehyde dehydrogenase	A0A0H3NDZ4	0.074184
27.3915	25.254	26.3771	27.8982	27.8209	12	12	12	32	35.94	32.163	2657400000	162	337	Chromosome:3393519-3394532	strand:- gcp description:possible glycoprotease	A0A0H3NG52	0.0430267
26.6366	25.683	26.538	26.8006	25.9326	10	10	10	54.6	38.905	55.635	1365900000	100	337	Chromosome:3934829-3935842	strand:- rfaI description:lipopolysaccharide 1,3-galactosyltransferase	A0A0H3NHE1	-0.172404
NaN	NaN	NaN	25.2378	NaN	6	6	6	19.9	37.979	10.358	246790000	15	337	Chromosome:963051-964064	strand:-	A0A0H3NEV1	-0.317211
27.1525	28.0096	27.6892	27.8556	27.4424	10	10	10	42.9	36.845	105.54	2982500000	124	338	Chromosome:1328651-1329667	strand:- ansA description:L-Asparaginase I	A0A0H3NKJ1	-0.0884615
26.5698	25.4523	26.9728	26.7928	26.624	14	14	14	49.1	37.582	66.125	1826900000	174	338	Chromosome:2553141-2554157	strand:- cysP description:thiosulphate-binding protein precursor	A0A0H3NK25	-0.40355
NaN	NaN	23.5242	NaN	NaN	1	1	1	6.2	38.924	5.1865	48463000	4	338	Chromosome:4187405-4188421	strand:+ pldB description:lysophospholipase L2	A0A0H3NUI5	-0.366864
24.7375	NaN	25.6453	25.2768	25.432	5	5	5	30.8	37.934	33.174	483560000	30	338	Chromosome:4851993-4853009	strand:- lplA description:lipoate-protein ligase A	A0A0H3NWH4	-0.334911
30.1284	28.9447	30.5572	30.2383	30.1088	18	18	18	73.1	37.133	323.31	20336000000	555	338	Chromosome:839835-840851	strand:- galE description:UDP-glucose 4-epimerase	A0A0H3N9R0	-0.278107
27.1816	26.2967	27.2111	27.6007	27.5634	11	11	11	52.2	36.342	119.75	2794900000	186	339	Chromosome:3916331-3917350	strand:- gpsA description:glycerol-3-phosphate dehydrogenase	A0A0H3NHE5	0.0265487
29.4148	28.8592	28.9322	29.1512	28.8454	15	15	15	63.5	37.907	323.31	9537200000	522	340	Chromosome:2176672-2177694	strand:- galF description:UTP-glucose-1-phosphate uridylyltransferase	A0A0H3NN91	-0.0888235
NaN	NaN	NaN	28.1746	26.8368	3	3	3	17.1	37.305	2.7403	849180000	4	340	Chromosome:3193125-3194147	strand:+	A0A0H3NHH5	-0.0679412
23.0239	25.0429	23.7175	22.9895	23.9069	12	12	12	53.5	36.76	104.17	1461200000	57	340	Chromosome:4308538-4309560	strand:+ yneA description:hypothetical ABC transport protein, solute-binding component	A0A0H3NNT6	-0.132647
27.2424	27.7005	28.0794	27.8664	28.0332	16	16	16	51	37.697	101.03	3785500000	229	341	Chromosome:1248749-1249774	strand:+ nagZ description:Beta-hexosaminidase	A0A0H3NFM9	-0.295308
28.1208	27.3424	28.9317	29.0425	28.8726	13	13	13	46.3	38.048	89.109	7327000000	231	341	Chromosome:1464772-1465797	strand:- purR description:purine nucleotide synthesis repressor	A0A0H3NB18	-0.232551
26.4677	NaN	26.7236	26.9348	26.6544	5	5	5	16.7	35.93	25.253	1687800000	61	341	Chromosome:265401-266426	strand:+ lpxD description:UDP-3-O-[3-hydroxymyristoyl] glucosamine N-acyltransferase	A0A0H3NCZ9	0.154839
24.628	NaN	NaN	NaN	NaN	2	2	2	6.7	38.485	3.1942	753460000	11	341	Chromosome:2887497-2888522	strand:+	A0A0H3NGK8	-0.497947
29.0305	28.8927	29.2437	29.2444	28.9153	10	10	10	47.2	37.212	123.89	9533300000	441	341	Chromosome:3924196-3925221	strand:- tdh description:threonine 3-dehydrogenase	A0A0H3NHD4	0.0134897
26.4167	25.3686	26.5997	26.7502	26.1321	9	9	9	32.3	37.583	43.376	1509900000	114	341	Chromosome:4323619-4324644	strand:- cytR description:transcriptional repressor	A0A0H3NV19	-0.0334311
23.7469	NaN	NaN	NaN	NaN	3	3	3	10	38.479	3.89	55213000	3	341	pSLT_SL1344:58660-59685	strand:+	A0A0H3P188	-0.38739
NaN	NaN	NaN	24.9878	25.1123	8	8	8	29.8	36.869	30.847	372400000	36	342	Chromosome:3192086-3193114	strand:+ galR description:galactose operon repressor	E1WAQ4	-0.0447368
26.3232	26.6455	27.9339	27.3153	27.0767	9	9	9	31.6	37.647	49.241	2566500000	119	342	Chromosome:4378003-4379031	strand:+ murB description:UDP-N-acetylenolpyruvoylglucosamine reductase	A0A0H3NIA8	-0.0967836
25.9225	26.4677	26.4661	26.4624	25.9642	11	11	11	43.6	38.776	50.445	1280000000	56	342	Chromosome:4599122-4600150	strand:- yjeK description:conserved hypothetical protein	A0A0H3NIP2	-0.152924
28.1314	27.5282	28.5504	28.711	28.5922	13	13	13	59.6	37.615	220.49	7033000000	289	342	Chromosome:4831721-4832749	strand:- rsmC description:conserved hypothetical protein	A0A0H3NLB5	-0.127778
27.1903	26.8573	27.3334	26.9137	26.9824	13	13	13	51.9	37.661	122.23	2403100000	243	343	Chromosome:287014-288045	strand:- abc description:hypothetical ABC transporter ATP-binding protein	A0A0H3N8B8	-0.0959184
22.0408	27.4699	NaN	NaN	22.6062	15	15	15	66.5	37.112	157.9	1168100000	111	343	Chromosome:3049331-3050362	strand:- sipD description:pathogenicity island 1 Type III secretion system apparatus-part of the Translocon	A0A0H3NGZ6	-0.368805
NaN	NaN	NaN	NaN	25.7668	5	5	5	12	38.6	2.1943	180220000	8	343	Chromosome:706899-707930	strand:- holA description:DNA polymerase III, delta subunit	A0A0H3NAM1	-0.118076
29.1841	32.0566	30.1318	30.5574	30.162	19	19	19	80.8	36.937	323.31	22085000000	866	344	Chromosome:2600708-2601742	strand:- nlpB description:hypothetical lipoprotein	A0A0H3NFV7	-0.259884
27.1176	26.2728	27.201	27.8298	27.8165	11	11	11	44.8	38.714	116.31	3403600000	236	344	Chromosome:3939173-3940207	strand:- rfaQ description:lipopolysaccharide core biosynthesis protein	A0A0H3NHE6	-0.198837
27.8872	26.9941	27.5804	27.5058	27.8464	18	18	18	55.7	37.71	107.53	3569700000	315	345	Chromosome:1103256-1104293	strand:+ pyrD description:dihydroorotate dehydrogenase	A0A0H3NJW7	-0.122609
25.7247	24.9046	NaN	25.836	26.0113	9	9	9	39.4	37.762	35.25	735590000	51	345	Chromosome:1633949-1634986	strand:- yncB description:hypothetical NADP-dependent oxidoreductase	A0A0H3ND65	-0.25942
28.434	28.6549	28.7533	28.3925	28.5281	15	15	15	53.3	38.077	170.07	6500900000	283	345	Chromosome:2787826-2788863	strand:- yfiF description:hypothetical RNA methyltransferase	A0A0H3NEM8	-0.653333
26.2346	26.2653	25.6534	26.3542	26.3778	12	12	12	37.1	38.717	43.675	1279700000	78	345	Chromosome:3735433-3736470	strand:- yhhX description:hypothetical oxidoreductase	A0A0H3NH24	-0.333913
NaN	NaN	24.9946	NaN	NaN	5	5	5	24.6	40.129	28.384	209520000	25	345	Chromosome:3973047-3974084	strand:+ rhuM description:hypothetical DNA-binding protein	A0A0H3NJ63	-0.706087
27.4269	26.3671	27.6579	27.9342	27.4521	12	12	12	44.8	38.406	64.144	3421400000	183	346	Chromosome:1493233-1494273	strand:+ ydgJ description:hypothetical oxidoreductase	A0A0H3NBC9	-0.240751
24.3573	27.8914	27.2832	26.455	27.4642	9	9	9	33.8	38.563	149.57	1720900000	78	346	Chromosome:3187012-3188052	strand:+ tas description:possible oxidoreductase	A0A0H3NLT0	-0.321676
26.4391	28.5614	24.7598	26.7208	27.2633	20	20	20	63.3	36.816	323.31	5940700000	238	346	Chromosome:4084896-4085936	strand:- pstS description:periplasmic phosphate-binding protein	A0A0H3NN94	-0.22341
24.8028	NaN	NaN	24.9684	24.7999	5	5	5	23.4	36.971	13.558	347260000	12	346	Chromosome:4299356-4300396	strand:+	A0A0H3NIF9	0.0066474
27.6845	28.0692	27.6024	27.3822	27.502	13	13	13	55.5	38.547	139.2	3532700000	226	346	Chromosome:836593-837633	strand:- galM description:aldose 1-epimerase (mutarotase)	A0A0H3NAX0	-0.51763
28.1664	27.4407	27.8207	28.1861	27.8811	12	12	12	59.1	36.437	212.31	4394200000	278	347	Chromosome:1332462-1333505	strand:+ selD description:Selenide,water dikinase	A0A0H3NFW7	0.141787
28.9913	28.2413	28.8233	28.4949	27.5909	13	13	13	64	37.138	323.31	6471000000	367	347	Chromosome:164057-165100	strand:+ guaC description:GMP reductase	A0A0H3NCS2	0.021902
31.439	30.2986	32.011	32.0578	32.1337	19	19	19	65.4	36.952	323.31	62244000000	888	347	Chromosome:3564936-3565979	strand:- mreB description:rod shape-determining protein	A0A0H3NMB9	0.0573487
NaN	NaN	NaN	24.3018	NaN	3	3	3	11.2	38.372	3.4134	137370000	3	347	Chromosome:4033634-4034677	strand:- ccmH1 description:cytochrome c-type biogenesis protein H1	A0A0H3NJA7	-0.173487
28.9557	28.8558	28.6935	29.1012	29.2891	18	18	18	73	38.605	149.57	8998100000	228	348	Chromosome:1204656-1205702	strand:- pyrC description:Dihydroorotase	A0A0H3NA71	-0.0902299
28.4669	28.2679	27.7549	28.7345	28.6035	16	16	16	47.7	39.021	168.83	6375000000	361	348	Chromosome:1263820-1264866	strand:- potD description:spermidine/putrescine-binding periplasmic protein precursor	A0A0H3NC70	-0.456609
26.3316	26.603	27.0571	26.6631	26.8141	4	4	4	12.4	38.75	50.383	1858300000	94	348	Chromosome:1382251-1383297	strand:- aroH description:3-deoxy-D-arabinoheptulosonate 7-phosphate synthase	A0A0H3NG30	-0.320402
26.4942	26.0864	26.7104	26.7046	26.7232	9	9	9	46.3	38.965	50.554	1674600000	76	348	Chromosome:1769938-1770984	strand:- sohB description:hypothetical protease	A0A0H3NH89	-0.258908
NaN	NaN	NaN	NaN	25.1865	3	3	3	7.5	38.23	4.2499	73584000	5	348	Chromosome:3098111-3099157	strand:+ iap description:alkaline phosphatase isozyme conversion protein	A0A0H3NFE3	-0.385057
27.4262	28.0058	28.9307	27.4432	26.7534	11	11	11	42.5	38.125	55.808	3173000000	143	348	Chromosome:3252597-3253643	strand:- epd description:D-erythrose 4-phosphate dehydrogenase	A0A0H3NFU2	-0.033046
28.3673	29.5503	29.7374	28.7174	28.9358	16	16	16	51.7	36.926	266.66	8441400000	352	348	Chromosome:3286184-3287230	strand:- ansB description:L-asparaginase	A0A0H3NFW3	-0.0850575
25.7303	NaN	26.7046	27.3492	26.3669	9	9	9	43.1	39.015	84.668	1501600000	51	348	Chromosome:3927565-3928611	strand:+ rfaF description:ADP-heptose-LPS heptosyltransferase II	A0A0H3NTQ2	-0.180747
27.2725	NaN	26.7687	27.5684	27.3532	10	10	10	34.2	39.461	51.699	2421800000	54	348	Chromosome:4149733-4150779	strand:+ wzzE description:lipopolysaccharide biosynthesis protein	A0A0H3NND7	-0.281897
27.8301	27.1949	28.3061	28.5054	28.8929	19	19	19	56.6	39.674	80.533	6496500000	276	348	Chromosome:838778-839824	strand:- galT description:galactose-1-phosphate uridylyltransferase	A0A0H3NEG0	-0.547126
27.5363	26.7898	28.3204	28.7817	28.6875	10	10	10	39.8	37.551	61.035	5708900000	206	349	Chromosome:1970257-1971306	strand:- cheB description:Chemotaxis response regulator protein-glutamate methylesterase	A0A0H3NCE6	0.0532951
27.637	28.2761	27.7027	27.8649	27.7692	10	10	10	41	39.332	81.107	3727000000	126	349	Chromosome:3091781-3092830	strand:- truD description:tRNA pseudouridine synthase D	A0A0H3NFD6	-0.33467
26.2815	25.8587	25.3285	25.9803	25.9621	9	9	9	35.2	39.469	39.978	1032700000	90	349	pCol1B9_SL1344:30311-31360	strand:+ ydgA description:putative transposase	A0A0H3NWY8	-0.361318
33.4268	35.9412	33.8807	34.1622	34.025	28	28	28	78.3	37.515	323.31	316480000000	2517	350	Chromosome:1117287-1118339	strand:- ompA description:outer membrane protein A	A0A0H3N9Z8	-0.359714
25.5008	NaN	NaN	25.6664	25.1503	7	7	7	27.7	39.853	60.155	489160000	74	350	Chromosome:1199897-1200949	strand:+ yceA description:conserved hypothetical protein	A0A0H3NK48	-0.481714
27.1177	26.9781	26.8654	27.0633	27.1488	13	13	13	48	38.088	219.29	2325000000	160	350	Chromosome:2232681-2233733	strand:- fbaB description:fructose-bisphosphate aldolase class I	A0A0H3NIX6	-0.177429
25.3062	NaN	NaN	NaN	24.7067	9	9	9	40	38.148	11.147	510020000	31	350	Chromosome:2361992-2363044	strand:- apbE description:thiamine biosynthesis protein	A0A0H3NDI5	-0.145143
25.0686	NaN	25.9783	25.8817	26.0085	8	8	8	46.6	37.369	109.33	762440000	86	350	Chromosome:2610774-2611826	strand:+ purM description:Phosphoribosylformylglycinamidine cyclo-ligase	A0A0H3NE93	0.0488571
NaN	NaN	25.177	NaN	NaN	3	3	3	19.4	39.409	93.78	288730000	12	350	Chromosome:3289388-3290440	strand:+ mutY description:A/G-specific adenine glycosylase	A0A0H3NHT0	-0.213714
25.1806	NaN	25.8437	25.4575	25.3219	8	8	8	24.3	37.678	26.309	631090000	76	350	Chromosome:3563819-3564871	strand:- mreC description:rod shape-determining protein	A0A0H3NGK4	-0.0737143
26.9333	NaN	26.9963	26.3526	26.0461	10	9	9	48.9	39.022	51.216	1678000000	73	350	Chromosome:4153239-4154291	strand:+ rffG description:UDP-N-acetylglucosamine epimerase (UDP-GlcNAc-2-epimerase)	A0A0H3NJK5	-0.263714
28.3365	28.4962	29.4445	28.9456	28.4699	12	12	11	53.1	37.856	172.04	8169700000	276	350	Chromosome:823028-824080	strand:+ aroG description:phospho-2-dehydro-3-deoxyheptonate aldolase (DAHP synthetase) phenylalanine repressible	A0A0H3N9P8	-0.142571
NaN	NaN	NaN	NaN	24.3582	4	4	4	14.5	37.782	7.6744	280020000	14	351	Chromosome:2104439-2105494	strand:- cbiG description:cobalamin biosynthesis protein	A0A0H3NN13	0.230484
26.0472	25.5374	25.3427	26.2868	26.1877	12	12	12	44.7	40.825	32.868	987930000	54	351	Chromosome:2879425-2880480	strand:-	A0A0H3NQC5	-0.418519
25.8524	NaN	NaN	26.0427	NaN	6	6	6	22.2	38.626	12.312	744410000	20	351	Chromosome:3758349-3759404	strand:- ftsX description:cell division protein	A0A0H3NTA4	0.12849
26.1755	27.0167	26.3938	26.3129	26.2978	7	7	7	30.7	39.384	101.81	1294200000	146	352	Chromosome:3321322-3322380	strand:-	A0A0H3NLZ8	-0.219034
24.7016	NaN	NaN	NaN	24.2961	3	3	3	12.8	39.055	16.29	133640000	20	352	Chromosome:846394-847452	strand:+ modC description:molybdenum transport ATP-binding protein ModC	A0A0H3NAY3	-0.0644886
24.685	25.3123	NaN	25.1884	NaN	4	4	4	15	38.503	7.6559	392100000	29	353	Chromosome:1629438-1630499	strand:-	A0A0H3NGT8	-0.187535
24.2561	NaN	24.6297	25.9547	NaN	5	5	5	19.3	39.226	8.1707	296240000	20	353	Chromosome:1734723-1735784	strand:- ycjF description:hypothetical membrane protein	A0A0H3NC13	-0.179037
NaN	25.327	26.3645	26.432	26.292	9	9	9	31.2	40.682	14.32	1103900000	40	353	Chromosome:2163953-2165014	strand:- rfbU description:glycosyltransferase	A0A0H3NIL6	-0.0892351
29.9858	28.9961	29.9365	29.7755	29.6247	13	13	13	55	37.944	323.31	16664000000	628	353	Chromosome:2997430-2998491	strand:- recA description:RecA protein	A0A0H3NF40	-0.15949
25.0506	NaN	25.7066	25.5793	25.6542	5	5	5	17.5	37.726	35.708	563940000	80	354	Chromosome:2979722-2980786	strand:+ proW description:glycine betaine/L-proline transport system permease protein P	A0A0H3NL14	0.717797
27.6734	26.815	27.2103	28.0231	28.0255	13	13	13	51.7	39.132	76.989	3593800000	190	354	Chromosome:4405476-4406540	strand:+ hemE description:uroporphyrinogen decarboxylase	A0A0H3NK92	-0.129944
28.473	27.0994	28.7319	28.6786	28.551	13	13	13	63.8	39.255	323.31	6358700000	259	354	Chromosome:459046-460110	strand:+ queA description:S-adenosylmethionine:tRNA ribosyltransferase-isomerase	A0A0H3NI61	-0.133616
26.8978	26.3657	27.4137	27.0574	26.9788	13	13	13	51	37.862	122.76	2542100000	240	355	Chromosome:149960-151027	strand:+ murG description:UDP-N-acetylglucosamine--N-acetylmuramyl-	A0A0H3NH94	0.104789
26.6004	25.7053	26.6588	26.85	26.6466	6	6	6	20.3	40.182	8.3967	1816400000	62	355	Chromosome:2150709-2151776	strand:+ hisB description:bifunctional histidine biosynthesis protein (imidazoleglycerol-phosphate dehydratase;histidinol phosphatase)	A0A0H3NEM6	-0.30338
24.069	NaN	NaN	24.6885	NaN	6	6	6	24.8	39.947	11.494	310540000	30	355	Chromosome:2810757-2811824	strand:- tyrA description:chorismate mutase/prephenate dehydrogenase	A0A0H3NEP1	-0.076338
23.8942	NaN	25.1192	NaN	NaN	8	8	8	27	40.179	14.561	307290000	15	355	Chromosome:3634117-3635184	strand:+ yheT description:conserved hypothetical protein	A0A0H3NGU1	-0.211831
NaN	NaN	NaN	22.0159	NaN	1	1	1	4.8	38.995	2.9601	7075300	0	355	Chromosome:3777018-3778085	strand:- yhiI description:hypothetical HlyD family secretion protein	A0A0H3NMR5	-0.142817
24.8736	NaN	NaN	25.5519	25.0397	8	8	8	36.1	39.141	67.992	596030000	45	355	Chromosome:595540-596607	strand:- purK description:phosphoribosylaminoimidazole carboxylase ATPase subunit	A0A0H3NIL8	-0.0938028
27.4087	31.019	27.721	28.2516	28.2571	14	14	14	49	36.881	141.75	5950400000	301	355	Chromosome:699240-700307	strand:- rlpA description:rare lipoprotein A precursor	A0A0H3NE53	-0.214366
NaN	NaN	24.5433	24.9627	24.9008	4	4	4	13.5	36.612	9.1524	291200000	25	356	Chromosome:2095018-2096088	strand:- cobT description:Nicotinate-nucleotide--dimethylbenzimidazole phosphoribosyltransferase	A0A0H3NIA3	0.369663
31.4936	31.552	31.8107	31.7359	31.9581	33	33	33	87.1	40.424	323.31	67837000000	1142	356	Chromosome:2385246-2386316	strand:- glpQ description:glycerophosphoryl diester phosphodiesterase periplasmic precursor	A0A0H3NDL1	-0.477809
26.8998	27.9988	27.8827	27.8531	27.712	10	9	9	45.5	38.713	150.17	3490700000	256	356	Chromosome:2811888-2812958	strand:- aroF description:phospho-2-dehydro-3-deoxyheptonate aldolase, tyr-sensitive	A0A0H3NQ41	-0.238483
NaN	NaN	26.5214	NaN	27.0732	5	5	5	23	37.795	37.934	550990000	26	356	Chromosome:3538294-3539364	strand:+ degS description:serine protease	A0A0H3NMA6	0.120225
26.6028	24.9347	26.53	26.3548	26.4146	11	11	11	37.9	40.262	78.062	1469000000	138	356	Chromosome:4553931-4555001	strand:- basS description:two-component sensor kinase	A0A0H3NVK3	-0.0292135
25.6869	NaN	NaN	NaN	NaN	2	2	2	7	40.514	2.8122	161320000	6	357	Chromosome:4062612-4063685	strand:- recF description:recF protein	A0A0H3NN81	-0.42493
NaN	NaN	NaN	NaN	25.2695	3	3	3	14.6	39.65	4.6629	128420000	6	357	Chromosome:4837493-4838566	strand:+ yjjU description:conserved hypothetical protein	A0A0H3NJ97	-0.143697
28.4987	27.6256	27.9115	27.3038	28.4154	15	15	15	43	40.129	216.29	4151400000	210	358	Chromosome:3221466-3222542	strand:- prfB description:peptide chain release factor 2 (RF-2)	A0A0H3NLU6	-0.617598
26.9896	26.7645	27.304	26.2352	26.4837	9	9	9	42.7	39.841	41.859	1917000000	51	358	Chromosome:4614219-4615295	strand:- yjeQ description:hypothetical membrane protein	A0A0H3NPJ0	-0.37067
NaN	NaN	NaN	NaN	23.2909	2	2	2	5.8	38.716	2.7776	50409000	2	359	Chromosome:1232295-1233374	strand:+ plsX description:Fatty acid/phospholipid synthesis protein plsX.	A0A0H3NC46	0.0844011
25.6271	26.1241	26.0061	25.5521	25.8958	7	7	7	26.5	39.715	30.807	872490000	74	359	Chromosome:2149633-2150712	strand:+ hisC description:histidinol-phosphate aminotransferase (imidazole)	A0A0H3NN63	-0.0852368
30.4886	29.2879	30.8389	30.5798	30.3055	26	26	26	85	41.021	323.31	24954000000	966	359	Chromosome:2169981-2171060	strand:- rfbG description:CDP-glucose 4,6-dehydratase	A0A0H3NIM7	-0.36156
24.246	28.4366	26.3682	26.0902	26.2306	11	11	11	56.8	39.981	168.01	1131200000	135	359	Chromosome:2999551-3000630	strand:- mltB description:membrane-bound lytic transglycosylase B precursor	A0A0H3NF46	-0.303343
32.4706	31.3727	33.375	32.8042	32.1362	35	35	35	84.1	39.156	323.31	115340000000	1768	359	Chromosome:3250231-3251310	strand:- fba description:fructose 1,6-bisphosphate aldolase	A0A0H3NRK4	-0.223955
27.4322	28.8249	28.2354	27.1254	27.0874	9	9	9	34.5	40.89	43.013	2824700000	71	359	Chromosome:3935848-3936927	strand:- rfaB description:lipopolysaccharide 1,6-galactosyltransferase	A0A0H3NMY6	-0.147911
NaN	25.4066	24.6153	NaN	NaN	5	5	5	18.7	40.513	10.793	356270000	16	359	Chromosome:4157587-4158666	strand:+	A0A0H3NJL1	-0.152368
25.0784	29.0827	26.2622	26.8264	27.0931	8	8	8	25.1	39.075	16.734	2088300000	43	359	Chromosome:4489330-4490409	strand:+ alr-b description:alanine racemase	A0A0H3NKF5	-0.0526462
26.3757	NaN	NaN	26.345	26.5536	4	4	4	10.3	39.55	30.042	1159900000	18	359	Chromosome:4742958-4744037	strand:+ yjgP description:hypothetical inner membrane protein	A0A0H3NPV4	0.423398
23.8297	25.4133	24.5308	25.3447	26.4161	6	6	6	15.3	40.022	17.173	923700000	70	360	Chromosome:146318-147400	strand:+ mraY description:Phospho-N-acetylmuramoyl-pentapeptide-transfera se	A0A0H3N7K2	0.813056
28.0253	26.7048	26.9584	27.6585	28.3684	14	14	14	45	40.461	70.75	3694600000	134	360	Chromosome:1830184-1831266	strand:- prfA description:peptide chain release factor 1 (RF-1)	A0A0H3NCA7	-0.638056
25.3439	24.5218	26.0313	25.3691	25.8479	5	5	5	25.3	39.672	65.154	624130000	86	360	Chromosome:4744037-4745119	strand:+ yjgQ description:hypothetical inner membrane protein	A0A0H3NJB2	0.310556
29.0277	25.9976	29.1257	28.8472	28.6733	21	21	20	63.2	40.718	323.31	8040500000	369	361	Chromosome:2175210-2176295	strand:- rfbB description:dTDP-glucose 4,6-dehydratase	A0A0H3NDB8	-0.421884
26.2753	25.7071	26.7396	26.0922	25.9471	6	6	6	32.1	39.108	30.449	1225600000	98	361	Chromosome:2492257-2493342	strand:- aroC description:Chorismate synthase	A0A0H3NE10	-0.242105
30.9051	29.4643	30.7332	31.0442	31.2931	21	21	21	59	39.937	323.31	33367000000	902	361	Chromosome:2768985-2770070	strand:+	A0A0H3NEJ1	-0.251801
25.04	28.3265	NaN	NaN	NaN	11	11	11	41.6	40.405	83.179	552570000	67	361	Chromosome:3290856-3291941	strand:+ mltC description:membrane-bound lytic murein transglycosylase C	A0A0H3NLY5	-0.333241
28.5811	27.9711	29.0106	28.7501	28.7433	20	20	20	71.7	40.956	245.73	7519700000	510	361	Chromosome:732647-733732	strand:- phoL description:PhoH-like ATP-binding protein	A0A0H3NE79	-0.395014
29.3724	28.1895	29.471	29.2946	29.0655	22	22	22	69.9	39.832	323.31	10483000000	550	362	Chromosome:1018042-1019130	strand:+ serC description:phosphoserine aminotransferase	A0A0H3NJP4	-0.115746
27.9486	26.463	28.0547	28.2363	28.0885	15	15	15	61	38.709	238.26	4477300000	390	362	Chromosome:3662601-3663689	strand:- aroB description:3-dehydroquinate synthase	A0A0H3NGW9	0.202486
NaN	NaN	NaN	24.4485	NaN	2	2	2	9.1	39.58	3.9295	91064000	12	362	Chromosome:663164-664252	strand:- ybdH description:hypothetical oxidoreductase	A0A0H3N8S8	0.14779
NaN	28.19	NaN	NaN	NaN	10	8	8	32	40.047	56.206	300630000	35	363	Chromosome:1046348-1047439	strand:- ompF description:outer membrane protein F precursor	A0A0H3N9T8	-0.539669
25.9144	26.1653	24.8369	24.8679	24.0967	5	5	5	17.1	39.513	96.952	591940000	38	363	Chromosome:131079-132170	strand:- leuB description:3-isopropylmalate dehydrogenase	A0A0H3N7X7	-0.122039
30.308	29.2656	29.2877	29.9484	29.7965	20	20	20	67.2	39.63	323.31	15820000000	662	363	Chromosome:1838671-1839762	strand:+ ychF description:hypothetical ATP/GTP-binding protein	A0A0H3NC19	-0.126446
26.5481	NaN	NaN	26.6433	NaN	6	6	6	20.1	41.201	16.026	988650000	16	363	Chromosome:4762754-4763845	strand:-	A0A0H3NL57	-0.369972
NaN	NaN	NaN	NaN	24.7059	2	2	2	7.4	40.304	3.5617	129020000	2	364	Chromosome:2315750-2316844	strand:+ yejB description:hypothetical binding-protein-dependent transporter	A0A0H3NJF7	0.555495
27.7833	27.6337	28.2786	28.171	27.9256	13	13	13	48.4	40.216	136.92	4373600000	190	364	Chromosome:3236308-3237402	strand:- gcvT description:Aminomethyltransferase	A0A0H3NFT0	-0.181868
NaN	25.1116	NaN	NaN	NaN	4	4	4	18.1	40.255	3.5848	52109000	10	364	Chromosome:431080-432174	strand:+ yaiW description:hypothetical lipoprotein	A0A0H3NDF9	-0.309615
27.437	27.56	28.4092	28.1502	28.0791	14	14	14	54.1	39.356	86.544	4571600000	279	364	Chromosome:433029-434123	strand:- ddlA description:D-alanine:D-alanine ligase A	A0A0H3N9T7	-0.00934066
25.9272	24.9063	25.1639	26.1186	25.7393	9	9	9	37.4	41.328	19.813	858020000	65	364	Chromosome:573174-574268	strand:- ybbB description:hypothetical ATP-binding protein	A0A0H3NA64	-0.417033
NaN	NaN	NaN	NaN	24.4466	3	3	3	10.7	38.168	2.4347	239960000	5	365	Chromosome:1219498-1220595	strand:+ flgI description:Flagellar P-ring protein precursor	A0A0H3NK77	0.0367123
28.3087	29.2782	28.7295	28.3613	28.6322	20	20	20	80	39.479	252.09	6899300000	334	365	Chromosome:1469778-1470875	strand:- nemA description:N-ethylmaleimide reductase	A0A0H3NGC2	-0.349589
NaN	NaN	25.7258	25.9968	26.561	2	2	2	11	41.035	25.711	555750000	44	365	Chromosome:2550346-2551443	strand:- cysA description:sulphate transport ATP-binding protein CysA	A0A0H3NPC0	-0.216712
25.9639	29.7941	26.1988	27.6044	27.2361	12	12	12	46.6	40.27	207.34	3007100000	208	365	Chromosome:3161221-3162318	strand:- mltA description:membrane-bound lytic murein transglycosylase A precursor	A0A0H3NRB0	-0.395068
27.0619	24.7766	25.7225	26.8538	27.0202	11	11	11	36.3	42.02	30.996	1768800000	107	366	Chromosome:3154227-3155327	strand:- ygdE description:conserved hypothetical protein	A0A0H3NFJ4	-0.334699
28.8681	28.0258	29.0677	28.9156	28.9694	15	15	15	60.9	40.548	197.3	8490400000	292	366	Chromosome:4063833-4064933	strand:- dnaN description:DNA polymerase III beta-subunit	A0A0H3NHN7	-0.137978
27.2734	26.6446	28.3347	28.3764	28.1765	12	12	12	48.4	41.895	226.23	4226600000	225	366	Chromosome:4368074-4369174	strand:- trmA description:tRNA (uracil-5)-methyltransferase	A0A0H3NIL0	-0.314208
28.0322	26.9056	27.5764	27.1963	26.898	14	14	14	52.6	39.14	93.289	3139400000	197	367	Chromosome:365793-366896	strand:+ proB description:glutamate 5-kinase	A0A0H3N9L9	-0.0242507
27.4136	27.0931	27.6849	27.5263	27.7821	7	7	7	33.2	38.741	102.32	3142400000	138	367	Chromosome:4344141-4345244	strand:- gldA description:glycerol dehydrogenase	A0A0H3NV32	0.149864
25.7019	25.9251	26.4328	26.1164	26.3027	8	8	8	30.2	39.73	46.31	1286400000	89	367	Chromosome:469330-470433	strand:+ ribD description:riboflavin biosynthesis protein RibD	A0A0H3N9Z3	-0.147684
NaN	NaN	NaN	NaN	22.5707	1	1	1	4.1	40.106	3.5829	70292000	9	368	Chromosome:1179255-1180361	strand:+	A0A0H3NFG5	-0.130707
28.3692	28.5185	28.7542	28.1715	28.0627	11	11	11	44.6	40.87	157.37	5413900000	215	368	Chromosome:1278442-1279548	strand:- mnmA description:Probable tRNA	A0A0H3NAR5	-0.290217
28.1844	26.9837	28.6971	28.278	27.9679	15	15	15	62.5	40.136	323.31	4848600000	337	368	Chromosome:3729950-3731056	strand:- asd description:aspartate-semialdehyde dehydrogenase	A0A0H3NH20	-0.0271739
27.4712	NaN	26.2091	27.944	27.9469	5	5	5	25.5	40.491	37.491	3001300000	55	369	Chromosome:1104998-1106107	strand:-	A0A0H3N9Y7	-0.144715
28.6194	29.3012	29.4812	29.6009	29.3994	14	14	14	53.7	39.93	193.49	10611000000	396	369	Chromosome:2246181-2247290	strand:- mrp description:conserved hypothetical protein	A0A0H3NEV4	0.0135501
NaN	27.4894	NaN	24.6784	23.2734	15	15	15	48.5	41.754	61.523	586960000	84	369	Chromosome:3818743-3819852	strand:- bcsC description:probable endoglucanase precursor	A0A0H3NMT0	-0.328997
27.8442	26.5984	28.4008	28.7751	28.6955	9	9	9	34.1	40.799	105.2	5845600000	262	369	Chromosome:4472172-4473281	strand:+ malK description:maltose/maltodextrin transport ATP-binding protein	A0A0H3NVD8	-0.0238482
23.3681	27.9141	22.7724	23.2008	23.1765	14	14	14	52.4	41.569	101.18	853890000	81	370	Chromosome:1722495-1723607	strand:+	A0A0H3NBQ1	-0.0556757
NaN	NaN	NaN	NaN	23.8924	2	2	2	7.5	42.498	30.973	104660000	11	371	Chromosome:1758368-1759483	strand:- yciM description:conserved hypothetical protein	A0A0H3NLQ9	-0.478706
27.6676	26.9535	28.0141	28.0137	27.7558	17	17	17	46.6	41.479	72.498	3750900000	190	371	pSLT_SL1344:53055-54170	strand:- tlpA description:alpha-helical coiled coil protein	A0A0H3P187	-0.856065
27.5745	29.0988	28.2618	27.9763	28.0156	14	14	14	53	40.663	161.25	4926800000	376	372	Chromosome:1202562-1203680	strand:- solA description:N-methyl-L-tryptophan oxidase	A0A0H3NAK0	-0.2
28.5944	28.0368	28.5687	28.9452	28.944	15	15	15	44.1	39.255	97.517	7772000000	322	372	Chromosome:1674526-1675644	strand:- adhC description:alcohol dehydrogenase class III (ec 1.1.1.1) (glutathione-dependent formaldehyde dehydrogenase) (ec 1.2.1.1) (fdh) (faldh)	A0A0H3NBV8	0.0206989
28.7518	27.2613	28.9414	28.8811	28.7327	24	24	24	79	40.553	268.89	7871200000	411	372	Chromosome:2653972-2655090	strand:- gcpE description:4-hydroxy-3-methylbut-2-en-1-yl diphosphate synthase	A0A0H3NKD9	-0.115054
26.3562	NaN	28.1025	27.6623	27.4251	4	4	4	19.1	39.623	33.909	2678700000	46	372	Chromosome:3333347-3334465	strand:- hypO description:hydrogenase-2 small chain protein	A0A0H3NRY1	-0.162634
24.517	NaN	NaN	NaN	NaN	3	3	3	10.8	42.614	7.9506	185380000	14	372	Chromosome:429947-431065	strand:+ sbmA description:probable ABC-transporter inner membrane protein SbmA	A0A0H3N855	0.475806
NaN	NaN	NaN	25.1854	NaN	3	3	3	10.8	40.805	8.192	264460000	9	372	Chromosome:975148-976266	strand:+ ybjY description:hypothetical exported protein	A0A0H3N9K4	-0.135484
26.1328	NaN	26.8375	25.6606	NaN	6	6	6	30.8	42.589	71.351	602570000	32	373	Chromosome:1272877-1273998	strand:- ycfD description:conserved hypothetical protein	A0A0H3NC75	-0.420107
23.7341	NaN	NaN	NaN	NaN	4	4	4	13.4	39.735	14.595	133070000	5	373	Chromosome:1477959-1479080	strand:+ anmK description:conserved hypothetical protein	A0A0H3NGD2	0.089008
26.5241	24.5602	26.0519	26.1746	26.3577	10	10	10	41	41.558	64.393	1377700000	108	373	Chromosome:3023934-3025055	strand:+ hypD description:hydrogenase isoenzymes formation protein HypD	A0A0H3NQY3	-0.0616622
NaN	NaN	NaN	NaN	23.5755	4	4	4	10.7	42.659	2.4437	248070000	9	374	Chromosome:3534962-3536086	strand:- yhcM description:hypothetical ATP/GTP-binding protein	A0A0H3NSG9	-0.195722
25.006	NaN	NaN	NaN	23.4483	2	2	2	11.8	42.08	15.245	106610000	18	374	Chromosome:3839293-3840417	strand:-	A0A0H3NMT6	-0.362567
27.0814	26.5813	26.8786	27.4688	27.6023	17	17	17	38	42.483	47.457	2832500000	92	374	Chromosome:3938052-3939176	strand:- rfaG description:lipopolysaccharide core biosynthesis protein	A0A0H3NJ39	-0.381551
27.9295	31.8457	27.6139	28.6286	29.5826	22	22	20	87.7	41.296	323.31	22381000000	928	375	Chromosome:1611987-1613114	strand:+ ompD description:Outer membrane protein	A0A0H3NBQ0	-0.458133
26.758	27.9004	26.5333	27.1101	27.1033	17	17	17	56	41.578	145.61	2704000000	172	375	Chromosome:2595410-2596537	strand:+ dapE description:succinyl-diaminopimelate desuccinylase	A0A0H3NFR7	-0.14
28.6279	28.0129	28.8955	28.7198	28.6931	22	22	22	68	42.521	229.13	7495900000	415	375	Chromosome:460307-461434	strand:+ tgt description:queuine tRNA-ribosyltransferase;tRNA-guanine transglycosylase	A0A0H3N9Y5	-0.405867
29.1913	28.4309	29.3701	28.919	28.9147	17	17	17	68.1	39.593	323.31	9456200000	470	376	Chromosome:2303940-2305070	strand:- fruB description:pts system, fructose-specific IIA/FPR component	A0A0H3NDC8	-0.0351064
30.344	29.7433	30.2483	30.4321	30.3268	20	20	20	71.8	43.552	323.31	22034000000	726	376	Chromosome:2381514-2382644	strand:+ nrdB description:ribonucleoside-diphosphate reductase 1 beta chain	A0A0H3NJJ6	-0.249202
27.1019	27.3842	27.6559	27.5176	27.6573	11	11	11	36.7	42.165	25.245	2946700000	102	376	Chromosome:4150835-4151965	strand:+ rffE description:UDP-N-acetyl-D-glucosamine 2-epimerase	A0A0H3NHU6	-0.111968
27.5778	24.8184	26.0584	27.8468	28.2535	11	11	11	43.4	42.009	123.71	3281400000	222	376	Chromosome:4155208-4156338	strand:+ rffA description:lipopolysaccharide biosynthesis protein	A0A0H3NHW2	-0.0327128
25.1385	26.2942	26.4597	25.9436	25.9483	8	8	8	36.4	40.782	132.01	899510000	63	376	Chromosome:428341-429471	strand:- ampH description:penicillin-binding protein AmpH	A0A0H3N9S9	-0.126596
25.3923	24.4546	NaN	25.8209	26.4495	4	4	4	11.2	42.307	9.7731	868520000	59	376	Chromosome:625123-626253	strand:- ybdG description:hypothetical membrane protein	A0A0H3N990	0.156383
NaN	NaN	NaN	24.5655	24.2414	6	6	6	26.3	42.206	8.0039	560830000	21	376	Chromosome:952373-953503	strand:+ rumB description:hypothetical RNA methyltransferase	A0A0H3NB93	-0.0638298
28.3354	30.1077	27.8971	27.7298	28.5738	11	11	11	47.5	39.641	194.15	5768200000	259	377	Chromosome:3089110-3090243	strand:- nlpD description:lipoprotein NlpD precursor	A0A0H3NH31	-0.402387
NaN	25.9047	NaN	NaN	NaN	2	2	2	8.5	42.369	11.315	77196000	16	377	Chromosome:569210-570343	strand:+	A0A0H3N8K2	-0.44191
26.2712	24.5323	25.6298	27.005	27.5477	10	10	10	30.2	42.839	47.008	1676400000	55	378	Chromosome:1268172-1269308	strand:- potA description:spermidine/putrescine transport ATP-binding protein PotA (ABC superfamily)	A0A0H3NAR0	-0.302116
28.7838	27.2575	29.4894	29.3072	29.3543	23	23	23	70.9	41.298	276.84	9958500000	379	378	Chromosome:2480071-2481207	strand:- pdxB description:Erythronate-4-phosphate dehydrogenase	A0A0H3NP42	-0.0373016
25.3235	NaN	25.7729	25.5162	25.5951	9	9	9	32.5	42.272	70.624	884110000	96	378	Chromosome:3409059-3410195	strand:- ygjO description:conserved hypothetical protein	A0A0H3NM41	-0.162169
25.4547	25.0385	25.7192	26.7854	26.5703	6	6	6	16.4	42.294	14.803	1144400000	72	378	Chromosome:649084-650220	strand:+ fepE description:responsible for the production of very long (VL) modal length LPS Oag	A0A0H3N9B1	-0.114286
30.3717	28.5987	29.9932	29.4117	29.3755	19	19	19	63.9	41.312	223.63	15524000000	589	379	Chromosome:13595-14734	strand:+ dnaJ description:DnaJ protein	A0A0H3N7I0	-0.594987
28.6365	29.5011	27.9031	28.4412	28.7202	14	14	14	43.3	43.26	58.674	5135200000	163	379	Chromosome:4163467-4164606	strand:- hemY description:Porphyrin biosynthetic protein	A0A0H3NUE5	-0.487071
28.9139	26.4226	NaN	27.1766	28.1332	3	3	3	6.9	42.364	15.866	3669500000	77	379	Chromosome:810524-811663	strand:+ cydB description:cytochrome d ubiquinol oxidase subunit II	A0A0H3NJ49	0.663061
27.6577	26.5751	27.1599	26.518	27.5594	14	14	14	51.3	42.481	202.21	2726000000	113	380	Chromosome:3240360-3241502	strand:- pepP description:proline aminopeptidase II	A0A0H3NRJ2	-0.185526
28.1624	27.25	28.6205	28.5086	28.5145	15	15	15	41.9	43.936	104.74	6057200000	278	382	Chromosome:1461087-1462235	strand:- cfa description:cyclopropane-fatty-acyl-phospholipid synthase	A0A0H3NB92	-0.346335
NaN	NaN	NaN	23.3493	NaN	5	5	5	19.1	42.451	4.9036	121440000	4	382	Chromosome:267779-268927	strand:+ lpxB description:Lipid-A-disaccharide synthase	A0A0H3N9D5	0.0102094
26.7596	26.6223	26.6988	26.2005	26.214	16	16	16	63.9	40.899	141.8	1747300000	166	382	Chromosome:3898719-3899867	strand:+ mtlD description:mannitol-1-phosphate dehydrogenase	A0A0H3NHD5	0.0306283
NaN	NaN	NaN	NaN	21.7714	3	3	3	15.7	40.296	3.3437	38516000	3	382	Chromosome:4275245-4276393	strand:-	A0A0H3NJY3	0.156283
28.143	27.049	28.4299	28.2922	28.1877	12	12	12	52.1	41.651	134.23	5071400000	217	382	Chromosome:75883-77031	strand:+ carA description:carbamoyl-phosphate synthase small chain	A0A0H3N8W6	-0.253665
29.1238	28.4978	28.7207	28.9627	29.5509	17	17	17	63.1	41.301	323.31	9250000000	423	382	Chromosome:837627-838775	strand:- galK description:galactokinase	A0A0H3N983	-0.106283
31.2462	30.2749	31.5146	31.2929	31.1241	31	31	31	89.6	40.323	323.31	41913000000	1535	383	Chromosome:155686-156837	strand:+ ftsZ description:cell division protein FtsZ	A0A0H3NH98	0.00261097
25.9096	25.8057	26.1107	26.4828	26.0572	13	13	13	50.4	42.201	49.711	1162200000	83	383	Chromosome:4359711-4360862	strand:- argE description:acetylornithine deacetylase	A0A0H3NK66	-0.138642
31.6318	30.5613	31.5273	31.1729	31.0589	26	26	26	69.8	41.952	323.31	44662000000	1230	384	Chromosome:3272395-3273549	strand:+ metK description:S-adenosylmethionine synthetase	A0A0H3NHQ3	-0.183594
26.7587	27.8179	27.2516	27.707	27.2147	11	11	11	48.7	41.11	39.628	2779400000	110	384	Chromosome:742328-743482	strand:- nagA description:N-acetylglucosamine-6-phosphate deacetylase	A0A0H3NJ06	0.108594
NaN	NaN	NaN	20.0979	NaN	2	2	2	5.7	44.254	2.288	697910000	4	384	pCol1B9_SL1344:68913-70067	strand:- rci description:shufflon-specific recombinase	A0A0H3P1B3	-0.445312
24.0835	NaN	NaN	23.9244	25.3565	4	4	4	11.9	42.654	5.2957	302250000	23	385	Chromosome:148806-149963	strand:+ ftsW description:cell division protein FtsW	A0A0H3N7Z1	0.718961
26.8839	25.8387	27.5568	27.3913	27.2545	12	12	12	50.6	41.812	77.956	2689100000	159	385	Chromosome:2401669-2402826	strand:+ yfbE description:hypothetical lipopolysaccharide biosynthesis protein	A0A0H3NDM5	-0.00337662
NaN	NaN	NaN	NaN	24.873	2	2	2	6.5	43.586	5.2371	102320000	5	385	Chromosome:246068-247225	strand:+ cdaR description:conserved hypothetical protein	A0A0H3N7S1	-0.226234
26.8199	27.4737	26.8027	26.6513	26.7343	11	11	11	36.5	42.823	107.37	1815400000	82	386	Chromosome:2808670-2809830	strand:+ pheA description:chorismate mutase-P/prephenate dehydratase	A0A0H3NEN0	-0.0989637
24.9469	NaN	24.93	24.8433	25.0052	5	5	5	26.7	41.661	24.003	383720000	43	386	Chromosome:4331151-4332311	strand:+ metB description:cystathionine gamma-synthase	A0A0H3NK50	-0.0709845
24.741	NaN	NaN	24.7147	24.8145	7	7	7	28.5	42.68	21.922	321760000	24	386	Chromosome:664379-665539	strand:+ ybdL description:hypothetical aminotransferase	A0A0H3NE13	0.0494819
33.271	32.299	33.5679	33.0989	32.8202	36	36	36	89.7	41.132	323.31	154670000000	3973	387	Chromosome:3251412-3252575	strand:- pgk description:phosphoglycerate kinase	A0A0H3NHN2	0.0710594
28.5149	27.8716	28.2607	28.2073	28.145	13	13	13	51.4	42.083	208.68	5507300000	346	387	Chromosome:3344840-3346003	strand:+ yqhD description:probable alcohol dehydrogenase	A0A0H3NG09	-0.0927649
27.8068	26.9379	27.2433	27.4187	27.5056	11	11	11	38.2	44.98	144.82	3318900000	203	387	Chromosome:3371636-3372799	strand:+ ygiC description:conserved hypothetical protein	A0A0H3NM26	-0.372093
NaN	NaN	NaN	NaN	26.7453	2	2	2	6.7	41.004	2.0687	427180000	1	387	Chromosome:4209682-4210845	strand:- fadA description:small (beta) subunit of the fatty acid-oxidizing multienzyme complex	A0A0H3NUL5	0.0899225
25.7277	NaN	24.9202	25.4031	26.1914	7	7	7	15.7	43.633	8.7208	695310000	41	388	Chromosome:2155673-2156839	strand:- udg description:UDP-glucose 6-dehydrogenase	A0A0H3ND19	-0.133763
28.5437	27.3712	28.0548	28.426	28.6688	17	17	17	44.6	43.51	100.2	5755500000	250	388	Chromosome:2656413-2657579	strand:- yfgB description:conserved hypothetical protein	A0A0H3NPQ5	-0.270876
NaN	NaN	NaN	24.7347	NaN	3	3	3	11.1	41.35	9.7255	225380000	5	388	Chromosome:46190-47356	strand:+ nhaA description:Na(+)/H(+) antiporter 1	A0A0H3N8T8	1.00361
30.3692	29.3777	30.2263	30.3645	30.1021	23	23	23	62.4	41.496	323.31	20391000000	663	388	Chromosome:805322-806488	strand:+ sucC description:succinyl-CoA synthetase beta chain	A0A0H3N950	0.017268
27.4566	26.4792	27.5058	27.6054	27.5874	13	13	13	39.3	42.285	145.93	3246700000	161	389	Chromosome:4164666-4165835	strand:- hemX description:uroporphyrinogen III methylase	A0A0H3NJL8	-0.382262
NaN	NaN	NaN	NaN	22.1526	1	1	1	5.4	43.173	4.1416	43350000	10	389	Chromosome:418473-419642	strand:+ prpC description:methylcitrate synthase	A0A0H3NI03	-0.302314
27.2182	26.9002	27.5702	27.9036	28.0806	13	13	13	31.5	42.501	54.674	3595600000	143	390	Chromosome:2984354-2985526	strand:+ emrA description:multidrug resistance protein A	A0A0H3NF30	-0.131026
28.4905	27.5873	27.7211	27.841	27.9276	14	14	14	59.2	43.103	137.36	4718900000	265	390	Chromosome:3491635-3492807	strand:- obgE description:probable GTP-binding protein	A0A0H3NSC0	-0.447436
27.643	27.5543	26.9955	26.6697	27.418	16	16	16	63.1	40.324	173.4	2853100000	215	390	Chromosome:4786676-4787848	strand:- iadA description:probable isoaspartyl dipeptidase	A0A0H3NWA8	0.172308
29.0573	28.4308	29.42	29.0522	28.6582	17	17	17	69.1	42.59	313.47	8839900000	530	391	Chromosome:1497664-1498839	strand:- manA description:mannose-6-phosphate isomerase	A0A0H3NB52	-0.0795396
24.5028	24.7447	24.6984	24.1251	25.1741	4	4	4	15.9	45.483	3.7844	418460000	29	391	Chromosome:622186-623361	strand:-	A0A0H3N8Q3	-0.630691
25.4966	NaN	25.062	25.7742	25.9425	9	9	9	38.1	42.496	109.06	801730000	79	391	Chromosome:735466-736641	strand:+ ubiF description:hypothetical monooxygenase	A0A0H3NIZ9	0.0670077
28.4961	30.2255	28.2023	28.4347	28.1729	17	17	17	72.7	41.942	323.31	7083000000	442	392	Chromosome:2650764-2651942	strand:- yfgL description:hypothetical lipoprotein	A0A0H3NPM9	0.0140306
29.6111	NaN	NaN	28.1002	29.7052	9	9	9	33.2	44.459	17.6	5407000000	17	392	Chromosome:3038918-3040096	strand:- prgH description:type III secretion apparatus component	A0A0H3NL53	-0.390561
NaN	26.3409	25.7259	25.7171	25.8101	8	8	8	36	41.754	30.771	528180000	34	392	Chromosome:3239185-3240363	strand:- ubiH description:2-octaprenyl-6-methoxyphenol hydroxylase	A0A0H3NFT1	0.153061
27.9167	26.2131	27.848	27.5845	27.8447	17	17	17	54.6	44.937	53.293	3589500000	155	394	Chromosome:3316831-3318015	strand:+ uxuA description:D-mannonate hydrolase	A0A0H3NRU4	-0.428173
37.0449	36.6669	37.345	36.8728	36.9787	45	45	45	95.9	43.283	323.31	2273900000000	12656	394	Chromosome:3619784-3620968	strand:- tufA description:elongation factor Tu	A0A0G2PMS1	-0.194162
26.3234	24.9184	26.6362	26.2345	25.8314	4	4	4	4.8	42.027	12.695	946900000	27	394	Chromosome:4590110-4591294	strand:- dcuA description:anaerobic C4-dicarboxylate transporter	A0A0H3NIY9	0.894162
24.3921	NaN	24.4851	24.6211	24.2893	4	4	4	18	42.872	13.358	296690000	34	395	Chromosome:3341698-3342885	strand:+ metC description:beta-cystathionase	A0A0H3NHX7	0.0637975
31.1386	29.8803	31.182	31.0403	30.7305	28	28	28	65.2	43.521	323.31	35217000000	1239	396	Chromosome:1044973-1046163	strand:- aspC description:aspartate aminotransferase	A0A0H3NBL7	-0.172727
NaN	NaN	24.1311	25.5262	26.1507	2	2	2	4.5	43.266	5.0882	503020000	33	396	Chromosome:2320199-2321389	strand:- bcr description:bicyclomycin resistance protein	A0A0H3NDE1	0.985606
30.1034	30.5364	31.0987	31.0304	30.603	19	19	19	52.3	44.13	140.89	19328000000	257	396	Chromosome:2390826-2392016	strand:+ glpC description:anaerobic glycerol-3-phosphate dehydrogenase subunit C	A0A0H3NF80	-0.208838
25.0314	NaN	NaN	25.3988	NaN	9	9	9	31.3	44.017	48.113	880190000	22	396	Chromosome:2692976-2694166	strand:+ hmpA description:flavohemoprotein (haemoglobin-like protein)	A0A0H3NG33	-0.269949
24.5144	NaN	25.6279	25.0674	25.1454	8	8	8	21.7	42.714	14.312	547980000	33	396	Chromosome:3909652-3910842	strand:+ lctD description:hypothetical L-lactate dehydrogenase	A0A0H3NHC6	0.0381313
25.8976	NaN	27.3968	28.2483	26.8257	7	7	7	22.7	42.928	11.846	974960000	27	397	Chromosome:1779932-1781125	strand:+ trpB description:tryptophan synthase beta chain	A0A0H3NBW1	-0.154912
26.8613	25.6496	27.4054	27.4851	27.391	15	15	15	57.2	43.526	78.23	2503900000	147	397	Chromosome:4490595-4491788	strand:+ tyrB description:aromatic-amino-acid aminotransferase	A0A0H3NIG0	0.029471
29.7606	29.8479	30.7492	30.653	30.4485	21	21	21	63.5	42.234	323.31	23134000000	722	397	Chromosome:531907-533100	strand:- acrA description:acriflavin resistance protein A precursor	A0A0H3NIG4	-0.240554
24.8825	NaN	25.0849	24.8972	24.904	7	7	7	32.4	43.946	43.981	472310000	72	398	Chromosome:2398181-2399377	strand:-	A0A0H3NJK8	-0.0997487
25.8771	NaN	NaN	26.2808	25.6378	11	11	11	44	43.352	27	844570000	40	398	Chromosome:257842-259038	strand:+ dxr description:1-deoxy-D-xylulose 5-phosphate reductoisomerase	A0A0H3N7T0	-0.0143216
NaN	26.8373	24.6014	25.1021	24.4501	12	12	12	37.7	43.585	26.351	745530000	60	398	Chromosome:3778391-3779587	strand:- yhiN description:hypothetical exported protein	A0A0H3NH55	-0.0550251
30.4702	28.7436	29.4599	30.166	30.3756	17	17	17	54.5	43.031	213.4	19125000000	556	398	Chromosome:3925231-3926427	strand:- kbl description:2-amino-3-ketobutyrate coenzyme A ligase	A0A0H3NMY0	-0.0371859
24.9029	NaN	NaN	25.0343	25.1144	3	3	3	10.3	43.28	6.5657	416310000	26	399	Chromosome:1258821-1260020	strand:+ ycfU description:ABC transporter integral membrane subunit	A0A0H3NC66	0.317043
30.1269	30.7229	30.6978	30.6857	30.5502	38	38	38	83	43.483	323.31	27998000000	1017	399	Chromosome:4470620-4471819	strand:- malE description:periplasmic maltose-binding protein	A0A0H3NIS1	-0.202005
26.4851	25.8461	26.416	26.1633	26.8093	14	14	14	54.2	45.661	83.531	1557700000	98	400	Chromosome:1053398-1054600	strand:- pncB description:nicotinate phosphoribosyltransferase (ec 2.4.2.11) (naprtase)	A0A0H3N9U2	-0.2135
32.1619	31.8916	32.528	32.3786	32.0693	25	25	25	83.5	43.257	323.31	83390000000	1878	400	Chromosome:2445655-2446857	strand:+ ackA description:acetate kinase	A0A0H3NDR5	-0.052
25.7549	25.0068	25.7301	25.7882	25.713	6	6	6	17.8	43.394	58.09	782050000	135	400	Chromosome:2523019-2524221	strand:+ nupC description:nucleoside permease NupC	A0A0H3NJZ4	0.91675
22.3628	NaN	NaN	NaN	NaN	3	3	3	8.8	46.517	2.1795	52466000	6	400	Chromosome:2914975-2916177	strand:+	A0A0H3NEY4	-0.56825
28.3634	26.7086	27.5324	27.6898	28.0416	11	11	11	30.5	44.124	64.973	3970500000	230	400	Chromosome:2978527-2979729	strand:+ proV description:glycine betaine/l-proline transport ATP-binding protein	A0A0H3NF23	-0.096
24.9768	NaN	26.0885	25.6584	25.7741	7	7	7	27	44.008	15.334	752900000	47	400	Chromosome:3237857-3239059	strand:- visC description:possible monooxygenase	A0A0H3NLV3	-0.084
26.2867	25.613	26.896	26.837	26.8297	10	9	9	30.8	43.664	101.44	1731300000	166	400	Chromosome:934758-935960	strand:+ dacC description:D-alanyl-D-alanine carboxypeptidase (penicillin-binding protein 6 precursor)	A0A0H3NER6	-0.088
26.2867	25.613	26.896	26.837	26.8297	10	9	9	30.8	43.664	101.44	1731300000	166	400	Chromosome:934758-935960	strand:+ dacC description:D-alanyl-D-alanine carboxypeptidase (penicillin-binding protein 6 precursor)	A0A0H3NER6	-0.088
NaN	26.2275	NaN	NaN	NaN	5	5	5	19.5	43.193	14.933	97664000	24	400	pCol1B9_SL1344:66651-67853	strand:- traF description:conjugal transfer protein	A0A0H3P081	-0.2395
27.1928	25.8274	27.1021	27.1439	26.8362	16	16	16	55.6	45.414	121.68	2359900000	171	401	Chromosome:2003942-2005147	strand:- fliB description:lysine-N-methylase (ec 2.1.1.-) (lysine N-methyltransferase)	A0A0H3NCT3	-0.18404
26.2355	NaN	25.916	25.5098	25.5499	8	8	8	32.2	43.169	33.167	1042500000	30	401	Chromosome:3157418-3158623	strand:+ csdA description:possible aminotransferase	A0A0H3NHB4	0.0483791
NaN	NaN	25.8462	25.4031	NaN	4	4	4	19.7	42.267	17.495	482660000	15	401	Chromosome:3961133-3962338	strand:- gltS description:glutamate permease	A0A0H3NTU2	1.06409
27.8548	26.2555	27.9157	28.0189	28.0314	15	15	15	62.3	44.5	184.2	4321100000	197	401	pSLT_SL1344:48818-50023	strand:- parA description:plasmid partition protein A	A0A0H3NXF0	-0.108229
28.1656	NaN	NaN	25.0369	27.3115	9	9	9	32.1	43.717	17.596	2302300000	20	402	Chromosome:3429465-3430673	strand:- tdcD description:propionate kinase	A0A0H3NG85	0.0631841
30.5184	30.4422	30.2249	30.5983	30.613	22	22	22	62.9	43.857	323.31	28737000000	910	402	Chromosome:803972-805180	strand:+ sucB description:dihydrolipoamide succinyltransferase component (E2)	A0A0H3NAU2	-0.235572
28.4516	27.2058	27.7059	28.3715	28.3884	21	21	21	67.7	45.175	213.24	5288800000	300	403	Chromosome:1127068-1128279	strand:- yccW description:conserved hypothetical protein	A0A0H3NA07	-0.194541
28.7805	30.8424	29.2895	28.9923	28.6807	17	17	17	65	42.21	323.31	12771000000	434	403	Chromosome:1215950-1217161	strand:+ flgE description:flagellar hook protein FlgE	A0A0H3NC32	-0.27469
25.6214	NaN	26.5385	25.8807	26.2436	13	13	13	35	45.627	37.982	691290000	44	403	Chromosome:278747-279958	strand:+ mesJ description:cell cycle protein MesJ	A0A0H3ND05	-0.264764
26.8432	25.4622	27.1577	27.0844	26.9785	10	10	10	38.2	44.572	37.878	1980100000	95	403	Chromosome:3940718-3941929	strand:+ kdtA description:3-deoxy-D-manno-octulosonic-acid transferase	A0A0H3NMY9	-0.0508685
29.4651	28.7048	29.9126	29.7676	29.374	20	20	19	60	44.456	323.31	13107000000	559	403	Chromosome:697889-699100	strand:- dacA description:D-alanine carboxypeptidase	A0A0H3N8V7	-0.187593
27.5712	26.5757	27.5393	27.3482	27.086	17	17	17	61.6	45.491	195.67	2927600000	224	404	Chromosome:2439711-2440925	strand:+ yfbQ description:hypothetical aminotransferase	A0A0H3NFC0	-0.185891
31.3249	30.8694	31.7344	31.1791	31.4495	17	17	17	55.7	42.373	323.31	46388000000	1296	404	Chromosome:2486338-2487552	strand:- fabB description:3-oxoacyl-[acyl-carrier-protein] synthase I	A0A0H3NJU7	0.0351485
31.6985	30.7733	31.9643	31.8203	31.6419	28	28	28	85.1	45.078	323.31	57317000000	1839	404	Chromosome:2679253-2680467	strand:- iscS description:Cysteine desulfurase	A0A0H3NKF9	-0.274505
26.1284	26.042	26.403	26.4804	25.993	6	6	6	13.4	46.034	28.403	1255000000	80	404	Chromosome:3929604-3930818	strand:+ rfaL description:O-antigen ligase	A0A0H3NHD8	0.508168
NaN	25.2732	NaN	NaN	NaN	7	7	7	26.2	41.794	10.645	442410000	21	405	Chromosome:2019309-2020526	strand:+ fliK description:flagellar hook-length control protein	A0A0H3NML6	-0.164198
24.4516	NaN	24.664	24.9717	24.4815	5	5	5	21.7	43.699	12.262	423410000	36	405	Chromosome:3639939-3641156	strand:- argDb description:acetylornithine aminotransferase	A0A0H3NSX3	0.0404938
NaN	NaN	NaN	22.8339	NaN	1	1	1	4.4	44.503	3.6935	30281000	1	406	Chromosome:1413037-1414257	strand:+ sufS description:hypothetical amintransferase	A0A0H3NAW2	-0.0142857
NaN	NaN	NaN	25.1931	26.0321	2	2	2	9.6	44.224	3.092	350200000	4	406	Chromosome:1521955-1523175	strand:+ mlc description:hypothetical regulatory protein	A0A0H3NB69	0.0923645
25.5953	NaN	25.9637	26.1318	26.5073	9	9	9	33	44.441	35.536	852260000	35	406	Chromosome:741103-742323	strand:- nagC description:N-acetylglucosamine repressor	A0A0H3N9I6	0.0270936
NaN	NaN	NaN	24.556	NaN	2	2	2	6.4	47.489	3.383	185020000	25	407	Chromosome:1366940-1368163	strand:- rfc description:O-antigen polymerase	A0A0H3NG14	0.639803
27.9937	27.0147	28.4931	28.4193	28.0324	15	15	15	50.4	43.554	189.66	5006900000	238	407	Chromosome:3944832-3946055	strand:+ dfp description:conserved hypothetical protein	A0A0H3NHG6	0.0717445
30.6237	30.1058	31.035	30.6581	30.4739	29	29	29	90.2	44.243	323.31	28304000000	1059	407	Chromosome:4844288-4845511	strand:+ deoB description:phosphopentomutase	A0A0H3NQ37	-0.270762
27.0808	28.4201	26.646	26.9958	26.8565	9	9	9	25.1	41.865	98.663	1733200000	127	407	Chromosome:814028-815251	strand:+ tolA description:tolA protein	A0A0H3NAV1	-0.607617
NaN	NaN	NaN	22.8816	NaN	2	2	2	8.8	44.628	4.784	21264000	5	407	Chromosome:851095-852318	strand:+ hutI description:imidazolonepropionase	A0A0H3NJ83	-0.0697789
24.8483	NaN	25.528	25.3338	25.4381	6	6	6	18.6	45.38	15.912	546290000	47	408	Chromosome:4032286-4033512	strand:- yidR description:hypothetical ATP/GTP-binding protein	A0A0H3NU09	-0.425
25.8224	24.7447	24.9178	25.8975	25.3656	7	7	7	25.7	44.849	11.21	749330000	19	409	Chromosome:1269559-1270788	strand:+ pepT description:Peptidase T	A0A0H3NKC2	-0.201467
NaN	27.3144	24.9111	26.3688	25.9324	14	14	14	32.5	42.983	37.806	1379100000	55	409	Chromosome:3050433-3051662	strand:- sipC description:pathogenicity island 1 Type III secretion system effector protein-involved in bacterial entry by actin bundling and part of the Translocon	E1WAC8	-0.307579
27.023	26.3354	27.1942	28.2262	28.4277	10	10	10	34.1	43.987	136.79	4033800000	190	410	Chromosome:3243999-3245231	strand:- serA description:D-3-phosphoglycerate dehydrogenase	A0A0H3NFT5	0.0831707
NaN	NaN	NaN	32.0884	NaN	2	2	2	3.9	45.078	2.1118	13293000000	9	411	Chromosome:2280344-2281579	strand:+ yeiA description:hypothetical oxidoreductase	A0A0H3NJD9	-0.108029
NaN	NaN	NaN	NaN	26.0156	5	5	5	13.4	45.863	3.875	258270000	23	411	Chromosome:3679779-3681014	strand:- envZ description:two-component sensor kinase EnvZ	A0A0H3NIL4	-0.182725
27.3377	27.1977	27.9644	27.543	27.3787	12	12	12	35.4	46.219	42.504	3309200000	134	412	Chromosome:2513721-2514959	strand:- yfdZ description:hypothetical aminotransferase	A0A0H3NFJ1	-0.177913
26.0697	30.2463	27.833	27.41	27.6814	21	21	21	69.2	45.558	323.31	7026500000	295	413	Chromosome:1160022-1161263	strand:+ agp description:glucose-1-phosphatase precursor (G1Pase), secreted	A0A0H3NFF1	-0.285472
30.8857	29.631	31.4444	31.0727	30.8029	19	19	19	79.2	42.952	323.31	36145000000	1226	413	Chromosome:1236577-1237818	strand:+ fabF description:3-oxoacyl-[acyl-carrier-protein] synthase II	A0A0H3NC50	0.0261501
NaN	NaN	NaN	NaN	25.1426	6	6	6	19.6	44.536	6.7812	192690000	19	413	Chromosome:2279109-2280350	strand:+	A0A0H3NDB3	-0.0387409
NaN	NaN	NaN	NaN	24.8622	4	4	4	11.4	46.437	5.4503	120800000	5	413	Chromosome:2830773-2832014	strand:+ corB description:hypothetical membrane protein	A0A0H3NER8	0.0384988
24.8549	25.0902	25.0591	24.9323	25.0163	10	10	10	27.1	46.532	18.011	491610000	64	413	Chromosome:3389926-3391167	strand:+ cca description:tRNA nucleotidyltransferase	A0A0H3NM33	-0.304843
27.2912	26.3237	28.2441	27.7314	27.7584	13	13	13	55	44.342	222.42	3540500000	238	413	Chromosome:914972-916213	strand:- moeA description:molybdopterin biosynthesis MoeA protein	A0A0H3NB53	0.0365617
24.8509	NaN	25.0209	25.5872	25.1513	7	7	7	23.2	44.981	50.482	520310000	28	414	Chromosome:1260714-1261958	strand:+ ycfW description:ABC transporter integral membrane subunit	A0A0H3NFN9	0.434783
27.4069	26.8055	28.0032	28.3301	28.3129	20	20	20	57.2	47.159	132.89	4656500000	201	414	Chromosome:362704-363948	strand:+ frsA description:conserved hypothetical protein	A0A0H3NDA5	-0.367391
31.3708	30.6049	31.348	31.4918	31.4324	32	32	32	69.2	45.787	323.31	45362000000	1137	416	Chromosome:1281238-1282488	strand:+ icdA description:isocitrate dehydrogenase	A0A0H3NFQ6	-0.118269
27.7652	27.4183	28.2351	28.1335	28.0398	19	19	19	56.5	44.665	113.22	4305700000	215	416	Chromosome:366908-368158	strand:+ proA description:gamma-glutamyl phosphate reductase	A0A0H3N804	0.0274038
27.1263	28.2158	27.777	27.2859	27.1947	10	10	10	34.9	46.584	54.936	2422500000	39	416	Chromosome:3874047-3875297	strand:+ avtA description:valine--pyruvate aminotransferase	A0A0H3NMV3	-0.0694712
NaN	NaN	NaN	NaN	22.843	1	1	1	3.1	44.81	2.3066	136180000	5	416	Chromosome:4156340-4157590	strand:+ wzxE description:hypothetical lipopolysaccharide biosynthesis protein	A0A0H3NUD9	0.847356
30.586	30.4773	30.6119	30.3559	30.1981	21	21	21	64	45.454	323.31	24629000000	773	417	Chromosome:2691398-2692651	strand:- glyA description:serine hydroxymethyltransferase	A0A0H3NPT7	-0.22518
25.3073	26.2471	26.2064	26.1496	25.7644	10	10	10	34.8	45.613	25.991	1155100000	65	417	Chromosome:3162818-3164071	strand:- amiC description:N-acetylmuramoyl-L-alanine amidase	A0A0H3NHC3	-0.202878
23.6561	NaN	NaN	NaN	NaN	4	4	4	13.9	46.105	5.7244	262040000	7	418	Chromosome:1831307-1832563	strand:- hemA description:Glutamyl-tRNA reductase	A0A0H3NLY9	-0.176555
29.7924	29.0097	31.4221	30.8608	30.9908	14	14	14	53.7	45.671	323.31	28672000000	364	419	Chromosome:2389570-2390829	strand:+ glpB description:Anaerobic glycerol-3-phosphate dehydrogenase subunit B	A0A0H3NNT3	-0.0164678
29.6718	28.2623	29.7872	29.4891	29.8747	17	17	17	58.9	44.74	323.31	13813000000	522	419	Chromosome:3496312-3497571	strand:- murA description:UDP-N-acetylglucosamine 1-carboxyvinyltransferase	A0A0H3NI81	0.0842482
31.7436	30.6251	31.5861	31.2733	31.2293	26	26	26	75.4	46.003	323.31	47890000000	1645	419	Chromosome:3572086-3573345	strand:+ accC description:biotin carboxylase	A0A0H3NGL0	-0.234606
32.4094	30.8174	32.0065	32.078	32.2146	34	34	34	80.7	46.993	323.31	78424000000	1560	419	Chromosome:4147129-4148388	strand:+ rho description:transcription termination factor	A0A0H3NJK0	-0.301193
29.7727	28.4056	28.9	29.03	28.975	19	19	19	56.1	45.629	323.31	10368000000	458	419	Chromosome:4627031-4628290	strand:+ hflK description:HflK protein	A0A0H3NJ18	-0.630072
26.4842	25.4106	25.8598	26.2718	26.735	13	13	13	36.5	48.219	49.34	1387300000	118	419	Chromosome:4856362-4857621	strand:+ nadR description:conserved hypothetical transcriptional regulator	A0A0H3NJH5	-0.333413
27.843	26.8866	27.754	27.102	27.3745	17	17	17	48.8	45.313	239.82	3504900000	216	420	Chromosome:154363-155625	strand:+ ftsA description:cell division protein FtsA	A0A0H3N7Z5	-0.017381
28.315	27.0651	28.3475	28.1615	27.8839	16	16	16	60	45.339	168.3	4960000000	324	420	Chromosome:4151962-4153224	strand:+ rffD description:UDP-ManNAc dehydrogenase	A0A0H3NUD0	0.108095
NaN	NaN	NaN	NaN	24.9109	4	4	4	19.5	48.813	43.271	303820000	11	421	Chromosome:1839921-1841186	strand:-	A0A0H3NHG3	-0.411876
NaN	NaN	NaN	NaN	25.215	2	2	2	5.5	46.278	5.8529	456130000	8	421	Chromosome:2011310-2012575	strand:+ yedE description:hypothetical membrane protein	A0A0H3NE32	0.625178
28.6042	27.3061	29.0291	29.2724	29.2541	19	19	19	67.7	47.092	290.15	8664700000	546	421	Chromosome:4144972-4146237	strand:- rhlB description:hypothetical ATP-dependent RNA helicase	A0A0H3NHT5	-0.342755
28.2589	27.2969	28.4678	28.493	28.6673	16	16	16	63.5	45.48	154.76	5842800000	354	422	Chromosome:2475070-2476338	strand:- folC description:folylpolyglutamate synthase	A0A0H3NP35	-0.00260663
29.0816	NaN	27.0673	26.8704	27.2057	3	3	3	5.9	44.26	7.5404	7098500000	55	422	Chromosome:3691960-3693228	strand:+ gntT description:high-affinity gluconate transporter	A0A0H3NGZ0	0.970142
NaN	NaN	NaN	23.422	23.2489	4	4	4	14.9	47.356	21.72	573570000	30	423	Chromosome:1411769-1413040	strand:+ sufD description:conserved hypothetical protein	A0A0H3NCM3	-0.349173
25.9926	NaN	26.5111	26.5897	26.9672	10	10	10	36.6	44.985	52.383	1485600000	139	423	Chromosome:191146-192417	strand:+	A0A0H3NHC8	0.113002
30.9669	29.4812	30.7018	30.4936	30.5663	32	32	32	77.3	46.175	323.31	28287000000	1021	423	Chromosome:503571-504842	strand:+ clpX description:ATP-dependent clp protease ATP-binding subunit ClpX	A0A0H3N8Y8	-0.213712
30.3453	29.5109	30.8626	30.8656	30.1077	24	24	24	69.3	47.281	323.31	25602000000	955	424	Chromosome:1480339-1481613	strand:+ tyrS description:tyrosyl-tRNA synthetase	A0A0H3NCU4	-0.295519
30.7039	29.4645	30.9479	30.6936	30.72	27	27	27	75.5	46.927	323.31	29355000000	806	424	Chromosome:2652587-2653861	strand:- hisS description:Histidyl-tRNA synthetase	A0A0H3NEA5	-0.225472
28.9649	31.2442	28.45	29.221	29.0969	18	18	18	45.4	45.46	185.52	9661200000	320	425	Chromosome:3661226-3662503	strand:- damX description:cytoplasmic membrane protein with SPOR domain	A0A0H3NII6	-0.856941
29.7509	28.1408	28.979	29.5907	29.6022	15	15	15	55.6	45.325	323.31	12242000000	518	426	Chromosome:237207-238487	strand:- hemL description:Glutamate-1-semialdehyde 2,1-aminomutase	E1W874	0.185681
27.8879	27.2058	28.0526	28.9663	29.015	13	13	13	43.7	47.626	155.51	5968900000	302	426	Chromosome:3524495-3525775	strand:+ codA description:cytosine deaminase	A0A0H3NM98	-0.230282
28.0983	26.1282	27.6486	27.913	27.8565	17	17	17	46	48.262	323.31	3785100000	263	426	Chromosome:4625536-4626816	strand:+ hflX description:HflX protein, hypothetical GTP-binding protein	A0A0H3NPK0	-0.307277
27.378	26.9678	28.3704	27.4743	27.9359	15	15	15	38.9	46.131	109.16	3663200000	165	427	Chromosome:1019201-1020484	strand:+ aroA description:3-phosphoshikimate 1-carboxyvinyltransferase	A0A0H3NBJ7	-0.0564403
29.9649	29.1086	29.0689	30.2076	30.0527	25	25	25	72.6	46.355	323.31	16000000000	649	427	Chromosome:2673834-2675117	strand:- pepB description:Peptidase B	A0A0H3NG11	-0.210304
26.5572	24.7768	26.4514	26.1693	25.8058	14	14	14	32.6	49.831	86.701	1511100000	208	427	Chromosome:2908638-2909921	strand:+	A0A0H3NEY2	-0.368384
NaN	NaN	NaN	NaN	21.8575	2	2	2	6.1	45.636	3.339	58237000	1	427	Chromosome:2964173-2965456	strand:+ gabT description:4-aminobutyrate aminotransferase	A0A0H3NF14	0.0531616
23.7126	NaN	NaN	NaN	NaN	7	7	7	20.8	47.297	18.117	205300000	24	427	Chromosome:3920432-3921715	strand:+ yibP description:conserved hypothetical protein	A0A0H3NHE8	-0.684543
30.3036	28.4227	29.6969	29.8337	29.4904	22	22	22	68.6	48.076	323.31	15878000000	628	427	Chromosome:795365-796648	strand:- gltA description:citrate synthase	A0A0H3N9M7	-0.21171
27.8541	31.0535	28.7342	29.0279	28.9274	13	13	13	49.2	45.907	323.31	9331300000	493	427	Chromosome:849574-850857	strand:- ybhC description:possible pectinesterase precursor	A0A0H3N9R9	-0.281499
30.3037	30.626	30.6644	30.5031	30.3675	22	22	22	66.6	47.25	323.31	24963000000	903	428	Chromosome:104473-105759	strand:- surA description:survival protein SurA precursor	A0A0H3NH51	-0.368925
28.4647	27.341	28.9958	28.7121	28.5739	16	16	16	65	46.987	323.31	7141900000	367	428	Chromosome:3734-5020	strand:+ thrC description:threonine synthase	A0A0H3NGW8	-0.0754673
NaN	NaN	NaN	23.6671	NaN	4	4	4	13.8	45.449	3.7523	55246000	3	428	Chromosome:3811595-3812881	strand:- dctA description:C4-dicarboxylate transport protein	A0A0H3NTF2	0.890654
27.7986	26.8943	27.1907	27.133	26.9294	6	6	6	14.5	46.86	127.16	2215400000	60	429	Chromosome:3142234-3143523	strand:+ sdaC description:serine transporter	A0A0H3NFI4	0.823776
26.5766	26.7819	27.6145	26.5714	26.1899	11	11	11	40.3	48.11	64.361	1663800000	81	429	Chromosome:3599942-3601231	strand:+ fmu description:16S rRNA methyltransferase	A0A0H3NIC9	-0.404662
26.8872	26.1736	26.2401	25.9718	25.5825	8	8	8	30.5	45.722	171.21	1330100000	122	429	Chromosome:4412492-4413781	strand:- purD description:phosphoribosylglycineamide synthetase	A0A0H3NIN5	-0.0631702
30.9651	30.1576	30.3627	29.9777	30.1174	32	32	32	80	48.58	323.31	20572000000	853	430	Chromosome:1000359-1001651	strand:+ serS description:seryl-tRNA synthetase	A0A0H3N9M5	-0.451628
28.6469	NaN	27.8345	27.3234	NaN	4	4	4	17.9	46.507	5.849	1417500000	17	430	Chromosome:2546219-2547511	strand:+ ptsJ description:hypothetical transcriptional regulator	A0A0H3NPB4	-0.121163
26.4864	27.319	26.3258	26.0477	25.608	10	10	10	28.4	47.482	33.678	1530100000	78	430	Chromosome:3747683-3748975	strand:- ugpB description:glycerol-3-phosphate-binding periplasmic protein	A0A0H3NH34	-0.447209
29.7005	32.261	30.02	30.101	29.8761	21	21	21	59.5	46.148	323.31	30734000000	952	430	Chromosome:815375-816667	strand:+ tolB description:tolB protein precursor	A0A0H3N961	-0.235349
25.7488	25.4674	25.0919	25.4571	25.6611	8	8	8	30.4	47.768	60.263	581040000	59	431	Chromosome:3126629-3127924	strand:- rumA description:hypothetical RNA methyltransferase	A0A0H3NR73	-0.158237
NaN	NaN	NaN	25.5416	NaN	5	5	5	18.3	48.461	6.5992	263540000	4	431	Chromosome:3724134-3725429	strand:- glgC description:glucose-1-phosphate adenylyltransferase	A0A0H3NH18	-0.19884
25.0558	NaN	NaN	25.6189	25.2085	6	6	6	17.1	47.882	29.341	525820000	40	432	Chromosome:1859542-1860840	strand:- dadA description:D-amino acid dehydrogenase small subunit	A0A0H3NM23	-0.230787
33.9455	33.5862	34.3379	34.017	33.6641	36	36	36	88.4	45.598	323.31	276340000000	3825	432	Chromosome:3118827-3120125	strand:- eno description:Enolase	A0A0H3NLM4	-0.167593
31.5981	30.5053	31.4988	31.7197	31.3047	27	27	27	69.9	47.376	323.31	47405000000	1476	432	Chromosome:4629676-4630974	strand:+ purA description:adenylosuccinate synthetase	A0A0H3NKT7	-0.215046
33.9851	33.1886	33.4503	33.3412	33.3351	42	42	42	69.4	48.066	323.31	212090000000	5420	432	Chromosome:501151-502449	strand:+ tig description:trigger factor	A0A0H3N8D8	-0.417824
27.6101	26.7893	27.4013	27.6025	27.4985	15	15	15	48	48.554	83.732	3210100000	110	433	Chromosome:3387706-3389007	strand:- ygiF description:conserved hypothetical protein	A0A0H3NI19	-0.2903
29.8555	29.0602	30.0377	30.0491	29.6227	23	23	23	69.8	47.377	323.31	15896000000	632	434	Chromosome:1250596-1251900	strand:+ ndh description:NADH dehydrogenase	A0A0H3NKA6	-0.124194
26.1318	26.8005	26.5078	26.4564	26.7167	8	8	8	23.3	45.888	26.805	1517500000	52	434	Chromosome:2148332-2149636	strand:+ hisD description:histidinol dehydrogenase	A0A0H3ND93	-0.00345622
28.3437	27.1728	28.7499	28.9796	28.9067	15	15	15	45.9	48.394	143.96	8041800000	266	434	Chromosome:548485-549789	strand:+ gsk description:inosine-guanosine kinase	A0A0H3N928	-0.31659
NaN	NaN	21.9317	NaN	NaN	1	1	1	6.2	51.156	7.5586	3179200	2	435	Chromosome:243051-244358	strand:+ dgt description:Deoxyguanosinetriphosphate triphosphohydrolase	A0A0H3NHI0	-0.402989
25.8578	NaN	25.4295	25.7382	NaN	3	3	3	11.2	45.153	21.188	651260000	34	436	Chromosome:3422720-3424030	strand:- yhaN description:conserved hypothetical protein	A0A0H3NS59	0.302064
32.2378	30.9582	32.4731	32.5536	32.3063	31	31	31	68.4	48.103	323.31	87898000000	1617	437	Chromosome:2168641-2169954	strand:- rfbH description:dehydratase	A0A0H3ND26	-0.0892449
NaN	29.9259	NaN	27.2848	27.1637	16	16	16	48.3	47.704	323.31	1840300000	162	437	Chromosome:2500105-2501418	strand:+ fadL description:long-chain fatty acid transport protein precursor	A0A0H3NFI2	-0.237529
27.0274	26.4856	28.1118	27.9549	27.8785	8	8	8	25.3	46.997	31.953	3533000000	89	438	Chromosome:147403-148719	strand:+ murD description:UDP-N-acetylmuramoylalanine--D-glutamate ligase	A0A0H3NCR0	0.0159817
25.8016	26.9439	26.8085	26.4951	26.173	10	10	10	26.4	47.342	45.163	1662400000	109	439	Chromosome:1636624-1637943	strand:+ srfA description:virulence protein	A0A0H3NLF1	-0.12779
NaN	NaN	NaN	NaN	23.2041	3	3	3	7.7	50.511	4.5319	47974000	11	439	Chromosome:4501156-4502475	strand:+ siiC description:hypothetical type-I secretion protein	A0A0H3NPA2	-0.484282
25.4808	28.2407	27.3603	27.3548	27.4498	17	17	17	46.9	46.789	130.72	2520400000	95	439	Chromosome:4620945-4622264	strand:+ amiB description:N-acetylmuramoyl-L-alanine amidase	A0A0H3NJ14	-0.326196
NaN	NaN	21.8949	NaN	NaN	1	1	1	3.4	46.475	3.6047	43880000	5	439	Chromosome:761474-762793	strand:- potE description:putrescine-ornithine antiporter	A0A0H3N915	0.799772
26.1094	25.3747	26.6752	26.4801	26.4563	14	14	14	36.8	50.46	73.531	1498400000	135	440	Chromosome:1034769-1036091	strand:+ mukF description:killing factor KicB	A0A0H3NJQ6	-0.361364
27.1294	26.6706	27.5851	26.8204	27.007	11	11	11	31.4	47.368	74.587	2624000000	109	440	Chromosome:4025766-4027088	strand:+ dsdA description:D-serine dehydratase	A0A0H3NHL4	-0.0231818
26.4402	25.9724	26.8062	26.5086	26.8292	15	15	15	42.3	47.001	52.313	1660700000	120	440	Chromosome:4842914-4844236	strand:+ deoA description:thymidine phosphorylase	A0A0H3NJA2	0.0509091
29.3598	27.8107	28.3934	28.8193	28.7691	21	21	21	64.9	48.037	323.31	7670500000	460	441	Chromosome:1850384-1851709	strand:+	A0A0H3NC31	-0.0530612
25.6362	24.1478	25.2363	24.5797	24.9713	5	5	5	12.5	48.589	35.086	668930000	37	441	Chromosome:4411170-4412495	strand:+ hydG description:transcriptional regulatory protein	A0A0H3NP17	-0.0324263
28.8515	28.609	29.2724	29.2558	29.0751	16	16	16	54.4	49.596	231.01	9601300000	388	441	Chromosome:922790-924115	strand:- rimO description:conserved hypothetical protein	A0A0H3N9F8	-0.296825
26.6095	25.3811	26.6855	25.9813	25.8502	14	14	14	44.7	50.87	67.015	1347300000	135	443	Chromosome:2335540-2336871	strand:+	A0A0H3NJH1	-0.158239
NaN	NaN	23.3225	NaN	NaN	1	1	1	2.3	49.278	2.7262	90009000	0	443	Chromosome:3164304-3165635	strand:+ argA description:Amino-acid acetyltransferase	A0A0H3NFK5	-0.162528
NaN	NaN	NaN	NaN	23.8642	1	1	1	4.7	48.974	5.3332	46061000	1	443	Chromosome:3430739-3432070	strand:- tdcC description:threonine/serine transporter	A0A0H3NS63	0.714898
28.9033	28.5884	30.6381	30.7675	30.4467	13	13	13	29.3	48.529	63.674	19814000000	364	443	Chromosome:3607509-3608840	strand:- prlA description:preprotein translocase subunit	A0A0H3NME6	0.596614
29.9558	28.6476	29.8895	30.355	30.3394	18	18	18	57.1	50.17	323.31	18040000000	758	443	Chromosome:4213234-4214565	strand:+ pepQ description:proline dipeptidase	A0A0H3NHY9	-0.232731
31.5042	29.4257	30.4843	30.736	30.8324	31	31	31	64.3	49.667	323.31	34375000000	1101	443	Chromosome:4320588-4321919	strand:- hslU description:heat shock protein	A0A0H3NI84	-0.377878
29.7713	28.6035	29.6612	30.1859	30.4564	21	21	21	52.9	50.056	212.92	17112000000	684	444	Chromosome:2783316-2784650	strand:+ srmB description:ATP-dependent RNA helicase SrmB	A0A0H3NEM2	-0.555856
30.6443	29.5175	31.0809	31.0232	30.4955	21	21	21	59.8	49.245	323.31	28048000000	716	445	Chromosome:2432367-2433704	strand:- nuoF description:NADH dehydrogenase I chain F	A0A0H3NDV2	-0.3
30.4067	30.867	30.3022	30.1125	30.556	6	6	6	18.4	49.358	10.478	20996000000	140	445	Chromosome:2701791-2703128	strand:- yfhA description:hypothetical transcriptional regulator	A0A0H3NED3	-0.180225
29.3838	27.5571	28.9493	28.8485	29.0216	20	20	20	55.7	47.441	165.92	9046200000	355	445	Chromosome:3483112-3484449	strand:- glmM description:PGM/PMM-family protein	A0A0H3NM79	0.00426966
NaN	22.138	NaN	NaN	NaN	1	1	1	3.6	46.734	2.2937	60019000	9	445	Chromosome:4079045-4080382	strand:- yieG description:hypothetical membrane transport protein	A0A0H3NHQ2	1.00674
24.3322	NaN	25.8872	24.5739	25.6502	6	6	6	20	49.174	11.558	431390000	18	446	Chromosome:3132002-3133342	strand:- gudD description:probable glucarate dehydratase 1	A0A0H3NLN2	-0.238341
25.3021	NaN	25.4517	26.1346	25.8484	8	8	8	24.4	48.574	23.608	809440000	38	447	Chromosome:1335489-1336832	strand:- gdhA description:NADP-specific glutamate dehydrogenase	A0A0H3NKJ6	-0.133333
26.1887	25.1305	26.4247	26.5498	26.3527	11	11	11	36.9	49.754	45.631	1372500000	83	447	Chromosome:3479628-3480971	strand:+ argG description:argininosuccinate synthetase	A0A0H3NSA8	-0.341834
26.0472	NaN	NaN	25.8592	25.4498	5	5	5	16.8	49.767	41.103	646810000	80	447	Chromosome:4664256-4665599	strand:- ytfL description:hypothetical membrane protein	A0A0H3NKW9	0.216107
25.5182	24.778	25.1429	26.0391	26.093	7	7	7	23.3	49.572	24.492	922620000	57	447	Chromosome:998757-1000100	strand:+ ycaJ description:conserevd hypothetical protein	A0A0H3NBE8	-0.402461
NaN	NaN	NaN	21.7408	NaN	1	1	1	5.8	47.433	83.41	37460000	2	448	Chromosome:1407394-1408740	strand:-	A0A0H3NAV7	1.00826
26.5763	26.4136	27.2942	27.7463	26.3719	8	8	8	25	51.226	17.518	2760400000	36	448	pCol1B9_SL1344:6669-8015	strand:+ yagA description:conserved hypothetical plasmid protein	A0A0H3NYL3	-0.521429
26.0509	27.536	26.7829	26.2979	26.4085	13	13	13	34.7	50.613	41.757	1885200000	95	449	Chromosome:2623795-2625144	strand:+ xseA description:Probable exodeoxyribonuclease VII large subunit	A0A0H3NKD0	-0.461693
NaN	NaN	NaN	NaN	23.1445	2	2	2	8.7	50.538	2.1397	20959000	1	449	Chromosome:3362158-3363507	strand:+ ygiY description:probable two-component system sensor histidine kinase	A0A0H3NM20	-0.0812918
27.0023	26.554	26.6971	27.1436	27.2167	15	15	15	40.8	48.624	61.951	2145000000	151	449	Chromosome:4459759-4461108	strand:- lysC description:lysine-sensitive aspartokinase III	A0A0H3NVC6	0.187528
24.4043	NaN	NaN	NaN	24.5103	8	8	8	37.6	49.212	18.067	177590000	24	450	Chromosome:2210207-2211559	strand:+ yegD description:conserved hypothetical protein	A0A0H3ND59	-0.0962222
NaN	NaN	24.8992	25.2034	24.9457	5	5	5	16.9	49.184	19.174	256540000	19	450	Chromosome:260991-262343	strand:+ yaeL description:hypothetical membrane protein	A0A0H3NHJ6	0.218889
29.4755	28.9234	29.313	29.7286	29.6006	22	22	22	74.4	48.692	323.31	13883000000	672	450	Chromosome:3789918-3791270	strand:+ gor description:glutathione reductase	A0A0H3NMS0	-0.0811111
29.3171	27.3625	29.5309	29.3947	29.2237	23	23	23	59.6	48.408	323.31	11014000000	463	450	Chromosome:4702409-4703761	strand:+ pmbA description:PmbA protein	A0A0H3NPR4	-0.165556
28.3084	28.2148	28.4367	28.2815	28.6543	16	16	16	39.5	52.733	184.42	5384900000	356	451	Chromosome:2793068-2794423	strand:+ pssA description:CDP-diacylglycerol-serine O-phosphatidyltransferase	A0A0H3NKN8	-0.438137
NaN	NaN	24.5268	26.6479	25.5597	4	4	4	6.7	49.69	9.2459	939780000	13	451	Chromosome:3274081-3275436	strand:+ galP description:galactose-proton symport (galactose transporter)	A0A0H3NFV3	0.65122
33.0484	32.3312	33.3089	32.559	32.2071	33	33	33	74.1	48.652	323.31	128140000000	2342	452	Chromosome:1416778-1418136	strand:- pykF description:pyruvate kinase	A0A0H3NAW8	-0.0573009
27.9378	27.4529	27.8845	27.9039	27.2818	9	9	9	24.6	47.533	51.357	4246000000	103	452	Chromosome:144966-146324	strand:+ murF description:UDP-N-acetylmuramoylalanyl-D-glutamyl-2,6-diam i nopimelate--D-alan alanyl ligase	A0A0H3N926	0.174558
28.417	28.198	28.4257	29.8359	29.6885	13	13	13	26.5	50.18	56.601	10720000000	146	452	Chromosome:2386321-2387679	strand:- glpT description:glycerol-3-phosphate transporter	A0A0H3NJJ9	0.476106
NaN	NaN	22.1901	NaN	NaN	2	2	2	12.8	51.647	14.43	29648000	11	452	Chromosome:4158663-4160021	strand:+ rffT description:probable 4-alpha-l-fucosyltransferase	A0A0H3NHV1	0.840708
26.6585	31.4106	26.38	27.6691	27.8992	17	17	17	56.6	50.548	323.31	6749200000	291	452	Chromosome:4473370-4474728	strand:+ lamB description:maltoporin precursor	A0A0H3NKE1	-0.541814
27.3251	27.2437	27.0515	27.4282	27.2414	12	12	12	40.6	51.084	112.29	2781900000	172	453	Chromosome:2227400-2228761	strand:+ yegQ description:hypothetical protease	A0A0H3ND66	-0.381015
29.6462	29.2064	29.4087	29.2065	29.1669	24	24	24	54.7	49.799	323.31	11345000000	652	453	Chromosome:2828390-2829751	strand:- ffh description:signal recognition particle protein	A0A0H3NEQ4	-0.244371
26.0549	27.4924	27.1015	27.006	26.9813	9	9	9	26.2	50.978	37.346	2004100000	108	454	Chromosome:1878734-1880098	strand:+ pabB description:para-aminobenzoate synthase component I	A0A0H3NDP6	-0.29185
29.2322	28.1459	30.065	29.5824	29.3744	17	17	15	48.5	49.051	217.72	12129000000	491	454	Chromosome:1880944-1882308	strand:+ sdaA description:L-serine deaminase 1	A0A0H3NHL3	-0.0488987
27.8738	27.5252	27.9489	29.0682	27.901	4	4	4	6.6	49.735	112.88	5468600000	138	454	Chromosome:2143542-2144906	strand:- yeeF description:hypothetical amino acid transporter protein	A0A0H3NN57	0.728634
29.4888	28.567	28.8887	29.3402	29.5621	23	23	23	59.3	50.753	206.21	11132000000	568	454	Chromosome:3140305-3141669	strand:+ ygdH description:conserved hypothetical protein	A0A0H3NH96	-0.108811
NaN	NaN	26.44	26.2449	NaN	5	4	4	11.5	48.474	4.5054	279940000	9	454	Chromosome:3425703-3427067	strand:- tdcG description:L-serine dehydratase	A0A0H3NG83	0.0605727
NaN	NaN	22.0315	NaN	NaN	1	1	1	4.6	48.656	6.7962	19575000	1	454	Chromosome:487841-489205	strand:- yajR description:hpothetical major facilitator family transport protein	A0A0H3NA08	0.764097
27.6177	27.6752	27.9689	28.4061	27.7114	18	18	18	46.3	50.051	139.41	5677200000	131	454	Chromosome:884841-886205	strand:+ rhlE description:hypothetical ATP-dependent RNA helicase rhlE	A0A0H3N9C8	-0.527093
23.6227	NaN	24.1885	23.8673	23.9291	4	4	4	16	50.243	13.528	176420000	12	455	Chromosome:2409389-2410756	strand:- menE description:O-succinylbenzoic acid-CoA ligase	A0A0H3NNW2	-0.061978
29.5951	27.7621	29.6253	29.651	29.3578	16	14	14	42.9	48.91	97.035	11290000000	317	455	Chromosome:3143582-3144949	strand:+ sdaB description:L-serine dehydratase 2 (L-serine deaminase 2)	A0A0H3NLP3	0.0582418
27.9362	29.4378	28.8625	28.5225	28.3984	21	21	21	49.7	47.326	323.31	6552100000	429	455	Chromosome:3536834-3538201	strand:+ degQ description:serine protease	A0A0H3NGI6	0.0257143
30.438	29.3266	30.5047	30.7139	30.5467	30	30	30	71.3	51.546	323.31	23407000000	911	456	Chromosome:1276340-1277710	strand:- purB description:adenylosuccinate lyase	A0A0H3NAC8	-0.262061
25.9055	26.0251	26.0518	26.3425	26.184	11	11	11	30.5	49.264	40.71	1388000000	107	456	Chromosome:2017477-2018847	strand:+ fliI description:flagellum-specific ATP synthase	A0A0H3NI18	-0.00592105
29.9053	29.6222	30.9723	30.9489	30.5702	25	25	25	60.3	49.198	282.54	27081000000	642	456	Chromosome:4092364-4093734	strand:- glmU description:UDP-N-acetylglucosamine pyrophosphorylase	A0A0H3NN98	-0.143421
27.4028	26.2494	28.1737	27.8683	27.7171	15	15	15	42.1	50.037	180.31	3840100000	305	456	Chromosome:4795041-4796411	strand:+	A0A0H3NJ64	-0.209211
26.5937	NaN	26.7656	26.717	26.6691	10	10	10	36.1	49.594	35.658	1536300000	69	457	Chromosome:1705141-1706514	strand:- dbpA description:ATP-independent RNA helicase (DbpA)	A0A0H3NBN6	0.0544858
25.9279	26.1661	26.4117	25.6553	26.0728	12	12	12	33.5	50.146	37.708	1146100000	41	457	Chromosome:3648951-3650324	strand:+ cysG description:siroheme synthase	A0A0H3NGV5	-0.0262582
27.1005	25.8725	26.6786	26.5364	26.1171	4	4	4	10.3	49.111	32.158	1457700000	55	457	Chromosome:3779941-3781314	strand:+ pitA description:hypothetical low-affinity inorganic phosphate transporter	A0A0H3NTC4	0.456018
27.696	26.5267	27.3419	27.295	27.4233	17	17	17	49.7	52.827	130.76	2932100000	178	457	Chromosome:4232609-4233982	strand:+ hemN description:oxygen-independent coproporphyrinogen III oxidase	A0A0H3NUN6	-0.369584
27.5777	NaN	NaN	27.3534	27.1308	9	9	9	24.7	51.61	17.557	1416500000	29	457	Chromosome:4289814-4291187	strand:- cpxA description:two-component sensor kinase protein	A0A0H3NUZ2	-0.305252
26.1751	26.4637	27.1523	26.7878	26.9031	17	17	17	49.1	50.368	54.021	1873100000	152	458	Chromosome:3601253-3602629	strand:+ sapG description:potassium transport protein	A0A0H3NGP1	-0.0148472
27.5504	25.9244	26.4466	27.7888	27.9555	15	15	15	41.7	49.607	186.7	3009300000	155	458	Chromosome:4069515-4070891	strand:+ thdF description:thiophene and furan oxidation protein	A0A0H3NU44	-0.0895197
NaN	NaN	24.6501	24.9717	24.8224	6	6	6	17	50.481	5.0066	263440000	24	458	Chromosome:4362857-4364233	strand:+ argH description:argininosuccinate lyase	A0A0H3NIK8	-0.19476
28.7328	27.4544	28.23	28.8129	28.7518	15	15	15	54	50.048	225.67	6978700000	320	459	Chromosome:4677252-4678631	strand:+ mpl description:murein peptide ligase	A0A0H3NPP5	-0.0302832
33.5888	32.5501	33.1853	32.9612	33.0235	34	34	34	91.7	50.283	323.31	165370000000	4870	460	Chromosome:4095422-4096804	strand:- atpD description:ATP synthase beta subunit	A0A0H3NJF2	-0.116522
26.0651	25.8403	26.6582	26.4035	26.6954	14	14	14	34.3	49.426	39.639	1528900000	132	460	Chromosome:4854856-4856238	strand:+ radA description:hypothetical DNA repair protein	A0A0H3NQ50	0.0471739
NaN	NaN	NaN	NaN	24.7841	3	3	3	5.2	50.377	2.6309	164520000	5	461	Chromosome:4160965-4162350	strand:+ yifK description:probable amino acid permease	A0A0H3NHW5	0.851193
30.1126	29.3073	29.8864	29.7014	30.1124	25	25	25	63.3	52.256	323.31	18563000000	771	461	Chromosome:598623-600008	strand:+ cysS description:cysteinyl-tRNA synthetase	A0A0H3N968	-0.453362
29.0368	27.6603	28.596	29.5869	29.2561	11	11	11	33.8	48.869	164.4	9678800000	287	462	Chromosome:1514089-1515477	strand:+ pntB description:pyridine nucleotide transhydrogenase subunit-beta	A0A0H3NBE5	0.580952
24.0044	NaN	25.0677	23.9567	24.9019	8	8	8	21.4	48.966	11.525	337870000	22	462	Chromosome:1558036-1559424	strand:+ yneI description:hypothetical oxidoreductase	A0A0H3NBC5	0.111255
NaN	NaN	NaN	NaN	22.7747	4	4	4	12.6	51.455	3.2168	519440000	10	462	Chromosome:4499778-4501166	strand:+ siiB description:hypothetical integral membrane protein	A0A0H3NIH1	-0.0108225
27.8555	26.7446	27.9834	28.2611	27.8908	7	7	7	20.7	48.645	217.64	4410900000	199	463	Chromosome:1356928-1358319	strand:- ydjN description:hypothetical sodium:dicarboxylate symporter	A0A0H3NCG7	0.842117
25.9768	NaN	25.7728	26.2118	26.2117	12	12	12	33.9	50.892	24.961	1003000000	45	463	Chromosome:3894008-3895399	strand:- selA description:L-seryl-tRNA(Ser) selenium transferase	A0A0H3NJ07	-0.127862
NaN	NaN	NaN	24.2426	23.8674	4	4	4	15.5	49.045	2.935	156060000	8	464	Chromosome:2123936-2125330	strand:+ pduP description:hypothetical CoA-dependent proprionaldehyde dehydrogenase	A0A0H3NII9	0.109052
NaN	NaN	21.2002	NaN	NaN	1	1	1	3.4	51.016	3.5716	37715000	6	464	Chromosome:623687-625081	strand:+ pheP description:phenylalanine-specific permease	A0A0H3NDX9	0.771336
25.5459	25.8576	25.6592	25.1158	25.5365	6	6	6	25.6	49.827	83.948	786910000	76	465	Chromosome:1819397-1820794	strand:- narK description:nitrite extrusion protein (nitrite facilitator)	A0A0H3NHE2	0.68172
NaN	NaN	24.2393	NaN	NaN	3	3	3	12.3	51.253	3.7026	87173000	14	465	Chromosome:4409767-4411164	strand:+ hydH description:two-component system sensor protein	A0A0H3NIC3	-0.0789247
32.4764	31.0629	31.8008	32.0504	32.0243	30	30	30	62.2	52.523	323.31	74643000000	1601	466	Chromosome:1048046-1049446	strand:- asnCa description:asparaginyl-tRNA synthetase	A0A0H3NF48	-0.248069
NaN	NaN	22.3356	NaN	NaN	3	3	3	11.4	49.785	4.6347	33583000	8	466	Chromosome:129676-131076	strand:- leuC description:3-isopropylmalate dehydratase large subunit	A0A0H3NCP8	-0.136481
27.8134	28.098	28.5803	28.313	28.0743	19	19	19	49.8	52.597	196.75	5299500000	312	466	Chromosome:4064938-4066338	strand:- dnaA description:chromosomal replication initiator protein	A0A0H3NU38	-0.358584
28.2854	27.9426	28.5046	28.6329	28.5077	12	12	12	41.8	51.608	179	5852000000	167	466	Chromosome:4365418-4366818	strand:- udhA description:possible pyridine nucleotide-disulphide oxidoreductase	A0A0H3NK71	-0.210944
26.2432	NaN	26.943	26.759	26.5663	11	11	11	37.9	50.302	48.749	1656700000	98	467	Chromosome:1500853-1502256	strand:+ fumC description:Fumarate hydratase class II	A0A0H3NBD6	-0.0713062
NaN	27.1804	NaN	NaN	NaN	5	5	5	20.1	52.755	6.862	370930000	18	467	Chromosome:1735781-1737184	strand:- ycjX description:hypothetical ATP-binding protein	A0A0H3NLN1	-0.214775
26.5595	29.8392	28.0867	27.9395	27.0928	33	33	33	82.9	49.834	323.31	5939300000	396	467	Chromosome:2006970-2008373	strand:+ fliD description:flagellar hook associated protein (FliD)	A0A0H3NE27	-0.397002
32.4658	31.8609	32.1742	31.9487	31.7193	42	42	42	89.1	51.395	323.31	74478000000	1925	468	Chromosome:2157076-2158482	strand:- gnd description:6-phosphogluconate dehydrogenase, decarboxylating	A0A0H3NIL3	-0.19359
24.7627	NaN	NaN	25.2135	NaN	8	8	8	17.7	52.269	10.231	568250000	25	469	Chromosome:4234295-4235704	strand:- glnG description:Two-component system, response regulator	A0A0H3NJT7	-0.2629
30.7903	30.1661	30.686	30.2544	30.2827	25	25	25	71.6	51.785	323.31	25462000000	1126	469	Chromosome:4237037-4238446	strand:- glnA description:glutamine synthetase	A0A0H3NNL2	-0.280171
23.6289	NaN	NaN	NaN	NaN	1	1	1	3	51.341	7.0976	20677000	4	469	Chromosome:4655428-4656837	strand:+ cycA description:D-serine/D-alanine/glycine transporter	A0A0H3NIV9	0.855011
26.3141	25.8377	26.5572	26.6498	26.1468	11	11	11	29.4	51.909	62.054	1542500000	178	469	Chromosome:4798189-4799598	strand:- hsdS description:type I restriction enzyme	A0A0H3NJ68	-0.23838
25.9435	NaN	26.0387	26.3752	26.5887	12	12	12	36.2	53.609	21.651	1073600000	36	470	Chromosome:3319610-3321022	strand:+ uxaC description:Uronate isomerase	A0A0H3NFY4	-0.313617
25.4883	25.8597	26.0731	26.4488	26.5025	10	10	10	28.9	51.858	42.517	1338400000	92	470	Chromosome:3355171-3356583	strand:- sufI description:SufI protein	A0A0H3NG17	-0.164255
31.3982	30.0982	30.9493	30.8219	31.0365	31	31	31	72.2	53.633	323.31	37436000000	1224	471	Chromosome:2527879-2529294	strand:- gltX description:Glutamyl-tRNA synthetase	A0A0H3NDZ2	-0.502123
26.2143	28.3515	24.7111	25.8574	25.5733	12	12	12	31.4	52.687	52.684	1061400000	77	471	Chromosome:4487883-4489298	strand:+ dnaB description:replicative DNA helicase	A0A0H3NVF4	-0.44586
29.1276	26.9172	28.2496	28.9586	29.0871	24	24	24	56.6	54.676	246	7946000000	470	472	Chromosome:213870-215288	strand:- pcnB description:poly(A) polymerase	A0A0H3N7Q0	-0.537076
24.1828	NaN	NaN	NaN	NaN	6	6	6	16.1	52.2	17.506	475970000	26	472	Chromosome:3520410-3521828	strand:+ gltD description:glutamate synthase (NADPH) small chain	A0A0H3NSF0	-0.316737
NaN	NaN	NaN	NaN	24.7577	6	6	6	13.7	53.58	17.593	271420000	16	473	Chromosome:1980867-1982288	strand:- otsA description:trehalose-6-phosphate synthase	E1WGG8	-0.328541
23.55	NaN	NaN	NaN	25.0541	3	3	3	8.9	53.171	3.1303	134540000	22	474	Chromosome:1645247-1646671	strand:- ydcR description:hypothetical regulatory protein	A0A0H3NLF4	-0.166878
33.2832	33.0491	34.0176	33.7054	33.6934	30	30	30	60.5	50.639	323.31	209400000000	3540	474	Chromosome:181011-182435	strand:+ lpdA description:dihydrolipoamide dehydrogenase	A0A0H3NCT0	-0.0035865
30.594	29.4813	30.1736	29.8562	29.9286	29	29	29	71.9	53.715	323.31	19307000000	911	474	Chromosome:733898-735322	strand:- miaB description:MiaB protein (hypothetical tRNA-thiotransferase (or tRNA-methylthiotransferase))	A0A0H3N9I3	-0.377004
28.9851	31.08	29.8733	29.6004	29.446	20	20	20	52.4	49.315	323.31	14942000000	632	475	Chromosome:244488-245915	strand:+ htrA description:protease DO precursor;heat shock protein HtrA	A0A0H3N9B4	-0.0185263
NaN	NaN	NaN	NaN	25.3078	9	9	9	35.6	53.423	11.061	274190000	10	475	Chromosome:2470589-2472016	strand:+	A0A0H3NFE8	-0.305053
25.2765	NaN	25.8428	25.7892	25.2591	5	5	5	13.7	54.136	13	631010000	28	476	Chromosome:2031897-2033327	strand:- dcm description:DNA-cytosine methyltransferase	A0A0H3NCL7	-0.413445
26.2533	25.8329	26.5607	26.29	25.9508	9	9	9	25.8	54.499	23.794	1424500000	71	476	Chromosome:2141976-2143406	strand:+ sbcB description:exodeoxyribonuclease I	A0A0H3ND89	-0.411765
25.448	NaN	26.7275	26.5207	26.2441	11	11	11	23.1	56.197	26.323	1294500000	91	476	Chromosome:2158646-2160076	strand:- rfbP description:undecaprenyl-phosphate galactosephosphotransferase	A0A0H3NDA3	0.0401261
29.6452	28.7323	29.9556	30.4407	29.9334	15	15	15	40.9	50.497	323.31	16952000000	682	477	Chromosome:1242511-1243944	strand:+ ptsG description:PTS system, glucose-specific IIBC component	A0A0H3NAA4	0.644864
28.8403	26.9037	29.3148	29.4241	29.1172	18	18	18	49.1	52.086	248.95	9761800000	500	477	Chromosome:2160148-2161581	strand:- rfbK description:phosphomannomutase	A0A0H3NN75	0.0127883
25.6032	26.9284	25.5336	25.8257	25.7654	12	12	12	30.2	55.103	46.594	946140000	91	477	Chromosome:3230027-3231460	strand:+ bglA description:6-phospho-beta-glucosidase	A0A0H3NLU9	-0.453459
29.8769	28.0663	29.6251	29.9687	29.8393	21	21	21	54.3	51.124	140.69	15187000000	444	477	Chromosome:3383264-3384697	strand:- rfaE description:ADP-heptose synthase	A0A0H3NG44	-0.029979
25.377	24.7187	26.0301	25.6324	25.5798	8	8	8	28.9	51.928	71.448	835250000	102	477	Chromosome:3490070-3491503	strand:+ dacB description:Penicillin-binding protein (D-alanyl-D-alanine carboxypeptidase)	A0A0H3NGE0	-0.069392
NaN	NaN	NaN	25.2864	NaN	3	3	3	7.1	53.987	5.0207	104780000	2	477	Chromosome:3505827-3507260	strand:+ rpoN description:RNA polymerase sigma-54 factor (sigma-N)	A0A0H3NGF9	-0.445283
26.0604	NaN	26.3543	26.2478	26.4805	8	8	8	22.4	52.945	16.546	1727600000	74	477	Chromosome:3722701-3724134	strand:- glgA description:glycogen synthase	A0A0H3NMN6	-0.0138365
26.1684	NaN	NaN	NaN	NaN	3	3	3	5.4	53.816	4.108	206760000	8	478	Chromosome:4537396-4538832	strand:+ nrfA description:cytochrome c552, subunit of nitrite reductase complex	A0A0H3NKI8	-0.617992
32.4841	31.4558	32.354	32.2245	32.3747	28	28	28	65.5	52.285	323.31	86356000000	1939	478	Chromosome:4591526-4592962	strand:- aspA description:aspartate ammonia-lyase	A0A0H3NVR3	-0.0441423
NaN	NaN	25.8673	25.4043	25.4354	9	9	9	34	53.29	84.97	447830000	64	479	Chromosome:1906143-1907582	strand:+ yebU description:conserved hypothetical protein	A0A0H3NDS7	-0.132985
27.622	26.8735	27.2866	27.6391	28.017	16	16	16	46.3	54.046	287.91	3425400000	180	479	Chromosome:2161568-2163007	strand:- cpsB2 description:mannose-1-phosphate guanylyltransferase	A0A0H3NEN6	-0.279958
25.8596	NaN	26.903	26.1651	26.3091	9	9	9	23.6	53.162	33.281	1011600000	47	479	Chromosome:3095503-3096942	strand:- cysN description:Sulfate adenylyltransferase subunit 1	A0A0H3NR47	-0.193111
NaN	NaN	NaN	24.2085	24.5697	7	7	7	20	54.952	11.057	204100000	29	480	Chromosome:1380426-1381868	strand:+ ydiU description:conserved hypothetical protein	A0A0H3NCJ6	-0.455417
30.4865	29.8696	30.6597	30.552	30.6205	25	25	25	58.5	51.387	323.31	27248000000	904	480	Chromosome:1940045-1941487	strand:+ pykA description:pyruvate kinase A	A0A0H3NDW4	-0.0135417
25.5739	27.8003	28.0318	26.3286	24.8711	2	2	2	5.8	52.037	19.405	1525800000	78	481	Chromosome:1643687-1645132	strand:- ydcW description:hypothetical aldehyde dehydrogenase	A0A0H3NBS8	0.0101871
26.2747	24.9427	27.1898	26.4262	26.2934	10	10	10	39.1	51.286	323.31	1562600000	122	481	Chromosome:3555770-3557215	strand:- tldD description:TldD protein	A0A0H3NGK1	-0.138669
28.6144	26.9508	29.2929	29.3914	29.0309	22	22	22	61	54.803	319.22	8987600000	330	482	Chromosome:477354-478802	strand:+ thiI description:thiamine biosynthesis protein ThiI	A0A0H3NI88	-0.189834
26.9509	27.1477	26.3075	26.3962	26.7584	11	11	11	39.7	54.003	61.568	1774900000	89	484	Chromosome:2089022-2090476	strand:- amn description:AMP nucleosidase	A0A0H3NCW5	-0.246074
NaN	NaN	NaN	NaN	24.2333	1	1	1	2.3	52.04	3.1018	501170000	2	485	Chromosome:2422070-2423527	strand:- nuoN description:NADH dehydrogenase I chain N	A0A0H3NFA5	0.966598
30.6983	30.6366	31.6017	30.7877	30.5039	23	23	23	55.7	52.436	323.31	32957000000	975	485	Chromosome:360451-361908	strand:- pepD description:aminoacyl-histidine dipeptidase precursor	A0A0H3N9L3	-0.110103
23.9681	NaN	NaN	24.3575	24.5062	4	4	4	9.5	54.734	5.1334	125610000	13	486	Chromosome:1789721-1791181	strand:+ cls description:Cardiolipin synthetase	A0A0H3NLU3	0.22037
24.1953	25.2289	25.5421	26.5263	25.742	8	8	8	20.5	55.466	23.744	1033700000	73	487	Chromosome:1274079-1275542	strand:- phoQ description:sensor protein PhoQ, regulator of virulence determinants	E1WFA0	-0.173717
24.7727	26.5053	26.3071	25.8305	25.5903	5	5	5	16.2	53.74	89.913	935210000	51	487	Chromosome:2605687-2607150	strand:+	A0A0H3NE89	-0.329158
27.0314	NaN	NaN	25.9203	26.3617	10	10	10	23.8	55.726	30.918	772740000	79	488	Chromosome:1587258-1588724	strand:-	A0A0H3ND45	-0.167623
31.8224	30.956	31.4629	31.9766	31.7731	29	29	29	76.4	51.948	323.31	60354000000	1623	488	Chromosome:2622168-2623634	strand:- guaB description:inosine-5-monophosphate dehydrogenase	A0A0H3NE99	-0.0969262
25.1887	NaN	25.1904	25.6196	26.2091	2	2	2	4.9	53.741	19.545	538750000	40	489	Chromosome:2296604-2298073	strand:- lysP description:lysine-specific permease	A0A0H3NF02	0.610429
27.0365	26.3703	26.4844	27.1155	28.1002	12	12	12	29	55.436	39.471	2483200000	97	489	Chromosome:3561267-3562736	strand:- cafA description:ribonuclease G	A0A0H3NGK0	-0.295501
29.3629	28.1432	29.5328	30.1192	30.1292	26	26	26	55.9	54.971	323.31	14603000000	581	490	Chromosome:2649173-2650645	strand:- engA description:GTP-binding protein engA.	A0A0H3NEC5	-0.311224
27.9413	26.6673	27.8848	27.7577	28.3318	9	9	9	28.8	54.007	83.735	4155500000	188	490	Chromosome:3318126-3319598	strand:+ uxuB description:D-mannonate oxidoreductase	A0A0H3NHV3	-0.159184
28.4573	27.6598	27.6847	28.3064	28.0158	18	18	18	50.7	53.437	113.88	4675000000	154	491	Chromosome:151146-152621	strand:+ murC description:UDP-N-acetylmuramate--L-alanine ligase	A0A0H3N932	-0.105703
30.4609	29.5577	30.7347	30.4345	30.3969	34	34	34	71.5	55.921	323.31	23762000000	977	491	Chromosome:1937235-1938710	strand:- zwf description:glucose 6-phosphate dehydrogenase	A0A0H3NCM7	-0.422607
24.8912	30.6941	25.52	28.9395	29.4676	19	19	19	58	53.685	323.31	6844300000	378	491	Chromosome:3369271-3370746	strand:+ tolC description:outer membrane protein TolC precursor	A0A0H3NI01	-0.446029
28.3882	27.7484	28.349	28.8656	28.7778	22	22	22	49.1	53.73	148	6880200000	535	491	Chromosome:3760068-3761543	strand:- ftsY description:cell division protein	A0A0H3NH43	-0.336253
28.2708	26.7771	27.6132	28.1561	27.9303	18	18	18	45.2	53.941	99.949	4405300000	236	491	Chromosome:4138922-4140397	strand:+ ilvC description:ketol-acid reductoisomerase	A0A0H3NUB6	-0.183299
24.5444	NaN	NaN	NaN	NaN	7	7	7	20	54.696	19.351	216230000	14	491	Chromosome:842153-843628	strand:- modF description:hypothetical molybdenum transport ATP-binding protein ModF (photorepair protein PhrA)	A0A0H3NAX5	-0.250713
NaN	NaN	NaN	NaN	22.8522	1	1	1	3	53.017	2.3306	44577000	0	492	Chromosome:1341295-1342773	strand:+ astD description:succinylglutamic semialdehyde dehydrogenase	A0A0H3NCF0	-0.115447
27.4622	26.1685	27.6565	27.2509	27.1503	18	18	18	50.4	55.134	215.25	2913000000	310	492	Chromosome:4205143-4206621	strand:+ yigC description:conserved hypothetical protein	A0A0H3NHY5	-0.217886
25.7804	NaN	25.4626	25.3346	25.4904	10	10	10	30	54.815	27.296	728700000	38	493	Chromosome:4143372-4144853	strand:- gppA description:guanosine-5-triphosphate,3-diphosphate pyrophosphatase (guanosine pentaphosphatase)	A0A0H3NND3	-0.0541582
28.3793	27.478	29.2333	28.9189	28.9458	19	19	19	60.8	53.286	200.23	8145600000	460	495	Chromosome:143482-144969	strand:+ murE description:UDP-N-acetylmuramoylalanyl-D-glutamate--2,6-di a minopimelate ligase	A0A0H3NH87	-0.0236364
32.7737	33.2086	33.1772	32.296	31.8486	38	38	22	91.3	51.611	323.31	114690000000	1537	495	Chromosome:2005226-2006713	strand:- fliC description:flagellin	A0A0H3NMJ6	-0.395354
26.6772	28.0624	27.3263	27.1759	27.0599	20	20	20	55.6	55.18	198.65	2571800000	250	495	Chromosome:3809888-3811375	strand:- yhjJ description:hypothetical zinc-protease precursor	A0A0H3NH75	-0.343232
25.8219	NaN	NaN	25.9735	26.1456	2	2	2	2.4	54.003	15.765	544350000	20	497	Chromosome:1627502-1628995	strand:+ ansP description:L-asparagine permease	A0A0H3ND63	0.700604
24.1108	24.7023	24.3586	24.7321	25.1801	5	5	5	15.5	56.702	49.712	371780000	20	498	Chromosome:4109061-4110557	strand:- yieN description:conserved hypothetical protein	A0A0H3NU87	-0.262048
32.3311	31.6263	31.9568	32.0504	32.2285	45	45	45	79.8	55.425	323.31	77738000000	1720	500	Chromosome:3477018-3478520	strand:- nusA description:transcription termination/antitermination L factor	A0A0H3NM77	-0.2578
25.4784	NaN	25.8756	25.6155	25.2558	5	5	5	14.2	54.786	40.012	781720000	74	500	Chromosome:4552262-4553764	strand:+ proP description:hypothetical amino acid permease	A0A0H3NIW2	0.5528
NaN	NaN	26.4798	NaN	NaN	3	3	3	12.4	54.339	104.86	379090000	38	501	Chromosome:1483302-1484807	strand:- tppB description:hypothetical proton/oligopeptide symporter	A0A0H3NBB6	0.72016
27.5724	25.1913	27.4295	27.5215	27.3176	19	19	19	48.7	55.092	232.7	2701100000	204	501	Chromosome:4113397-4114902	strand:+ rbsA description:high affinity ribose transport protein	A0A0H3NNB7	-0.1002
22.9771	NaN	24.2179	27.3183	28.3315	1	1	1	2.8	54.317	4.3805	1616900000	18	502	Chromosome:1168303-1169811	strand:+ putP description:sodium/proline symporter (proline permease)	A0A0H3NK15	0.780478
29.27	28.7501	29.5981	29.4938	29.0432	22	22	22	61	54.283	323.31	12446000000	728	502	Chromosome:1496053-1497561	strand:- ydgA description:conserved hypothetical protein	A0A0H3NCW1	-0.22988
NaN	NaN	NaN	NaN	24.4294	4	4	4	9.4	55.707	14.012	73085000	25	502	Chromosome:1668555-1670063	strand:-	A0A0H3NLH4	-0.0824701
33.4726	32.0468	33.0842	33.609	33.4726	52	52	52	90	56.924	323.31	177480000000	2786	502	Chromosome:3710052-3711560	strand:+ glpD description:aerobic glycerol-3-phosphate dehydrogenase	A0A0H3NH09	-0.332669
32.457	31.4233	32.3243	32.2975	32.3045	41	41	41	90.2	56.051	323.31	83800000000	2932	502	Chromosome:4315780-4317288	strand:- glpK description:glycerol kinase	A0A0H3NI82	-0.289641
29.6737	28.625	30.0483	30.5449	30.476	26	26	26	53.1	54.947	323.31	18767000000	699	503	Chromosome:4741031-4742542	strand:- pepA description:cytosol aminopeptidase	A0A0H3NL37	-0.227634
27.966	25.6978	27.6879	27.6071	27.5415	14	14	14	36.8	56.557	225.98	3636700000	240	505	Chromosome:2472052-2473569	strand:- purF description:amidophosphoribosyltransferase	A0A0H3NDU2	-0.23703
32.6486	32.3475	31.8787	32.1794	32.2476	45	45	45	88.3	57.575	323.31	86007000000	2770	505	Chromosome:3219939-3221456	strand:- lysS description:Lysyl-tRNA synthetase	A0A0H3NFR8	-0.39901
23.5007	NaN	23.4492	23.7243	23.6227	4	4	4	10.5	56.486	7.2322	178730000	20	506	Chromosome:2282680-2284200	strand:- mglA description:galactoside transport atp-binding protein mgla	A0A0H3NNJ1	-0.173715
27.7711	28.0509	27.6369	27.3153	27.4077	25	9	9	65.4	52.535	237.72	3285200000	194	506	Chromosome:2935806-2937326	strand:- fljB description:flagellin	A0A0H3NEZ8	-0.371739
NaN	NaN	NaN	23.1616	NaN	4	4	4	9.3	55.374	5.9975	118370000	5	506	Chromosome:3005941-3007461	strand:- norR description:transcriptional activator of norVW. NO responsive	A0A0H3NF49	0.0027668
24.3546	NaN	NaN	NaN	NaN	6	5	5	16.2	55.063	42.725	147950000	15	506	Chromosome:3403460-3404980	strand:- aer description:aerotaxis receptor protein	A0A0H3NS38	-0.195652
29.1047	26.3023	29.3303	29.6966	29.5791	20	20	20	53	54.265	323.31	11309000000	417	509	Chromosome:1512549-1514078	strand:+ pntA description:pyridine nucleotide transhydrogenase subunit-alpha	A0A0H3NGG9	0.248723
NaN	NaN	NaN	NaN	23.8973	3	3	3	10.8	56.635	2.0233	57844000	5	509	Chromosome:2423534-2425063	strand:- nuoM description:NADH dehydrogenase I chain M	A0A0H3NDP5	0.829666
29.7409	30.2096	30.124	29.6649	29.6927	31	31	31	56.6	57.848	314.48	15640000000	782	511	Chromosome:1192559-1194094	strand:+ mdoG description:Glucans biosynthesis protein G precursor.	A0A0H3NAI9	-0.514677
25.4606	25.8707	25.6931	26.1561	26.3614	11	11	11	26.2	57.803	87.604	1055800000	111	511	Chromosome:1813734-1815269	strand:- narH description:respiratory nitrate reductase 1 beta chain	A0A0H3NDK1	-0.447554
26.7508	25.8501	26.8459	26.5704	26.4607	14	14	14	38.1	56.326	47.785	1907500000	158	512	Chromosome:3889288-3890826	strand:- aldB description:aldehyde dehydrogenase B	A0A0H3NMW4	-0.180469
25.4705	NaN	25.016	24.9038	25.8071	8	8	8	28.5	57.597	22.38	538990000	33	512	Chromosome:729583-731121	strand:- lnt description:apolipoprotein N-acyltransferase	A0A0H3NIZ5	0.182812
22.9815	27.2538	NaN	22.9515	23.187	22	22	22	57.2	56.537	232.43	1192300000	116	512	Chromosome:919266-920804	strand:+ yliB description:hypothetical ABC transporter periplasmic binding protein	A0A0H3N9X5	-0.298828
28.5976	26.875	28.2232	28.3866	28.4519	20	20	20	44.2	57.679	81.357	5283500000	161	513	Chromosome:1733034-1734575	strand:- tyrR description:transcriptional regulatory protein TyrR	A0A0H3NH38	-0.223587
26.0444	NaN	26.8347	26.9358	27.1497	18	18	18	43.1	58.144	78.148	1992200000	155	513	Chromosome:2614724-2616265	strand:+ ppx description:exopolyphosphatase	A0A0H3NPL5	-0.290058
33.4132	32.4099	33.0848	32.9352	32.8997	34	34	34	72.7	55.112	323.31	146340000000	3348	513	Chromosome:4097745-4099286	strand:- atpA description:ATP synthase alpha subunit	A0A0H3NNA2	-0.039961
25.1259	NaN	NaN	NaN	25.0683	4	4	4	7	56.54	8.6107	286830000	22	514	Chromosome:1863681-1865225	strand:+ nhaB description:regulator of intracellular pH;Na+/H+ antiporter	A0A0H3NHI9	0.798054
NaN	26.1397	NaN	NaN	NaN	5	5	5	12.8	58.231	8.8445	268520000	9	514	Chromosome:2694348-2695892	strand:+ cadC description:transcriptional activator cadC	A0A0H3NED0	-0.243385
29.8447	29.1447	29.2596	29.9226	29.8973	25	25	25	64	56.254	234.82	14118000000	690	514	Chromosome:3918878-3920422	strand:+ pmgI description:2,3-bisphosphoglycerate-independent phosphoglycerate mutase	A0A0H3NMX9	-0.215175
26.5242	NaN	26.7259	26.7101	26.8115	14	14	14	36.2	56.253	75.171	1826700000	115	514	Chromosome:4135385-4136929	strand:+ ilvA description:threonine deaminase	A0A0H3NJJ0	-0.051751
NaN	NaN	25.3746	NaN	NaN	3	3	3	7.6	54.278	2.0243	198320000	3	515	Chromosome:4618948-4620495	strand:+ yjeF description:conserved hypothetical protein	A0A0H3NIR1	0.031068
NaN	NaN	NaN	NaN	24.4317	5	5	5	18.1	57.657	8.2144	476800000	12	515	Chromosome:4840204-4841751	strand:- yjjI description:conserved hypothetical protein	A0A0H3NWG4	-0.227961
NaN	NaN	NaN	NaN	25.9542	3	3	3	6	58.282	2.5996	407020000	21	517	pCol1B9_SL1344:75248-76801	strand:- pilQ description:pilus ATP-binding protein	A0A0H3NX75	-0.34913
NaN	NaN	NaN	23.7492	NaN	2	2	2	9.7	58.371	2.7197	59256000	4	518	Chromosome:2312272-2313828	strand:+ rtn description:rtn protein	A0A0H3NF16	0.127413
27.8129	27.154	28.8865	28.1426	28.0001	21	21	21	59.3	58.383	282.56	5092000000	321	518	Chromosome:2989511-2991067	strand:- gshA description:Glutamate--cysteine ligase	A0A0H3NGU5	-0.314093
25.2162	25.5248	25.1889	25.0322	25.221	10	10	10	25.5	58.463	48.9	624280000	68	518	Chromosome:3835747-3837303	strand:- dppA description:periplasmic dipeptide transport protein precursor	A0A0H3NIX1	-0.50444
30.0266	29.1429	29.9755	29.8714	30.006	17	16	16	49.1	57.278	323.31	17134000000	482	521	Chromosome:3401507-3403072	strand:-	A0A0H3NG60	-0.123608
28.5965	28.3114	29.1006	28.6724	28.3741	22	22	22	58.5	55.949	280.96	7274500000	469	521	Chromosome:670742-672307	strand:+ ahpF description:alkyl hydroperoxide reductase F52A protein (subunit F)	A0A0H3N9C6	-0.0890595
30.2579	28.8977	29.9357	30.1616	30.1016	12	12	12	21.8	58.315	300.59	21033000000	439	522	Chromosome:808940-810508	strand:+ cydA description:cytochrome d ubiquinol oxidase subunit I	A0A0H3N9N5	0.397126
NaN	NaN	26.0094	NaN	NaN	1	1	1	1.9	56.353	2.3411	390210000	11	523	Chromosome:3439374-3440945	strand:+ garD description:D-galactarate dehydratase	A0A0H3NI56	-0.0372849
25.0449	NaN	NaN	26.3602	25.8136	11	11	11	29.3	59.306	15.15	787310000	92	523	Chromosome:3825989-3827560	strand:+ yhjS description:conserved hypothetical protein	A0A0H3NMT2	-0.222371
31.8916	31.1662	31.524	31.516	31.6696	42	42	42	80.4	58.7	323.31	56859000000	2008	525	Chromosome:2620521-2622098	strand:- guaA description:GMP synthase [glutamine-hydrolyzing]	A0A0H3NFY6	-0.105143
24.8631	NaN	24.4098	24.6364	24.8764	5	5	5	16.7	58.973	76.302	355180000	60	526	Chromosome:2201041-2202621	strand:+ yegH description:hypothetical membrane protein	A0A0H3NES0	0.198859
25.9413	26.8969	27.1745	26.5444	26.4114	14	14	14	35.6	58.911	109.21	1999800000	129	528	Chromosome:1114817-1116403	strand:- lonH description:conserved hypothetical protein	A0A0H3NJX6	-0.129545
27.1692	NaN	25.1408	25.4738	26.7165	8	8	8	23.4	58.514	11.73	1087100000	28	529	Chromosome:2317871-2319460	strand:+ yejF description:hypothetical ABC-transporter ATP-binding protein	A0A0H3NNM6	-0.0635161
28.1038	26.94	27.1485	27.0543	27.8091	5	5	5	11	60.352	3.9967	5699700000	639	529	Chromosome:3798561-3800150	strand:-	A0A0H3NTD9	-0.416824
27.3115	26.8565	28.1244	27.6813	27.6672	18	18	18	41.8	57.467	145.1	3453700000	238	529	Chromosome:4413793-4415382	strand:- purH description:phosphoribosylaminoimidazolecarboxamide formyltransferase and IMP cyclohydrolase (bifunctional enzyme)	A0A0H3NV83	-0.125709
29.0198	27.1518	29.5908	29.562	29.2866	24	24	24	60.5	59.33	323.31	10801000000	649	529	Chromosome:4799595-4801184	strand:- hsdM description:type I restriction enzyme	A0A0H3NQ01	-0.5569
28.9847	28.4357	29.5429	29.4309	29.0949	21	21	21	53.7	59.562	233.62	10460000000	369	529	Chromosome:4834471-4836060	strand:+ prfC description:peptide chain release factor 3	A0A0H3NWG0	-0.33138
29.4247	26.2429	28.6791	28.5282	28.7841	25	25	25	58.1	59.788	288.31	8445700000	539	530	Chromosome:904297-905889	strand:+ ybiT description:ABC transporter ATP-binding protein	A0A0H3NEN3	-0.352453
22.7561	NaN	22.8803	NaN	23.0418	4	4	4	10.5	60.382	8.2396	73763000	14	533	Chromosome:4423328-4424929	strand:+ aceB description:malate synthase A	A0A0H3NP22	-0.309006
NaN	25.2172	NaN	NaN	NaN	3	3	3	12.7	58.625	5.998	584400000	10	536	Chromosome:196528-198138	strand:+ cueO description:possible multicopper oxidase precursor	A0A0H3N973	-0.186567
27.1379	26.8442	27.5423	27.5158	27.3968	17	17	17	46.7	59.876	158.55	3024900000	203	537	Chromosome:1728851-1730464	strand:- mppA description:periplasmic murein peptide-binding protein MppA	A0A0H3NC08	-0.323277
31.7445	30.3649	31.5323	31.8273	31.7881	45	45	45	84.8	59.647	323.31	55189000000	1728	539	Chromosome:3678085-3679704	strand:+ pckA description:phosphoenolpyruvate carboxykinase	A0A0H3NT12	-0.324861
25.8949	NaN	26.3124	26.5055	26.4546	11	11	11	26.2	58.302	42.07	1320600000	76	541	Chromosome:1672732-1674357	strand:- trg description:methyl-accepting chemotaxis protein III (mcp-iii) (ribose and galactose chemoreceptor protein)	A0A0H3NGY0	-0.103882
29.4109	28.2705	29.8398	29.651	29.8841	29	29	29	65.5	59.028	323.31	13648000000	604	542	Chromosome:2387952-2389580	strand:+ glpA description:anaerobic glycerol-3-phosphate dehydrogenase subunit A	A0A0H3NDR3	-0.167897
27.6609	27.3347	27.217	27.7025	27.6797	21	21	21	53.2	61.291	176.69	3442600000	159	543	Chromosome:1796461-1798092	strand:- oppA description:periplasmic oligopeptide-binding protein precursor (OppA)	A0A0H3NBY2	-0.448987
26.2916	25.577	26.2398	26.7998	26.6013	15	15	15	32.8	60.047	39.977	1515500000	94	543	Chromosome:3044647-3046278	strand:- sptP description:Type III secretion system effector protein, Inhibits Cdc42 and Rac1 by its GAP activity and MAPK signalling and IL-8 secretion through its tyrosine phosphatase activity	A0A0H3NR00	-0.432413
23.9187	NaN	NaN	NaN	NaN	5	5	5	10.9	61.158	4.3216	108630000	6	543	Chromosome:4774524-4776155	strand:- yjhP description:conserved hypothetical protein	A0A0H3NJ47	-0.222652
27.7597	27.4888	27.656	28.1062	27.8701	19	19	19	55	60.028	243.07	4520700000	294	544	Chromosome:1295976-1297610	strand:+	A0A0H3NAH3	-0.259559
31.742	30.4807	32.1124	31.7777	31.5911	35	35	35	77.4	60.121	323.31	57838000000	2122	545	Chromosome:3120208-3121845	strand:- pyrG description:CTP synthase	A0A0H3NFG7	-0.151376
25.1563	NaN	25.8567	25.6535	25.7958	5	5	5	11	60.653	14.068	543990000	44	546	Chromosome:1111507-1113147	strand:+ pqiB description:hypothetical secreted protein	A0A0H3NBS6	-0.356777
26.7016	25.9036	27.4397	27.0727	26.9029	16	16	16	33.9	63.238	95.454	2128400000	180	546	Chromosome:4200203-4201843	strand:+ aarF description:ubiquinone biosynthesis protein	A0A0H3NJQ5	-0.140659
30.7319	29.5146	30.4498	30.5227	30.2238	31	31	31	75.1	58.089	323.31	25168000000	1061	546	Chromosome:759169-760809	strand:+ pgm description:phosphoglucomutase	A0A0H3NJ17	-0.114286
29.0457	28.2019	29.2075	29.0997	29.2844	13	12	12	33.1	58.897	116.59	8368400000	170	547	Chromosome:3335027-3336670	strand:-	A0A0H3NFZ7	-0.0526508
23.9601	NaN	NaN	NaN	25.1776	7	6	6	19.2	58.949	61.38	234450000	26	547	Chromosome:3766164-3767807	strand:+ tcp description:methyl-accepting chemotaxis citrate transducer	A0A0H3NMQ9	-0.164899
26.5923	26.1291	27.153	26.6677	26.9183	6	6	6	19.6	61.618	162.39	1907100000	116	547	Chromosome:4555676-4557319	strand:- yjdB description:hypothetical membrane protein	A0A0H3NIK2	0.0588665
29.4383	28.4349	29.593	29.3919	29.2571	33	33	28	71.7	60.258	323.31	10821000000	603	548	Chromosome:1499039-1500685	strand:+ fumA description:Fumarate hydratase class I, aerobic	A0A0H3NGF6	-0.360401
29.8016	28.5929	30.126	29.6578	29.3926	17	17	17	51.1	61.633	323.31	13871000000	587	548	Chromosome:4067739-4069385	strand:+ yidC description:hypothetical membrane protein	A0A0H3NHP1	-0.140146
NaN	NaN	NaN	NaN	25.2738	3	3	3	4.4	60.272	3.0883	217860000	6	548	Chromosome:4528937-4530583	strand:+ yjcE description:hypothetical sodium/hydrogen exchanger family protein	A0A0H3NPB1	0.636314
26.4731	25.7222	26.0764	25.8676	25.8659	16	11	11	35.4	60.048	169.1	1235800000	101	548	Chromosome:4566657-4568303	strand:- fumB description:fumarate hydratase class I	A0A0H3NIW9	-0.32427
34.7716	34.6313	34.7215	34.2108	34.4056	60	60	60	95.3	57.285	323.31	441990000000	9784	548	Chromosome:4595692-4597338	strand:+ groEL description:GroEL protein	A0A0H3NIZ3	-0.00784672
24.9422	NaN	24.8804	25.4345	25.4589	12	12	12	30.6	61.65	51.546	586400000	39	549	Chromosome:1740532-1742181	strand:+ sapA description:peptide transport periplasmic protein SapA precursor	A0A0H3NBS4	-0.285792
31.427	30.2124	30.9348	31.4518	30.9688	37	37	36	78	61.428	323.31	38499000000	1225	549	Chromosome:4461453-4463102	strand:+ pgi description:glucose-6-phosphate isomerase	A0A0H3NKD1	-0.24408
29.637	30.145	29.741	30.076	29.5902	12	12	12	30	60.438	81.474	8611900000	206	550	Chromosome:553122-554774	strand:+ ushA description:UDP-sugar hydrolase	A0A0H3N8I8	-0.344545
NaN	NaN	23.8187	23.6646	NaN	3	3	3	9.5	60.087	15.359	51129000	8	550	Chromosome:969500-971152	strand:- hcp description:hydroxylamine reductase, hybrid cluster [2Fe-2S] protein	A0A0H3NEV7	0.0194545
27.5101	27.8372	27.5614	27.5454	27.606	17	17	17	33.2	62.226	74.589	3430300000	177	551	Chromosome:1666680-1668335	strand:- ydcG description:glucan biosynthesis protein D	A0A0H3NBV2	-0.352269
NaN	NaN	NaN	24.6641	NaN	2	2	2	4.7	63.995	2.2828	26585000	4	552	Chromosome:126851-128509	strand:- yabN description:hypothetical ABC transporter periplasmic solute binding protein	A0A0H3N907	-0.326268
NaN	NaN	24.8182	NaN	NaN	8	8	8	22.6	63.546	7.3531	188290000	13	552	Chromosome:972397-974055	strand:+ ybjD description:conserved hypothetical protein	A0A0H3NJJ2	-0.275725
24.798	26.6619	26.6527	25.1006	25.9076	11	11	11	33.8	59.109	71.442	894030000	79	553	Chromosome:1221610-1223271	strand:+ flgK description:flagellar hook-associated protein 1	A0A0H3NA87	-0.36311
NaN	NaN	26.4237	25.5527	NaN	3	3	3	9.2	60.624	3.2365	395700000	8	553	Chromosome:135901-137562	strand:+ ilvI description:acetolactate synthase isozyme III large subunit	A0A0H3NCQ2	-0.0439421
23.5901	22.6752	22.6807	23.1734	24.1617	3	3	3	5.8	58.664	4.8372	155870000	14	553	Chromosome:1835710-1837371	strand:+ ychM description:hypothetical sulphate transporter	A0A0H3NCB1	0.810127
29.1486	27.8429	29.4629	29.9995	29.9402	20	17	17	52.4	59.613	323.31	13321000000	320	553	Chromosome:1972323-1973984	strand:- cheM description:methyl-accepting chemotaxis protein II	A0A0H3NCQ6	-0.105787
26.5872	NaN	NaN	26.3194	NaN	2	2	2	5.1	61.309	17.891	682450000	7	553	Chromosome:2834452-2836113	strand:+ recN description:DNA repair protein	A0A0H3NKR8	-0.326401
25.5123	NaN	26.7344	26.1218	25.7323	10	10	10	27.1	63.04	30.976	723360000	36	553	Chromosome:3042432-3044093	strand:+ hilA description:invasion protein regulator	A0A0H3NF89	-0.183544
29.9719	29.0365	29.9067	29.8719	29.7581	25	25	22	55.3	60.169	323.31	15858000000	448	553	Chromosome:4810665-4812326	strand:+ tsr description:methyl-accepting chemotaxis protein	A0A0H3NL96	-0.124774
26.2571	NaN	26.9581	26.4798	26.283	10	10	10	21.3	62.572	111.2	1352400000	108	554	Chromosome:738350-740014	strand:- asnB description:asparagine synthetase B	A0A0H3N8Z2	-0.337365
31.5405	30.4965	31.0637	30.8825	31.1577	39	39	39	78.2	62.309	323.31	40803000000	1324	555	Chromosome:4857739-4859406	strand:- yjjK description:conserved hypothetical ABC transporter	A0A0H3NWH8	-0.455856
30.5499	28.8906	30.2981	30.2973	30.2823	30	30	30	65.4	63.538	323.31	22532000000	791	555	Chromosome:746832-748499	strand:+ glnS description:glutaminyl-tRNA synthetase	A0A0H3NE85	-0.498559
26.1646	NaN	25.7601	26.3383	26.4722	8	8	8	27.3	61.523	237.31	1088500000	54	556	Chromosome:2413342-2415012	strand:- menD description:menaquinone biosynthesis protein	A0A0H3NDT8	-0.117086
34.932	34.5199	34.8608	34.5456	34.349	63	63	63	88.7	61.172	323.31	456610000000	11918	557	Chromosome:1022358-1024031	strand:+ rpsA description:30S ribosomal protein S1	A0A0H3NA75	-0.310054
23.5197	NaN	NaN	NaN	NaN	3	3	3	8.2	59.256	2.6101	205100000	4	558	Chromosome:549838-551514	strand:- ybaL description:hypothetical transport protein	A0A0H3NIH6	0.817025
25.004	24.7104	25.1579	24.6444	24.8366	4	4	4	13.4	62.222	8.2399	505630000	20	559	Chromosome:3827745-3829424	strand:+ yhjU description:hypothetical membrane protein	A0A0H3NTG2	0.00411449
26.3521	25.303	25.8757	26.1834	26.2945	13	13	13	36.6	61.229	153.33	1147300000	154	560	Chromosome:2014107-2015789	strand:+ fliF description:flagellar basal-body M-ring protein	A0A0H3NML0	-0.431071
26.1143	26.2242	26.1373	26.4769	26.6466	14	14	14	31.9	61.934	120.72	1432500000	122	561	Chromosome:1134553-1136238	strand:- sopB description:Type III secretion system effector protein. Activates Cdc42, RhoG, AktA and chloride secretion through its inositol phosphatase activity and disrupts tight junctions	A0A0H3NA16	-0.474332
24.7431	NaN	25.5015	25.6713	25.9503	6	6	6	13.9	62.222	18.542	793170000	59	561	Chromosome:1872787-1874472	strand:- fadD description:long-chain-fatty-acid--CoA ligase	A0A0H3NM44	-0.0905526
NaN	NaN	NaN	NaN	25.3642	6	6	6	15.3	61.465	19.122	320280000	15	561	Chromosome:854223-855908	strand:+ hutU description:urocanate hydratase	A0A0H3NEH2	-0.228164
NaN	NaN	NaN	25.3383	25.1728	4	4	4	8.7	60.18	9.3437	249330000	15	561	Chromosome:941970-943655	strand:-	A0A0H3NJF4	0.571123
29.5076	28.0824	29.2278	29.234	29.0072	12	12	12	27.2	57.374	158.93	10240000000	385	562	Chromosome:2301297-2302985	strand:- fruA description:PTS system, fructose-specific IIBC component	A0A0H3NNK8	0.595196
26.4697	28.6149	27.0406	27.5018	27.8946	14	14	14	34.5	61.765	30.931	3088100000	110	562	Chromosome:3064173-3065861	strand:- invG description:type III secretion system secretory apparatus	A0A0H3NR16	-0.158897
NaN	NaN	NaN	NaN	24.9393	4	4	4	9.4	60.223	3.6469	130590000	13	562	Chromosome:4017229-4018917	strand:- ilvB description:acetohydroxy acid synthase I, small subunit	A0A0H3NTZ1	0.0197509
28.9885	27.5381	28.7246	28.8128	28.8582	26	26	26	58.8	62.895	277.24	7541000000	495	565	Chromosome:1602664-1604361	strand:+ sfcA description:NAD-linked malic enzyme;malate oxidoreductase	A0A0H3NGR7	-0.14177
25.5342	NaN	NaN	NaN	NaN	9	9	9	17.2	65.21	12.813	378090000	28	565	Chromosome:2891273-2892970	strand:-	A0A0H3NEX0	-0.421947
26.7389	26.7717	27.1356	26.7152	26.8935	16	16	16	45.5	62.437	103.6	1900600000	133	567	Chromosome:3329490-3331193	strand:- hybC description:hydrogenase-2 large subunit	A0A0H3NFZ2	-0.12134
NaN	NaN	24.7589	25.5229	25.589	7	7	7	23.6	62.202	44.294	533660000	77	569	Chromosome:3964078-3965787	strand:+ yicH description:hypothetical exported protein	A0A0H3NHG5	-0.0780316
25.816	27.1291	27.028	26.674	26.6439	12	12	12	27.9	63.558	39.27	1830400000	82	570	Chromosome:1851923-1853635	strand:+ treA description:Periplasmic trehalase precursor	A0A0H3NHH6	-0.477544
27.6493	27.248	28.4851	27.8867	27.7983	24	24	24	47.5	64.022	47.207	3865500000	121	570	Chromosome:3111011-3112723	strand:- cysI description:sulfite reductase (NADPH) hemoprotein alpha subunit	A0A0H3NLM0	-0.418947
31.2798	30.0674	31.3232	31.129	30.9954	33	33	33	65.9	63.539	323.31	38666000000	1580	572	Chromosome:282458-284176	strand:- proS description:prolyl-tRNA synthetase	A0A0H3N8B3	-0.186888
NaN	NaN	25.5188	NaN	NaN	6	6	6	16.8	61.683	4.4754	510050000	9	572	Chromosome:966644-968362	strand:- poxB description:pyruvate dehydrogenase	A0A0H3NBB0	0.0786713
26.5056	25.979	26.7595	26.9507	27.0953	12	12	12	31.2	62.989	76.768	1922600000	157	573	Chromosome:988163-989884	strand:- cydC description:transport ATP-binding protein CydC	A0A0H3NJK9	0.24555
32.004	31.3286	31.6114	31.5342	31.4724	42	42	42	79.5	63.368	323.31	56027000000	2026	575	Chromosome:2542608-2544335	strand:+ ptsI description:phosphoenolpyruvate-protein phosphotransferase (ec 2.7.3.9) (phosphotransferase system, enzyme i)	A0A0H3NFL6	-0.0906087
27.8573	27.6075	28.0104	28.4342	28.1933	16	16	16	29.3	65.05	42.302	4727800000	161	576	Chromosome:2261453-2263183	strand:+ dld description:D-lactate dehydrogenase	A0A0H3NDH4	-0.431944
23.473	NaN	NaN	NaN	24.066	3	3	3	5.9	62.469	6.2483	111040000	10	577	Chromosome:1856662-1858395	strand:+ cvrA description:Cell volume regulation protein A. Cell volume regulation protein A homolog.	A0A0H3NHI3	0.642288
30.7649	29.5435	30.4257	30.6456	30.624	40	40	40	78.7	64.275	323.31	26841000000	977	577	Chromosome:1960164-1961897	strand:+ argS description:Arginyl-tRNA synthetase	E1WGF0	-0.211785
26.134	25.0491	25.0887	25.3484	25.7205	9	9	9	30.3	63.366	101.18	593570000	72	577	Chromosome:3222669-3224402	strand:- recJ description:single-stranded DNA-specific exonuclease	A0A0H3NFS0	-0.102946
28.8373	27.5214	28.1287	28.428	28.1954	22	22	22	48.9	66.207	123.31	6109000000	273	577	Chromosome:4354747-4356480	strand:- yijP description:hypothetical membrane protein	A0A0H3NIK4	-0.271231
26.0796	27.0444	25.793	26.4145	26.1497	13	13	13	28.9	64.764	42.734	1267000000	102	577	Chromosome:4666633-4668366	strand:+ ytfM description:hypothetical exported protein	E1WAU4	-0.430849
24.3008	NaN	NaN	NaN	24.5049	7	7	7	18.9	65.362	6.4925	191270000	23	581	Chromosome:3395211-3396956	strand:+ dnaG description:DNA primase	A0A0H3NG55	-0.377108
29.2138	28.5513	29.3318	29.6074	29.2604	16	16	16	33.3	64.339	323.31	10458000000	246	582	Chromosome:1027002-1028750	strand:+ msbA description:probable transport ATP-binding protein MsbA	A0A0H3N9S6	0.144674
27.1874	26.2789	27.0459	26.6526	26.6814	14	14	14	43.9	65.342	171.17	1958400000	235	586	Chromosome:1015267-1017027	strand:- ycaO description:conserved hypothetical protein	A0A0H3NEZ5	-0.158703
25.0705	NaN	25.6107	25.6477	25.6891	5	5	5	18.6	67.131	37.138	653370000	41	586	Chromosome:2326636-2328396	strand:+ yejM description:hypothetical sulphatase	A0A0H3NDL9	-0.0774744
26.8926	25.4054	27.1835	28.0038	27.6427	16	16	16	35.9	63.845	47.786	2932700000	72	588	Chromosome:141729-143495	strand:+ ftsI description:penicillin-binding protein 3 precursor	A0A0H3N7Y6	-0.147279
30.0126	28.892	30.3955	30.5227	30.5898	24	24	24	55.4	64.461	323.31	21868000000	734	588	Chromosome:798133-799899	strand:+ sdhA description:succinate dehydrogenase flavoprotein subunit	A0A0H3NEC2	-0.326871
25.9196	NaN	26.7321	26.262	26.6378	12	12	12	27.7	64.819	41.651	1069400000	68	588	Chromosome:989885-991651	strand:- cydD description:transport ATP-binding protein CydD	A0A0H3NBE0	0.206122
31.2775	30.3416	31.3159	30.9083	30.9038	46	46	46	79.3	65.665	323.31	37006000000	1523	590	Chromosome:1952678-1954450	strand:- aspS description:Aspartyl-tRNA synthetase	A0A0H3NHU8	-0.229153
23.7747	NaN	NaN	NaN	NaN	3	3	3	6.3	66.164	7.1039	218730000	5	590	Chromosome:516253-518025	strand:+ mdlA description:hypothetical ABC transporter ATP-binding membrane protein	A0A0H3NIF7	0.0730508
NaN	25.8227	NaN	NaN	NaN	8	8	8	18.2	62.45	45.713	215990000	28	593	Chromosome:3051690-3053471	strand:- sipB description:pathogenicity island 1 Type III secretion system effector protein	A0A0H3NF87	-0.0509275
24.7524	NaN	NaN	23.8549	NaN	6	6	6	17.2	65.228	72.955	1230400000	25	593	Chromosome:518018-519799	strand:+ mdlB description:hypothetical ABC transporter ATP-binding membrane protein	A0A0H3NA27	0.267791
25.9691	NaN	25.7392	25.9933	25.9971	10	10	10	23.4	68.51	55.324	881280000	76	594	Chromosome:1318681-1320465	strand:- yeaG description:conserved hypothetical protein	A0A0H3NKH8	-0.535354
NaN	NaN	NaN	NaN	23.7995	4	4	4	9.8	65.773	5.1158	130970000	4	594	Chromosome:1597570-1599354	strand:-	A0A0H3NBF5	-0.246801
30.0784	29.1969	30.4425	30.1691	30.1282	34	34	34	66.3	65.491	323.31	20109000000	897	596	Chromosome:4604563-4606353	strand:- frdA description:fumarate reductase, flavoprotein subunit	A0A0H3NIQ0	-0.376342
29.9573	28.3705	30.2579	30.0821	30.0923	30	30	30	59.1	66.538	316.21	17398000000	632	599	Chromosome:2724489-2726288	strand:- lepA description:GTP-binding protein LepA	A0A0H3NEE6	-0.201669
26.7985	27.3482	27.2208	27.3128	27.4851	9	9	9	24.7	66.483	64.736	2434600000	55	599	Chromosome:3112723-3114522	strand:- cysJ description:sulfite reductase (NADPH) flavoprotein beta subunit	A0A0H3NFG1	-0.237563
NaN	NaN	24.1483	NaN	23.162	5	5	5	12.3	66.845	10.118	142440000	5	600	Chromosome:1568849-1570651	strand:- hyaB2 description:uptake hydrogenase-1 large subunit	A0A0H3NLA5	-0.247
31.9292	30.3004	32.0367	32.0228	32.1106	42	42	42	83	68.86	323.31	62829000000	1258	600	Chromosome:2434204-2436006	strand:- nuoC description:NADH dehydrogenase I chain C;chain D	A0A0H3NFB3	-0.325333
25.4817	26.4801	26.8007	26.0733	25.8607	9	9	9	22.6	64.638	20.78	1082100000	63	603	Chromosome:1935189-1937000	strand:- edd description:6-phosphogluconate dehydratase	A0A0H3NHT4	-0.0079602
NaN	NaN	NaN	NaN	24.3005	5	5	5	19.8	69.055	2.3028	352110000	6	605	Chromosome:455670-457487	strand:+ malZ description:maltodextrin glucosidase	A0A0H3N881	-0.45405
32.0768	30.9863	32.3528	32.4532	32.5014	28	28	28	52.7	67.376	323.31	87368000000	1579	607	Chromosome:4238822-4240645	strand:+ typA description:GTP-binding protein	A0A0H3NI16	-0.303295
26.4383	26.032	27.0962	27.1478	26.7205	9	9	9	21	69.647	58.773	1833600000	121	609	Chromosome:2329846-2331675	strand:+ oafA description:hypothetical lipopolysaccharide modification acyltransferase	A0A0H3NDF2	0.256486
31.156	30.557	31.2674	31.0041	30.9029	35	35	35	69.8	66.877	323.31	37599000000	1332	609	Chromosome:4090346-4092175	strand:- glmS description:glucosamine--fructose-6-phosphate aminotransferase	A0A0H3NHQ9	-0.0968801
28.253	NaN	26.6931	26.412	27.3039	7	7	7	12.1	68.047	5.2971	3201400000	117	610	Chromosome:1993986-1995818	strand:- uvrC description:UvrABC system protein C	A0A0H3NCS4	-0.272951
25.2843	NaN	26.1654	25.6799	27.152	10	10	10	22.4	66.524	22.753	848040000	35	611	Chromosome:3165738-3167573	strand:- recD description:exonuclease V alpha-subunit	A0A0H3NLQ8	-0.106383
25.3888	NaN	26.7277	26.6727	27.2932	4	4	4	13.1	67.387	6.5118	787250000	23	613	Chromosome:1041587-1043428	strand:+ ycbB description:hypothetical exported protein	A0A0H3NF43	-0.184666
25.0606	NaN	25.4821	26.3064	25.6808	4	4	4	9.5	66.46	80.946	791040000	72	613	Chromosome:2425377-2427218	strand:- nuoL description:NADH dehydrogenase I chain L	A0A0H3NJN0	0.849918
30.4642	28.9665	30.1467	30.1211	30.4855	22	22	21	38.5	70.53	313.92	21127000000	475	615	Chromosome:3397106-3398953	strand:+ rpoD description:RNA polymerase sigma-70 factor	A0A0H3NS35	-0.593659
24.6442	NaN	23.5989	24.5316	24.9864	5	5	5	9.3	68.903	19.777	359010000	48	615	Chromosome:4184103-4185950	strand:+ recQ description:ATP-dependent DNA helicase	A0A0H3NHW7	-0.192683
30.4113	29.1692	30.1741	30.4677	30.5808	30	30	30	48.8	66.604	323.31	23396000000	728	615	Chromosome:461817-463664	strand:+ secD description:protein-export membrane protein SecD	A0A0H3NDK6	0.129919
29.115	28.9108	29.4616	29.3867	29.5721	25	25	25	54.9	65.65	323.31	12259000000	365	616	Chromosome:2675913-2677763	strand:- hscA description:Chaperone protein hscA	A0A0H3NEE0	-0.0297078
27.1066	27.9176	28.0653	27.4588	28.462	18	18	18	37.2	68.65	97.75	3486200000	121	616	Chromosome:3892161-3894011	strand:- selB description:selenocysteine-specific elongation factor	A0A0H3NTL9	-0.243506
26.2901	26.3375	27.1711	26.6209	27.007	12	12	12	30.8	65.701	102.32	1881900000	157	616	Chromosome:4133532-4135382	strand:+ ilvD description:dihydroxyacid dehydratase	A0A0H3NUA7	-0.15487
27.0265	25.7349	26.7749	26.5891	26.9891	14	14	14	32.2	67.219	100.3	1961000000	125	618	Chromosome:1329763-1331619	strand:- sppA description:protease IV	A0A0H3NCD8	-0.0949838
25.2695	NaN	25.4936	25.0319	24.8859	10	10	10	21.7	68.866	29.764	526100000	73	618	Chromosome:2202707-2204563	strand:- asmA description:hypothetical outer membrane assembly protein	A0A0H3ND56	-0.388188
25.6058	25.219	25.8625	25.9812	25.3927	9	9	9	19.3	70.24	41.821	874990000	65	618	Chromosome:3323050-3324906	strand:- gsp description:glutathionylspermidine synthetase/amidase	A0A0H3NFY5	-0.329288
24.1228	NaN	NaN	NaN	NaN	5	5	5	17.2	67.73	35.171	138170000	7	618	Chromosome:4622274-4624130	strand:+ mutL description:DNA mismatch repair protein	A0A0H3NVU8	-0.224434
28.7187	28.5414	28.7984	28.5903	28.6408	18	18	18	37.6	67.467	76.863	7502700000	138	620	Chromosome:474116-475978	strand:- dxs description:1-deoxyxylulose-5-phosphate synthase	A0A0H3N8B6	-0.0782258
24.7982	NaN	NaN	24.2382	24.7515	4	4	4	6.6	69.3	5.4549	176810000	40	622	Chromosome:4110905-4112773	strand:+ kup description:membrane transport protein	A0A0H3NJH6	0.600804
31.8266	31.0232	32.0287	31.8955	31.5495	33	33	33	64.5	68.128	323.31	58738000000	1060	623	Chromosome:508154-510025	strand:+ cypD description:peptidyl-prolyl cis-trans isomerase D	A0A0H3N8E3	-0.332424
NaN	NaN	NaN	NaN	24.3701	2	2	2	4.5	69.118	2.0101	38438000	1	623	Chromosome:917362-919233	strand:+ yliA description:hypothetical ABC transporter ATP-binding protein	A0A0H3NEP7	-0.124238
33.0194	31.9679	32.1616	32.4355	32.4053	61	61	61	86.2	71.486	323.31	100430000000	2685	624	Chromosome:543414-545288	strand:+ htpG description:heat shock protein HtpG	A0A0H3NIG9	-0.562019
NaN	NaN	NaN	27.0689	27.2491	11	11	11	20.9	70.002	29.561	1216200000	41	626	pCol1B9_SL1344:8294-10174	strand:+ cib description:colicin Ib protein	A0A0H3NXK9	-0.601438
23.7524	30.5049	25.3371	27.7895	28.176	22	22	22	54.8	70.045	323.31	4204500000	337	628	Chromosome:4369506-4371392	strand:+ btuB description:vitamin B12 receptor protein	A0A0H3NV46	-0.531688
33.3866	33.2802	33.1281	32.7949	32.605	53	53	53	80.1	66.054	323.31	140930000000	3331	629	Chromosome:178922-180811	strand:+ aceF description:dihydrolipoamide acetyltransferase component (E2) of pyruvate dehydrogenase	A0A0H3N7M4	-0.0406995
31.4032	29.695	30.8462	31.1325	31.0966	36	36	36	70.9	70.473	323.31	32998000000	1197	629	Chromosome:3466890-3468779	strand:- deaD description:ATP-dependent RNA helicase (dead-box protein)	A0A0H3NI69	-0.555485
29.9514	29.6658	29.79	29.5539	30.2397	24	24	24	51.4	69.639	119.9	13855000000	291	629	Chromosome:4103209-4105098	strand:- gidA description:glucose inhibited division protein	A0A0H3NU81	-0.321463
27.8751	27.5968	28.0046	28.0711	28.1586	18	18	18	37.8	70.088	144.05	4070800000	138	630	Chromosome:3364666-3366558	strand:- parE description:topoisomerase IV subunit B	A0A0H3NHZ6	-0.349048
25.8727	NaN	25.7217	25.5508	25.556	9	9	9	22.4	71.033	24.67	471420000	26	633	Chromosome:701433-703334	strand:- mrdA description:penicillin-binding protein 2	A0A0H3NIX2	-0.366667
27.8697	26.3237	27.0323	27.1061	26.9935	19	19	19	37	72.19	286.06	2868600000	301	635	Chromosome:1108327-1110234	strand:+ uup description:ABC transporter ATP-binding protein	A0A0H3NAD4	-0.493386
26.2676	26.5634	26.4315	26.67	26.5241	17	17	17	38.7	71.586	50.843	1571600000	179	635	Chromosome:3631315-3633222	strand:+ yheS description:probable ABC transporter ATP-binding protein	A0A0H3NIG3	-0.446142
NaN	NaN	NaN	NaN	21.8712	2	2	2	4.6	70.283	3.5007	22327000	1	636	Chromosome:1876083-1877993	strand:- yoaA description:hypothetical ATP-dependent helicase	A0A0H3NHK5	-0.125472
28.7478	28.726	29.1337	28.8423	28.7489	22	22	22	48.4	71.751	323.31	8402600000	541	637	Chromosome:3269629-3271542	strand:- speA description:Biosynthetic arginine decarboxylase	A0A0H3NLX1	-0.306436
34.0737	34.6375	33.8914	33.5214	33.6025	69	69	69	88.6	69.257	323.31	261010000000	5649	638	Chromosome:11593-13509	strand:+ dnaK description:Chaperone protein dnaK	A0A0H3NCG3	-0.433229
26.719	NaN	26.5402	26.8747	26.9115	10	10	10	26.5	68.164	43.928	1648000000	85	638	Chromosome:3896582-3898498	strand:+ mtlA description:mannitol-specific enzyme II of phosphotransferase system	A0A0H3NMW9	0.308934
NaN	NaN	NaN	NaN	23.8689	3	3	3	5.8	71.997	4.4232	146130000	12	639	Chromosome:3813039-3814958	strand:- yhjK description:conserved hypothetical protein	A0A0H3NIW1	0.0300469
31.6513	30.2419	31.1057	30.8711	30.7965	40	40	40	68.5	73.977	323.31	39179000000	1110	642	Chromosome:1369055-1370983	strand:+ thrS description:Threonyl-tRNA synthetase	A0A0H3NB09	-0.499688
27.3044	NaN	26.9208	27.2982	27.2016	19	19	19	33.3	70.595	38.079	2378600000	75	642	Chromosome:540395-542323	strand:+ dnaX description:DNA polymerase III subunits gamma and tau	A0A0H3N8H8	-0.249065
NaN	NaN	23.8256	NaN	NaN	4	4	4	6.5	70.382	3.3665	76997000	6	643	Chromosome:2346703-2348634	strand:- ccmF2 description:cytochrome C-type biogenesis protein	A0A0G2PMS6	0.669518
30.0832	28.3715	29.654	30.0443	30.223	33	33	33	54.2	72.439	270.95	16505000000	714	644	Chromosome:1751199-1753133	strand:+ rnb description:Exoribonuclease II	A0A0H3NH69	-0.303261
31.2245	29.876	31.2747	31.4695	31.5044	34	34	34	56.5	70.828	323.31	43070000000	1557	644	Chromosome:3486106-3488040	strand:- ftsH description:cell division protein	A0A0H3NSB3	-0.259006
NaN	NaN	NaN	NaN	24.5753	2	2	2	3.1	73.007	2.1287	101190000	4	646	Chromosome:3566287-3568227	strand:- yhdA description:hypothetical lipoprotein	A0A0H3NGK5	-0.115325
27.895	27.5713	27.461	28.2201	28.2752	16	16	16	34.6	70.516	86.277	4662400000	168	647	Chromosome:4660140-4662083	strand:- cpdB description:2,3-cyclic-nucleotide 2-phosphodiesterase	A0A0H3NIW5	-0.209274
32.5413	31.5277	31.5363	31.7208	31.602	33	33	33	74.2	70.504	323.31	65571000000	1916	648	Chromosome:3257113-3259059	strand:- tktA description:transketolase	A0A0H3NLW5	-0.217438
25.3677	NaN	26.5351	26.6544	27.2966	4	4	4	7.4	73.038	32.783	2049800000	24	649	Chromosome:1333510-1335459	strand:+ topB description:DNA topoisomerase III	A0A0H3NAX6	-0.416949
26.4207	26.3758	27.1993	26.8362	26.6401	6	6	6	11.1	68.489	40.384	1693000000	73	650	Chromosome:744669-746621	strand:+ nagE description:pts system, N-acetylglucosamine-specific IIABC component	A0A0H3N8Z8	0.568462
27.1649	26.1752	27.8123	27.2544	26.8398	17	17	17	30.4	73.336	101.73	2866400000	160	652	Chromosome:402817-404775	strand:+ mod description:type III restriction-modification system enzyme (StyLTI) modification methylase	A0A0H3N8L4	-0.446012
NaN	NaN	23.3952	NaN	NaN	6	6	6	9.5	72.152	7.6088	288470000	8	652	Chromosome:4535006-4536964	strand:- acs description:acetyl-coenzyme A synthetase	A0A0H3NIU7	-0.313037
25.4159	27.1242	25.4662	25.2758	24.9954	5	5	5	11.3	73.057	27.211	654860000	42	654	Chromosome:1650489-1652453	strand:- ydcP description:hypothetical peptidase	A0A0H3ND75	-0.293272
26.7652	26.1111	26.4069	26.5156	26.6831	26	26	26	52.8	75.084	85.06	1909000000	122	657	Chromosome:4859579-4861552	strand:+ slt description:lytic murein transglycosylase	A0A0H3NLE0	-0.443988
[truncated: 172 more rows]

## Sheet: Table_S1B_Quantified proteins
Amphi+pellet Log2(LFQ Intensity)	Amphi+ Log2(LFQ Intensity)	Amphi Log2(LFQ Intensity)	Urea Log2(LFQ Intensity)	GuHCl Log2(LFQ Intensity)	Imputer_Amphi+pellet Log2(LFQ Intensity)	Imputer_Amphi+ Log2(LFQ Intensity)	Imputer_Amphi Log2(LFQ Intensity)	Imputer_Urea Log2(LFQ Intensity)	Imputer_GuHCl Log2(LFQ Intensity)	Nr of Peptides	Nr of Razor + unique peptides	Unique peptides	Sequence coverage [%]	Mol. weight [kDa]	Score	Intensity	MS/MS count	Protein length	Protein Ids; Chromosomal location	Descriptors	Uniprot ID	GRAVY
27.6734	30.9454	26.6002	32.1787	32.7492	27.6734	30.9454	26.6002	32.1787	32.7492	5	5	5	37	5.3803	11.447	39320000000	150	46	Chromosome:4066999-4067139	strand:+ rpmH description:50s ribosomal protein l34	A0A0H3NJC8	-1.11087
NaN	30.6865	28.3981	27.8457	27.9634	24.1567	30.6865	28.3981	27.8457	27.9634	4	4	4	57.4	5.369	288.51	10272000000	209	47	Chromosome:1602344-1602487	strand:+ rpsV description:30S ribosomal protein S22	A0A0H3NBF9	-1.27872
29.3802	35.7654	29.4235	32.8448	33.1069	29.3802	35.7654	29.4235	32.8448	33.1069	9	9	9	85.5	6.3715	116.08	151530000000	1311	55	Chromosome:3943352-3943519	strand:- rpmG description:50S ribosomal subunit protein L33	A0A0H3NJ43	-0.803636
29.0363	33.9813	29.6536	31.9485	32.0255	29.0363	33.9813	29.6536	31.9485	32.0255	5	5	5	54.4	6.4463	323.31	91135000000	1054	57	Chromosome:1231988-1232161	strand:+ rpl32 description:50S ribosomal protein L32. Chloroplast 50S ribosomal protein L32.	A0A0H3NK87	-0.973684
23.8655	30.1323	27.4215	25.8387	24.6472	23.8655	30.1323	27.4215	25.8387	24.6472	9	9	9	84.2	6.4824	281.55	5256800000	140	57	Chromosome:1866419-1866592	strand:-	A0A0H3NDN6	-0.55614
32.636	33.2714	32.6601	33.9173	33.6163	32.636	33.2714	32.6601	33.9173	33.6163	9	9	9	93.2	6.5137	64.905	178240000000	639	59	Chromosome:3609286-3609465	strand:- rpmD description:50S ribosomal subunit protein L30	A0A0H3NSS0	-0.147458
27.7095	30.102	28.9244	28.5601	28.8405	27.7095	30.102	28.9244	28.5601	28.8405	3	3	3	52.5	6.8558	70.853	11487000000	163	61	Chromosome:2993527-2993712	strand:- csrA description:carbon storage regulator	A0A0H3NF42	-0.257377
NaN	26.4415	24.8072	25.9945	25.2967	23.659	26.4415	24.8072	25.9945	25.2967	4	4	4	84.1	7.2269	25.448	2153400000	58	63	Chromosome:440903-441094	strand:+ yaiA description:conserved hypothetical protein	A0A0H3NI25	-1.18413
NaN	26.3755	NaN	NaN	NaN	23.751	26.3755	23.3776	22.6597	23.7253	6	6	6	57.1	7.6095	7.8581	158390000	19	63	Chromosome:2763714-2763905	strand:-	A0A0H3NKM0	-1.12698
30.8273	34.5457	32.9258	32.6387	32.5022	30.8273	34.5457	32.9258	32.6387	32.5022	7	7	7	76.2	7.2604	323.31	174210000000	584	63	Chromosome:3613310-3613501	strand:- rpmC description:50S ribosomal subunit protein L29	A0A0H3NST4	-0.612698
25.4328	29.4482	26.9879	28.5311	28.0719	25.4328	29.4482	26.9879	28.5311	28.0719	2	2	2	27.7	7.2888	6.652	3333600000	64	65	Chromosome:1371625-1371822	strand:+ rpl35 description:50S ribosomal protein L35. Chloroplast 50S ribosomal protein L35.	A0A0H3NCI5	-0.616923
NaN	27.7331	NaN	NaN	NaN	24.143	27.7331	23.1795	23.4769	24.1385	3	3	3	43.9	7.6408	8.4171	435870000	16	66	Chromosome:3628482-3628682	strand:- yheV description:conserved hypothetical protein	A0A0H3NMH3	-0.577273
30.3533	34.3674	31.3213	30.1751	30.2609	30.3533	34.3674	31.3213	30.1751	30.2609	8	8	8	89.4	6.9997	315.52	60204000000	1105	66	Chromosome:3857766-3857966	strand:+ cspA description:cold shock protein	A0A0H3NMU5	-0.218182
26.1149	31.3419	26.7932	28.3718	28.6188	26.1149	31.3419	26.7932	28.3718	28.6188	6	6	6	70.1	7.2223	47.293	8564600000	241	67	Chromosome:1544456-1544659	strand:- ydfZ description:conserved hypothetical protein	A0A0H3NBB4	-0.143284
30.0545	34.332	31.5969	30.5813	30.5168	30.0545	34.332	31.5969	30.5813	30.5168	4	4	4	78.3	7.4023	321.68	65225000000	1546	69	Chromosome:1893115-1893324	strand:- cspC description:cold shock-like protein CspC	A0A0H3NHM6	-0.189855
26.3601	26.9087	NaN	NaN	NaN	26.3601	26.9087	22.781	22.6041	23.9785	5	5	5	62.9	8.4594	25.783	406810000	57	70	Chromosome:4482781-4482993	strand:+ yjbJ description:conserved hypothetical protein	A0A0H3NIT0	-1.51429
28.5691	34.6581	31.6125	30.6017	30.2222	28.5691	34.6581	31.6125	30.6017	30.2222	9	9	9	92.9	7.7188	323.31	70713000000	2628	70	Chromosome:4327201-4327413	strand:+ rpmE description:50S ribosomal protein L31	A0A0H3NI90	-0.427143
24.9597	27.1278	25.8447	25.1229	25.3422	24.9597	27.1278	25.8447	25.1229	25.3422	5	5	5	77.1	7.7447	47.753	1014700000	111	70	Chromosome:2036793-2037005	strand:- cspB description:cold shock protein	E1WGN1	-0.27
23.6372	NaN	NaN	22.4198	NaN	23.6372	23.7324	23.6347	22.4198	23.6493	2	2	2	28.6	7.9473	2.8404	68055000	12	70	Chromosome:1430672-1430884	strand:+ orf70 description:conserved hypothetical protein	A0A0H3NAX9	-0.26
32.0449	33.942	32.6225	31.7595	31.5329	32.0449	33.942	32.6225	31.7595	31.5329	6	6	6	77.1	7.5825	304.97	86658000000	757	70	Chromosome:692400-692612	strand:+ cspE description:cold shock-like protein cspE	A0A0H3N9E2	-0.257143
NaN	30.5761	24.374	24.8455	24.2386	25.021	30.5761	24.374	24.8455	24.2386	3	3	3	45.7	7.3955	22.88	3494000000	61	70	Chromosome:601976-602188	strand:- ybcJ description:conserved hypothetical protein	A0A0H3NDW2	0.125714
31.4452	35.3046	32.7345	32.8401	33.2627	31.4452	35.3046	32.7345	32.8401	33.2627	8	8	8	46.5	8.4999	225.12	169730000000	1021	71	Chromosome:3394760-3394975	strand:+ rpsU description:30S ribosomal subunit protein S21	A0A0H3NM35	-1.09014
NaN	27.1975	NaN	26.7698	26.3069	23.0176	27.1975	24.2341	26.7698	26.3069	3	3	3	54.2	8.6139	47.377	1106800000	76	72	Chromosome:527619-527837	strand:- hha description:haemolysin expression modulating protein	A0A0H3N8G7	-0.569444
NaN	NaN	25.4785	25.5807	25.1162	24.0297	24.8967	25.4785	25.5807	25.1162	1	1	1	31.9	8.3504	44.012	382440000	53	72	Chromosome:3635181-3635399	strand:+ yheU description:conserved hypothetical protein	A0A0H3NSW9	-0.505556
NaN	29.4412	NaN	NaN	NaN	23.6975	29.4412	23.7861	24.34	23.8339	4	4	4	68.1	7.9299	2.4105	646400000	6	72	Chromosome:2855616-2855834	strand:-	A0A0H3NER5	-0.501389
27.1763	33.6421	29.594	29.6252	29.6524	27.1763	33.6421	29.594	29.6252	29.6524	5	5	5	77.8	8.2495	323.31	33810000000	500	72	Chromosome:986884-987102	strand:- infA description:initiation factor IF-1	A0A0H3N9L5	-0.354167
NaN	29.0208	24.3615	24.192	23.7494	24.0694	29.0208	24.3615	24.192	23.7494	3	3	3	69.9	7.8848	29.209	1101100000	85	73	Chromosome:978339-978560	strand:- cspD description:cold shock-like protein CspD	A0A0H3NA23	-0.223288
NaN	27.4211	NaN	NaN	NaN	22.5472	27.4211	22.8057	23.87	23.7847	5	5	5	57.5	8.0792	22.495	363950000	30	73	Chromosome:2648863-2649084	strand:- yfgJ description:conserved hypothetical protein	A0A0H3NKD5	-0.160274
NaN	26.3975	NaN	NaN	NaN	22.594	26.3975	24.6897	22.8211	24.1235	2	2	2	55.4	8.1823	35.1	195390000	36	74	Chromosome:1996935-1997159	strand:+ yecF description:conserved hypothetical protein	A0A0H3NE14	-0.27027
31.6681	31.8551	30.156	30.6363	30.4668	31.6681	31.8551	30.156	30.6363	30.4668	6	6	6	57.3	8.9863	147.13	44450000000	1045	75	Chromosome:4651815-4652042	strand:+ rpsR description:30s ribosomal subunit protein S18	A0A0H3NIV5	-0.774667
26.1475	27.1961	25.9948	25.005	24.9772	26.1475	27.1961	25.9948	25.005	24.9772	4	4	4	72	8.6896	26.6	854500000	71	75	Chromosome:1161297-1161524	strand:- yccJ description:conserved hypothetical protein	A0A0H3NAG4	-0.676
25.3017	28.5959	24.2953	25.7491	25.1331	25.3017	28.5959	24.2953	25.7491	25.1331	1	1	1	26.7	8.1261	20.952	1090100000	37	75	Chromosome:3156998-3157225	strand:- ygdI description:possible lipoprotein	A0A0H3NRA3	-0.462667
NaN	NaN	NaN	28.8297	28.5913	24.6804	22.564	23.2945	28.8297	28.5913	2	2	2	25.3	8.5144	4.5142	5493200000	15	75	Chromosome:3216274-3216501	strand:-	A0A0H3NLU2	-0.418667
25.8046	26.3919	26.857	26.1097	25.9093	25.8046	26.3919	26.857	26.1097	25.9093	4	4	4	92	8.2312	95.215	1474700000	104	75	Chromosome:2326377-2326604	strand:+ yejL description:conserved hypothetical protein	A0A0H3NJG2	-0.150667
NaN	NaN	NaN	25.4574	25.821	23.3852	23.702	24.4101	25.4574	25.821	5	5	5	69.3	8.3387	11.399	466920000	22	75	Chromosome:3685412-3685639	strand:+ feoA description:hypothetical ferrous iron transport protein	A0A0H3NT19	0.152
NaN	29.1025	NaN	NaN	NaN	23.8176	29.1025	23.5258	23.639	24.7024	4	4	4	46.1	8.9487	56.902	817520000	51	76	Chromosome:1825609-1825839	strand:- chaB description:cation transport regulator ChaB	A0A0H3NHE7	-1.50263
24.7999	NaN	NaN	25.3671	25.7132	24.7999	23.6405	24.3037	25.3671	25.7132	3	3	3	43.4	8.747	6.0276	595090000	38	76	Chromosome:1927622-1927852	strand:+ holE description:DNA polymerase III, theta subunit	A0A0H3NCL6	-0.403947
NaN	27.7982	NaN	NaN	NaN	23.7916	27.7982	23.6248	22.8092	23.7033	5	5	5	82.9	8.3075	105.85	354200000	32	76	Chromosome:2583279-2583509	strand:-	A0A0H3NK61	-0.309211
NaN	27.7234	25.2744	25.9902	26.22	24.3357	27.7234	25.2744	25.9902	26.22	5	5	5	93.5	8.6389	138.07	1407200000	47	77	Chromosome:2012572-2012805	strand:+ yedF description:conserved hypothetical protein	A0A0H3NCI9	-0.271429
31.9422	33.669	31.8842	33.0422	33.1761	31.9422	33.669	31.8842	33.0422	33.1761	10	10	10	70.5	9.0504	160.92	113700000000	537	78	Chromosome:3943540-3943776	strand:- rpmB description:50S ribosomal subunit protein L28	A0A0H3NHF0	-0.679487
32.1599	32.1282	33.1809	32.9294	33.2238	32.1599	32.1282	33.1809	32.9294	33.2238	3	3	3	33.3	8.6394	53.126	137580000000	378	78	Chromosome:1236255-1236491	strand:+ acpP description:acyl carrier protein	A0A0H3NK91	-0.346154
31.4042	33.3139	30.7492	31.3183	30.6436	31.4042	33.3139	30.7492	31.3183	30.6436	7	7	7	53.8	8.3914	131.86	44516000000	378	78	Chromosome:1416231-1416467;Chromosome:1415909-1416148	strand:- lpp description:major outer membrane lipoprotein	NA	NA
30.9919	30.95	31.3095	31.0471	31.1405	30.9919	30.95	31.3095	31.0471	31.1405	11	11	11	93.7	9.3123	323.31	37195000000	532	79	Chromosome:4318553-4318792	strand:+ yiiU description:cell division factor ZapB	A0A0H3NIH8	-0.920253
27.9119	NaN	NaN	NaN	NaN	27.9119	23.7729	23.9322	23.181	23.4385	4	4	4	63.3	8.256	139.42	2931100000	89	79	Chromosome:4100377-4100616	strand:- atpE description:ATP synthase subunit C	A0A0H3NJG4	1.26709
26.9511	26.5797	27.3777	26.7257	26.9206	26.9511	26.5797	27.3777	26.7257	26.9206	4	4	4	50	8.9317	210.02	2058600000	162	80	Chromosome:476902-477144	strand:- xseB description:exodeoxyribonuclease small subunit	A0A0H3N8W3	-0.68625
26.5203	27.3954	26.674	25.1328	NaN	26.5203	27.3954	26.674	25.1328	23.7241	5	5	5	80	8.8568	160.11	922240000	54	80	Chromosome:3038651-3038893	strand:- prgI description:type III secretion system apparatus	A0A0H3NF82	-0.3425
32.6601	33.5545	32.8717	33.8395	34.0649	32.6601	33.5545	32.8717	33.8395	34.0649	9	9	9	69.5	9.2345	323.31	192900000000	1435	82	Chromosome:2827828-2828076	strand:- rps16 description:30S ribosomal protein S16. Chloroplast 30S ribosomal protein S16.	A0A0H3NGG0	-0.364634
27.1548	28.7405	27.2986	27.7321	26.7191	27.1548	28.7405	27.2986	27.7321	26.7191	8	8	8	94	9.3936	248.55	4119700000	136	83	Chromosome:1769645-1769896	strand:+ yciN description:conserved hypothetical protein	A0A0H3NBV0	-0.255422
28.2051	30.102	29.3597	28.6702	28.3964	28.2051	30.102	29.3597	28.6702	28.3964	7	7	7	79.5	9.1354	80.461	8598800000	374	83	Chromosome:3917861-3918112	strand:- grxC description:glutaredoxin 3	A0A0H3NJ23	-0.159036
25.191	24.6808	NaN	24.1965	24.8504	25.191	24.6808	23.5945	24.1965	24.8504	4	4	4	83.1	9.0593	92.591	339970000	39	83	Chromosome:871891-872142	strand:+ moaD description:molybdopterin converting factor, subunit 1	A0A0H3N9B6	0.145783
32.3852	32.9102	32.3238	31.8297	31.0172	32.3852	32.9102	32.3238	31.8297	31.0172	7	7	7	64.3	9.7224	208.62	44804000000	440	84	Chromosome:3613056-3613310	strand:- rpsQ description:30S ribosomal subunit protein S17	A0A0H3NGR4	-0.315476
24.3017	25.1703	NaN	NaN	NaN	24.3017	25.1703	24.3679	23.1701	24.4491	3	3	3	31	8.9441	8.0709	379080000	35	84	Chromosome:4202049-4202303	strand:+ tatA description:sec-independent protein translocase protein	A0A0H3NHY1	-0.310714
31.0868	32.4412	31.108	31.2209	31.5305	31.0868	32.4412	31.108	31.2209	31.5305	8	8	8	51.8	9.1244	98.963	48787000000	1899	85	Chromosome:3493918-3494175	strand:- rpmA description:50S ribosomal subunit protein L27	A0A0H3NGE3	-0.594118
29.4466	33.7327	30.7669	29.9109	29.7374	29.4466	33.7327	30.7669	29.9109	29.7374	10	10	10	82.4	9.1193	323.31	63129000000	1544	85	Chromosome:2542302-2542559	strand:+ ptsH description:phosphocarrier protein HPr	A0A0H3NPA9	-0.165882
25.9197	NaN	NaN	NaN	24.9179	25.9197	23.5087	23.5466	25.1431	24.9179	4	4	4	61.6	9.4467	11.765	745370000	47	86	Chromosome:3701493-3701753	strand:-	A0A0H3NH04	-0.1
28.8875	35.9027	31.8997	33.2619	33.0943	28.8875	35.9027	31.8997	33.2619	33.0943	12	12	12	50.6	9.6553	143.56	195570000000	1839	87	Chromosome:52280-52543	strand:- rpsT description:30S ribosomal protein S20	A0A0H3NH08	-0.624138
29.2481	30.192	29.6375	29.4789	29.3049	29.2481	30.192	29.6375	29.4789	29.3049	9	9	9	82.8	9.9242	122.86	12496000000	325	87	Chromosome:944335-944598	strand:- grxA description:glutaredoxin 1	A0A0H3N9I0	-0.344828
NaN	26.8788	NaN	NaN	NaN	23.7873	26.8788	23.5174	24.6231	25.4614	3	3	3	60.9	9.1472	26.868	305230000	16	87	Chromosome:3550283-3550546	strand:+ yhcN description:conserved hypothetical protein	A0A0H3NSI8	-0.0390805
25.8715	26.1602	NaN	NaN	NaN	25.8715	26.1602	24.1369	24.1232	24.8061	2	2	2	59.1	10.55	31.151	261880000	8	88	Chromosome:3227122-3227388	strand:- ygfY description:conserved hypothetical protein	A0A0H3NFS3	-0.657955
28.475	28.2637	28.6121	28.0691	28.2618	28.475	28.2637	28.6121	28.0691	28.2618	7	7	7	84.1	10.182	74.19	5706500000	275	88	Chromosome:1870487-1870753	strand:+ minE description:Cell division topological specificity factor.	A0A0H3NHJ8	-0.315909
26.7653	27.5485	26.4729	26.3593	25.7116	26.7653	27.5485	26.4729	26.3593	25.7116	4	4	4	81.8	10.113	73.928	1229300000	74	88	Chromosome:436585-436851	strand:+ yaiB description:conserved hypothetical protein	A0A0H3N8P5	-0.279545
NaN	26.5564	NaN	23.7794	NaN	24.8821	26.5564	25.2104	23.7794	23.0097	1	1	1	14.8	9.5348	54.372	329620000	13	88	Chromosome:3550650-3550916	strand:+	A0A0H3NIB1	-0.173864
31.4029	35.5468	32.2312	31.6614	32.078	31.4029	35.5468	32.2312	31.6614	32.078	10	10	10	75.3	10.198	323.31	156840000000	1175	89	Chromosome:3472329-3472598	strand:- rpsO description:30S ribosomal subunit protein S15	A0A0H3NGC5	-0.613483
26.5331	27.1377	26.9707	26.7062	26.4979	26.5331	27.1377	26.9707	26.7062	26.4979	10	10	10	77.5	10.29	75.64	1431500000	98	89	Chromosome:4224288-4224557	strand:+ yihD description:conserved hypothetical protein	A0A0H3NNK0	-0.557303
NaN	29.8895	26.9377	26.6731	26.753	23.3346	29.8895	26.9377	26.6731	26.753	7	7	7	53.3	10.5	90.122	3119500000	109	90	Chromosome:4437634-4437906	strand:- yjbD description:conserved hypothetical protein	A0A0H3NP31	-1.19778
24.7073	28.1028	28.7075	28.2678	26.4808	24.7073	28.1028	28.7075	28.2678	26.4808	5	5	5	56.7	10.208	92.14	3132200000	52	90	Chromosome:3205245-3205517	strand:- yohL description:conserved hypothetical protein	A0A0H3NFQ4	-0.346667
31.028	36.8459	33.6791	33.1572	32.8752	31.028	36.8459	33.6791	33.1572	32.8752	13	13	13	92.2	9.5208	323.31	439980000000	2767	90	Chromosome:4408040-4408312	strand:+ hupA description:histone like DNA-binding protein HU-alpha (NS2) (HU-2)	A0A0H3NIN1	-0.227778
30.2971	35.1981	32.2651	31.8269	31.7048	30.2971	35.1981	32.2651	31.8269	31.7048	12	12	12	83.3	9.2395	285.73	121350000000	2436	90	Chromosome:507591-507863	strand:+ hupB description:DNA-binding protein HU-beta	A0A0H3NA20	-0.0422222
25.2003	25.0312	24.9568	24.4041	NaN	25.2003	25.0312	24.9568	24.4041	23.192	3	3	3	64.4	9.7082	35.504	210360000	41	90	Chromosome:2454050-2454322	strand:-	A0A0H3NJQ7	0.274444
28.4938	28.3431	28.6877	28.0375	27.0726	28.4938	28.3431	28.6877	28.0375	27.0726	10	10	10	96.7	10.899	115.28	5254500000	287	91	Chromosome:3290468-3290743	strand:+ yggX description:conserved hypothetical protein	A0A0H3NFW8	-0.872527
29.6126	29.5237	28.9514	29.1935	29.1947	29.6126	29.5237	28.9514	29.1935	29.1947	10	10	10	94.5	10.236	323.31	12277000000	572	91	Chromosome:3955090-3955365	strand:+ rpoZ description:DNA-directed RNA polymerase omega chain	A0A0H3NTT7	-0.524176
NaN	29.4558	25.0073	25.2819	25.5745	23.2135	29.4558	25.0073	25.2819	25.5745	6	6	6	63.7	9.9193	72.83	2974300000	104	91	Chromosome:415162-415437	strand:+ yahO description:probable secreted protein	A0A0H3N846	-0.276923
27.8198	27.2291	26.1836	26.9432	27.0815	27.8198	27.2291	26.1836	26.9432	27.0815	4	4	4	56	9.979	60.354	2350500000	63	91	Chromosome:2489764-2490039	strand:- yfcL description:conserved hypothetical protein	A0A0H3NP54	-0.116484
31.9211	36.2242	33.8531	33.6316	33.5711	31.9211	36.2242	33.8531	33.6316	33.5711	11	11	11	73.9	10.416	96.625	251100000000	1091	92	Chromosome:3614990-3615268	strand:- rpsS description:30S ribosomal subunit protein S19	A0A0H3NGR9	-0.620652
23.732	28.6081	26.952	27.138	26.6005	23.732	28.6081	26.952	27.138	26.6005	7	7	7	91.3	10.452	154.15	2145300000	107	92	Chromosome:1327338-1327616	strand:+ yeaC description:conserved hypothetical protein	A0A0H3NFW2	-0.461957
24.9297	25.348	24.6241	24.5772	24.9771	24.9297	25.348	24.6241	24.5772	24.9771	3	3	3	38.7	10.845	21.75	449070000	94	93	Chromosome:757232-757513	strand:- ybfE description:conserved hypothetical protein	A0A0H3N909	-0.912903
28.7182	27.5618	28.4867	29.373	28.5564	28.7182	27.5618	28.4867	29.373	28.5564	6	6	6	71	10.328	70.41	7268400000	154	93	Chromosome:4140489-4140770	strand:- ppiC description:peptidyl-prolyl cis-trans isomerase C	A0A0H3NJJ4	-0.129032
NaN	25.851	NaN	NaN	NaN	23.3394	25.851	25.2079	24.1271	22.5657	2	2	2	19.1	11.076	4.9999	59909000	8	94	Chromosome:1583418-1583702	strand:-	A0A0H3NBE7	-0.839362
30.148	29.787	28.8455	30.3239	29.767	30.148	29.787	28.8455	30.3239	29.767	6	6	6	66	10.621	42.712	16122000000	255	94	Chromosome:1024187-1024471	strand:+ himD description:integration host factor beta-subunit (IHF-beta)	A0A0H3NJP8	-0.757447
31.2964	32.671	30.8821	30.9695	31.1299	31.2964	32.671	30.8821	30.9695	31.1299	10	10	10	76.6	10.541	197.18	50986000000	2185	94	Chromosome:2324149-2324433	strand:+ rplY description:50s ribosomal protein L25	A0A0H3NNN3	-0.311702
26.1257	27.7087	26.1722	24.9466	26.6316	26.1257	27.7087	26.1722	24.9466	26.6316	2	2	2	36.2	10.287	73.204	1013000000	49	94	Chromosome:2499456-2499740	strand:- yfcZ description:conserved hypothetical protein	A0A0H3NP68	-0.0351064
NaN	31.4044	26.2143	25.3352	24.929	22.9244	31.4044	26.2143	25.3352	24.929	5	5	5	95.7	10.158	91.545	4072900000	108	94	Chromosome:442093-442377	strand:+ yaiE description:conserved hypothetical protein	A0A0H3N873	0.0148936
NaN	26.5419	NaN	NaN	NaN	24.038	26.5419	24.6861	23.6908	24.2094	7	7	7	66	9.5921	15.865	1128500000	37	94	Chromosome:2114561-2114845	strand:+ pduA description:hypothetical propanediol utilization protein	A0A0H3NN24	0.271277
25.3728	28.0986	27.4169	25.6381	26.2568	25.3728	28.0986	27.4169	25.6381	26.2568	4	4	4	71.6	10.857	23.196	2185300000	76	95	Chromosome:3507283-3507570	strand:+ yhbH description:probable sigma(54) modulation protein	A0A0H3NSE0	-0.372632
NaN	28.5633	NaN	NaN	NaN	23.1794	28.5633	25.1508	25.04	24.7466	2	2	2	28.4	9.9464	80.413	561980000	26	95	Chromosome:4004977-4005264	strand:-	A0A0H3NHK0	0.347368
31.867	34.3772	31.9771	32.4389	33.2587	31.867	34.3772	31.9771	32.4389	33.2587	13	13	13	59.4	11.063	300.82	148270000000	1841	96	Chromosome:3611322-3611612	strand:- rpsN description:30S ribosomal subunit protein S14	A0A0H3NSS7	-0.765625
26.9365	28.8343	28.2877	27.8824	27.6468	26.9365	28.8343	28.2877	27.8824	27.6468	6	6	6	57.3	10.731	242.14	4163100000	176	96	Chromosome:1932811-1933101	strand:- yebG description:conserved hypothetical protein	A0A0H3NMB7	-0.448958
NaN	29.1477	NaN	NaN	NaN	24.563	29.1477	24.184	24.2191	22.9299	4	4	4	55.2	10.531	40.746	1169700000	31	96	Chromosome:3282933-3283223	strand:+ yggU description:conserved hypothetical protein	A0A0H3NLY0	-0.172917
NaN	27.7329	NaN	NaN	NaN	22.6896	27.7329	22.7517	23.8243	24.104	4	4	4	49	10.303	152.18	523360000	33	96	Chromosome:94774-95064	strand:-	A0A0H3N8Y3	-0.15625
24.9133	25.2074	25.081	24.6337	24.4003	24.9133	25.2074	25.081	24.6337	24.4003	3	3	3	37.5	10.678	25.3	390780000	59	96	Chromosome:3069908-3070198	strand:+	A0A0H3NH06	-0.0375
NaN	28.2709	27.9301	27.8486	27.5533	23.159	28.2709	27.9301	27.8486	27.5533	6	6	6	66	10.568	37.261	3106900000	107	97	Chromosome:1213188-1213481	strand:- flgM description:negative regulator of flagellin synthesis (anti-sigma factor)	A0A0H3NC27	-0.616495
26.1867	29.4367	NaN	27.7378	27.5472	26.1867	29.4367	23.3813	27.7378	27.5472	4	4	4	34	11.028	20.092	2273100000	71	97	Chromosome:3497625-3497918	strand:- yrbA description:conserved hypothetical protein	A0A0H3NGE8	-0.280412
24.1551	31.5025	25.2113	25.5143	24.5709	24.1551	31.5025	25.2113	25.5143	24.5709	5	5	5	79.4	10.801	101.36	9792000000	100	97	Chromosome:3488897-3489190	strand:+ yhbY description:conserved hypothetical protein	A0A0H3NGD7	-0.230928
31.8973	35.5001	32.392	32.057	32.2034	31.8973	35.5001	32.392	32.057	32.2034	13	13	13	92.8	10.318	323.31	165320000000	2737	97	Chromosome:4595355-4595648	strand:+ groES description:GroES protein	A0A0H3NPH0	0.0391753
29.2531	29.6985	29.8395	29.3505	29.3039	29.2531	29.6985	29.8395	29.3505	29.3039	4	4	4	72.4	11.24	323.31	12214000000	338	98	Chromosome:3577682-3577978	strand:+ fis description:Fis DNA-binding protein	A0A0H3NGL5	-0.530612
25.5435	27.8125	NaN	27.1912	27.1648	25.5435	27.8125	23.7982	27.1912	27.1648	5	5	5	36.7	10.594	35.589	1787200000	66	98	Chromosome:1789065-1789361	strand:+ yciI description:conserved hypothetical protein	A0A0H3NC72	-0.0163265
24.9557	27.737	27.0839	26.1711	26.305	24.9557	27.737	27.0839	26.1711	26.305	4	4	4	52	10.685	18.501	1189500000	57	98	Chromosome:3498067-3498363	strand:- yrbB description:possible anti-sigma factor antagonist	A0A0H3NM88	-0.0122449
28.0766	29.7407	26.4525	28.5287	26.8374	28.0766	29.7407	26.4525	28.5287	26.8374	7	7	7	65.7	11.553	26.763	4542900000	128	99	Chromosome:3379646-3379945	strand:+ yqiC description:conserved hypothetical protein	A0A0H3NS22	-0.834343
NaN	26.2789	25.5718	25.2242	24.4518	23.2866	26.2789	25.5718	25.2242	24.4518	4	4	4	50	11.374	61.553	693630000	49	100	Chromosome:4806506-4806808	strand:+	A0A0H3NJ72	-0.848
30.0843	30.2027	29.8549	29.903	29.734	30.0843	30.2027	29.8549	29.903	29.734	7	7	7	69	11.213	86.724	15795000000	1320	100	Chromosome:3616124-3616426	strand:- rplW description:50S ribosomal subunit protein L23	A0A0H3NIE5	-0.372
NaN	NaN	26.4725	27.9783	28.2781	24.1742	23.9526	26.4725	27.9783	28.2781	8	8	8	63.7	11.133	238.01	2823000000	161	102	Chromosome:4625156-4625464	strand:+ hfq description:host factor-I protein(HF-I)	A0A0H3NIR6	-0.502941
28.6765	31.2015	28.0161	30.4557	31.3223	28.6765	31.2015	28.0161	30.4557	31.3223	9	9	9	62.1	11.764	143.3	24215000000	213	103	Chromosome:1375910-1376221	strand:+ himA description:integration host factor alpha-subunit	A0A0H3NKP5	-0.849515
27.5956	26.3997	27.2005	26.3892	27.0049	27.5956	26.3997	27.2005	26.3892	27.0049	5	5	5	66	11.637	54.557	2071300000	115	103	Chromosome:2416494-2416805	strand:- elaB description:conserved hypothetical protein	A0A0H3NFA1	-0.498058
33.4685	33.2066	33.9005	33.808	33.9133	33.4685	33.2066	33.9005	33.808	33.9133	14	14	14	76.7	11.766	277.59	231560000000	1912	103	Chromosome:3617701-3618012	strand:- rpsJ description:30S ribosomal subunit protein S10	A0A0H3NGS4	-0.452427
26.7735	25.9973	25.9923	26.5436	26.7644	26.7735	25.9973	25.9923	26.5436	26.7644	4	4	4	50.5	11.899	21.4	1392700000	80	103	Chromosome:3229557-3229868	strand:- yqfB description:conserved hypothetical protein	A0A0H3NFS6	-0.409709
32.2251	31.0762	31.8066	32.083	32.3382	32.2251	31.0762	31.8066	32.083	32.3382	11	11	11	78.6	11.578	62.7	82753000000	519	103	Chromosome:3494195-3494506	strand:- rplU description:50S ribosomal subunit protein L21	A0A0H3NM85	-0.366019
25.0702	27.3387	23.7011	24.1385	NaN	25.0702	27.3387	23.7011	24.1385	24.0069	4	4	4	49.5	11.65	137.57	275120000	27	103	Chromosome:3633608-3633919	strand:-	A0A0H3NMH8	-0.336893
31.5693	36.8481	34.0282	33.5935	33.5025	31.5693	36.8481	34.0282	33.5935	33.5025	16	16	16	89.4	11.316	323.31	408440000000	3764	104	Chromosome:3612196-3612510	strand:- rplX description:50S ribosomal subunit protein L24	A0A0H3NGR5	-0.380769
23.7117	28.6647	26.7288	27.102	26.6913	23.7117	28.6647	26.7288	27.102	26.6913	4	4	4	54.8	11.835	71.202	3922300000	125	104	Chromosome:2239971-2240285	strand:+	A0A0H3NNE5	-0.294231
NaN	28.2812	NaN	NaN	NaN	23.5049	28.2812	24.1687	23.3	22.6051	7	7	7	60.6	11.882	48.434	898010000	29	104	Chromosome:1737327-1737641	strand:- pspE description:bacteriophage shock protein E precursor	A0A0H3NDC9	-0.185577
NaN	28.8395	25.3178	25.4444	24.8189	24.0762	28.8395	25.3178	25.4444	24.8189	5	5	5	58.7	11.414	37.227	760850000	49	104	Chromosome:4651496-4651810	strand:+ priB description:primosomal replication protein N	A0A0H3NKV5	-0.124038
26.6286	26.4448	26.2162	25.9255	26.3504	26.6286	26.4448	26.2162	25.9255	26.3504	3	3	3	30.8	11.583	10.271	1421400000	108	104	Chromosome:3364227-3364541	strand:+ ygiN description:conserved hypothetical protein	A0A0H3NS05	-0.0451923
26.2491	25.9724	26.8394	27.3154	27.0098	26.2491	25.9724	26.8394	27.3154	27.0098	6	6	6	62.9	12.124	34.59	2031400000	125	105	Chromosome:4330569-4330886	strand:- metJ description:repressor of the methionine regulon	A0A0H3NV23	-0.729524
28.6868	27.9848	29.3518	29.5758	29.1844	28.6868	27.9848	29.3518	29.5758	29.1844	8	8	8	93.3	11.542	100.63	10628000000	300	105	Chromosome:703836-704153	strand:- ybeB description:conserved hypothetical protein	A0A0H3N8W2	0.0666667
25.853	28.0133	26.1145	26.1794	25.6186	25.853	28.0133	26.1145	26.1794	25.6186	4	4	4	50	12.145	309.08	1652000000	93	106	Chromosome:4172092-4172412	strand:- cyaY description:CyaY protein	A0A0H3NNF8	-0.556604
NaN	30.169	NaN	NaN	NaN	23.7799	30.169	24.9162	22.8622	24.0215	9	9	9	57.5	11.609	108.94	2775200000	112	106	Chromosome:437203-437523	strand:+ psiF description:phosphate starvation-inducible protein PsiF	A0A0H3NI20	-0.451887
NaN	26.6917	NaN	NaN	NaN	23.3566	26.6917	23.9407	23.7843	24.6795	6	6	6	73.6	11.313	54.56	622380000	44	106	Chromosome:1348660-1348980	strand:+ celA description:PTS system, cellobiose-specific IIB component	A0A0H3NFZ3	0.330189
26.0934	28.2602	25.9728	26.3385	26.0274	26.0934	28.2602	25.9728	26.3385	26.0274	7	7	7	73.8	11.858	140.18	1922300000	123	107	Chromosome:370217-370540	strand:+	A0A0H3N8I7	-0.314019
28.1777	27.302	27.488	27.7773	28.3993	28.1777	27.302	27.488	27.7773	28.3993	5	5	5	44.9	11.504	33.346	4068100000	108	107	Chromosome:2678487-2678810	strand:- iscA description:conserved hypothetical protein	A0A0H3NG18	-0.120561
27.843	26.805	25.8599	25.5157	25.2663	27.843	26.805	25.8599	25.5157	25.2663	7	7	7	59.3	12.794	201.4	1583500000	110	108	Chromosome:3288188-3288514	strand:- yggL description:conserved hypothetical protein	A0A0H3NFW4	-0.627778
NaN	30.8633	NaN	NaN	NaN	23.696	30.8633	23.1133	23.3853	24.4332	5	5	5	40.7	11.526	38.884	2266300000	67	108	Chromosome:1757114-1757440	strand:- yciH description:hypothetical translation initiaiton factor	A0A0H3NH76	-0.444444
NaN	NaN	24.4812	25.2015	25.3674	23.438	24.7999	24.4812	25.2015	25.3674	1	1	1	13	12.391	10.686	373980000	51	108	Chromosome:4861610-4861936	strand:+ trpR description:probable trp operon repressor	A0A0H3NJB7	-0.372222
25.8384	NaN	25.6991	25.7809	25.6824	25.8384	22.7668	25.6991	25.7809	25.6824	3	3	3	68.5	11.973	73.675	677520000	66	108	Chromosome:3709527-3709853	strand:- glpE description:conserved hypothetical protein	A0A0H3NMN1	-0.263889
26.9093	25.9505	NaN	25.9349	25.72	26.9093	25.9505	23.12	25.9349	25.72	4	4	4	57.8	12.523	121.19	1165800000	104	109	Chromosome:3242447-3242776	strand:+ ygfE description:conserved hypothetical protein	A0A0H3NFT4	-0.656881
29.6242	29.3519	27.8158	27.7415	27.8955	29.6242	29.3519	27.8158	27.7415	27.8955	7	7	7	78.9	12.015	315.58	6242200000	476	109	Chromosome:542369-542698	strand:+ ybaB description:conserved hypothetical protein	A0A0H3NDR2	-0.473394
26.4973	27.2084	27.5359	27.0829	27.2829	26.4973	27.2084	27.5359	27.0829	27.2829	3	3	3	55	12.872	176.91	2736100000	63	109	Chromosome:3137789-3138118	strand:- yqcC description:conserved hypothetical protein	A0A0H3NLN8	-0.404587
NaN	28.9795	NaN	NaN	NaN	22.9285	28.9795	24.7917	23.8086	22.6819	3	3	3	14.7	11.872	4.9498	505200000	13	109	Chromosome:1600411-1600740	strand:- hdeB description:hypothetical secreted protein	A0A0H3NBN9	-0.199083
27.8133	32.417	28.3944	29.9744	30.3827	27.8133	32.417	28.3944	29.9744	30.3827	9	9	9	66.1	11.806	271.81	26655000000	378	109	Chromosome:4146381-4146710	strand:+ trxA description:thioredoxin	A0A0H3NUC4	0.0247706
25.9655	30.3696	27.7491	26.7147	28.1098	25.9655	30.3696	27.7491	26.7147	28.1098	11	11	11	78.2	12.584	189.24	6258300000	214	110	Chromosome:1868521-1868853	strand:- ycgL description:conserved hypothetical protein	A0A0H3NM37	-0.544545
32.7588	34.1489	33.0028	33.502	33.598	32.7588	34.1489	33.0028	33.502	33.598	6	6	6	45.5	11.727	147.13	180670000000	714	110	Chromosome:3606452-3606784	strand:- rpsK description:30S ribosomal subunit protein S11	A0A0H3NSR3	-0.368182
32.8409	35.0784	33.3423	33.5849	33.6867	32.8409	35.0784	33.3423	33.5849	33.6867	14	14	14	67.3	12.226	323.31	232410000000	2190	110	Chromosome:3614643-3614975	strand:- rplV description:50s ribosomal protein l22	A0A0H3NMF7	-0.349091
26.846	NaN	NaN	25.8819	25.8524	26.846	22.4951	24.0598	25.8819	25.8524	1	1	1	16.4	11.393	75.06	1068200000	73	110	Chromosome:3482557-3482889	strand:- secG description:protein-export membrane protein	A0A0H3NGD3	0.373636
29.1815	27.9838	29.4159	29.1727	28.9701	29.1815	27.9838	29.4159	29.1727	28.9701	6	6	6	46.4	11.844	71.353	10001000000	569	110	Chromosome:461457-461789	strand:+ yajC description:hypothetical membrane protein	A0A0H3N8A6	0.443636
26.446	30.68	27.9401	27.6062	27.7401	26.446	30.68	27.9401	27.6062	27.7401	10	10	10	55.9	12.432	116.39	5036100000	215	111	pCol1B9_SL1344:33401-33736	strand:-	A0A0H3NXR8	-0.815315
29.1595	28.8601	29.5303	29.2507	29.3128	29.1595	28.8601	29.5303	29.2507	29.3128	10	10	10	58.6	13.073	152.04	12597000000	348	111	Chromosome:2131363-2131698	strand:- yeeX description:conserved hypothetical protein	A0A0H3NEL3	-0.799099
25.5192	30.4847	25.9285	25.4168	24.8831	25.5192	30.4847	25.9285	25.4168	24.8831	5	5	5	38.7	12.289	39.407	2977600000	97	111	Chromosome:4551459-4551794	strand:- phnA description:conserved hypothetical protein	A0A0H3NPC9	-0.511712
27.8928	27.8539	27.5422	26.8949	26.5237	27.8928	27.8539	27.5422	26.8949	26.5237	8	8	8	90.1	12.389	122.78	2569900000	197	111	Chromosome:2675576-2675911	strand:- fdx description:ferredoxin	A0A0H3NKF4	-0.331532
30.2041	31.7983	30.4254	30.3062	29.7662	30.2041	31.7983	30.4254	30.3062	29.7662	15	15	15	83.9	13.077	323.31	28448000000	441	112	Chromosome:4128045-4128383	strand:+ yifE description:conserved hypothetical protein	A0A0H3NUA0	-1.0625
29.6021	28.6893	30.3735	29.2339	29.714	29.6021	28.6893	30.3735	29.2339	29.714	5	5	5	50.9	12.36	61.071	12517000000	58	112	Chromosome:2971885-2972223	strand:+ ygaM description:conserved hypothetical protein	A0A0H3NF25	-0.551786
28.5249	32.7354	30.1915	30.3199	30.2982	28.5249	32.7354	30.1915	30.3199	30.2982	7	7	7	69.6	12.652	323.31	41731000000	641	112	Chromosome:2808081-2808419	strand:+ yfiA description:hypothetical sigma(54) modulation protein	A0A0H3NGD6	-0.546429
24.6957	28.8851	26.7912	25.8795	26.1569	24.6957	28.8851	26.7912	25.8795	26.1569	10	10	10	73.2	12.347	323.31	7062800000	171	112	Chromosome:2816456-2816794	strand:-	A0A0H3NEP6	-0.194643
NaN	27.4635	27.0568	27.0068	NaN	23.4265	27.4635	27.0568	27.0068	24.2935	2	2	2	45.5	12.345	108.81	1457000000	57	112	Chromosome:2836262-2836600	strand:+ smpA description:small protein A	A0A0H3NER9	-0.115179
26.1008	25.9704	25.3835	28.1986	28.6109	26.1008	25.9704	25.3835	28.1986	28.6109	8	8	8	58.9	12.425	26.433	3554000000	150	112	Chromosome:2701376-2701714	strand:- glnB description:nitrogen regulatory protein p-II	A0A0H3NG37	0.00892857
[truncated: 1,533 more rows]
